# Supplementary material for: TIAR and FMRP shape pro-survival nascent proteome of leukemia cells in the bone marrow microenvironment
Source: iScience. 2023 Mar 31;26(4):106543. doi: 10.1016/j.isci.2023.106543 (PMC10140000; doi:10.1016/j.isci.2023.106543)
Supplement: Table S1. Proteins identified by QuaNCAT-MS in K562 cells in CO versus N conditions, related to Figure 6 — K562 cells were cultured for 72 h in normoxia mono-culture (N) or hypoxia co-culture (CO) followed by incorporation into the synthesized peptides L-homopropargylglycine (L-HPG) and ‘heavy’/’medium’ Lys or Arg for 4 h. Click chemical reaction used to covalently bind biotin from azide to HPG, then nascent peptides enriched by binding to beads. Identification and quantification of the peptides using SILAC-MS based on the ratio of ‘heavy’ to ‘medium’ peptides intensity detected. Results from 3 independent experiments. Comparison of proteins upregulated (fold change log2>0.6, UP) or downregulated (log2<−0.6, DOWN) in CO versus N conditions. [file mmc2.xlsx]

## Sheet: table
Gene names	iBAQ	Fold change CoCult/Norm	Ratio CoCult/Norm A	Ratio CoCult/Norm B	Ratio CoCult/Norm C		CoCult increased >1	CoCult decreased <-1	CoCult decreased top50	CoCult increased top50	Razor + unique peptides	Razor + unique peptides A	Razor + unique peptides B	Razor + unique peptides C	Q-value	Score	Protein IDs	Majority protein IDs	Protein names
SERPINE1	25.0591	5.48186	4.82018	6.14354	NaN	up	Keep	Discard		+	10	3	9	3	0	159.6	P05121	P05121	Plasminogen activator inhibitor 1
NDRG1	23.3829	2.67413	NaN	2.94688	2.40138	up	Keep	Discard		+	3	1	3	2	0	30.624	Q92597;E5RJY1;A0A7I2ST14;E7ESM1;A0A6Q8PHI0;E5RJ98;A0A6Q8PF16;E5RI76;A0A6Q8PGD3;E5RH82;E5RIR1;E5RGM5;E5RK17;E5RIV1;E5RIM2;A0A6Q8PF71;A0A6Q8PHF2	Q92597;E5RJY1;A0A7I2ST14;E7ESM1	Protein NDRG1
DCTN6	23.0924	2.34496	2.14727	2.54265	NaN	up	Keep	Discard		+	2	2	1	0	0	12.699	O00399	O00399	Dynactin subunit 6
ARG2	21.9708	2.17643	2.95114	1.41862	2.15953	up	Keep	Discard		+	4	3	3	3	0	39.869	P78540	P78540	Arginase-2, mitochondrial
ALDOC	24.4197	2.13922	2.43157	1.8679	2.11819	up	Keep	Discard		+	14	14	11	10	0	183.59	P09972;A8MVZ9;J3KSV6;J3QKP5;C9J8F3;J3QKK1;K7EKH5	P09972;A8MVZ9;J3KSV6;J3QKP5	Fructose-bisphosphate aldolase C;Fructose-bisphosphate aldolase
LDHA	27.7374	2.08293	2.31388	1.91257	2.02233	up	Keep	Discard		+	19	15	17	14	0	288.97	P00338;F5GYU2;F5GXY2;F5GXH2;F5H5J4;F5H6W8;F5GZQ4;F5H8H6;F5GXC7;F5GWW2;F5GXU1	P00338;F5GYU2;F5GXY2;F5GXH2	L-lactate dehydrogenase A chain
ENO2	21.6054	1.99896	2.68432	1.89387	1.41868	up	Keep	Discard		+	3	2	3	2	0	48.424	P09104;F5H0C8	P09104;F5H0C8	Gamma-enolase;Enolase
TXNIP	22.8212	1.9161	2.45246	1.37973	NaN	up	Keep	Discard		+	5	4	4	3	0	37.367	Q9H3M7	Q9H3M7	Thioredoxin-interacting protein
MAFF;MAFK	22.6111	1.8782	1.16569	2.59072	NaN	up	Keep	Discard		+	2	1	2	0	0	13.95	Q9ULX9;O60675;B0QY71;B0QY70	Q9ULX9;O60675;B0QY71;B0QY70	Transcription factor MafF;Transcription factor MafK
CPOX	21.3382	1.71401	2.30112	1.17396	1.66694	up	Keep	Discard		+	5	5	3	5	0	36.906	P36551;H0YA22;D6RER6	P36551	Oxygen-dependent coproporphyrinogen-III oxidase, mitochondrial
INPP1	19.3755	1.61226	0.370945	1.98739	2.47845	up	Keep	Discard		+	1	1	1	1	0.0019387	8.5302	P49441;C9J128;C9J2Z6;C9J173;B8ZZF6;E7ET59;E7EUX4;E7ENF2	P49441;C9J128;C9J2Z6;C9J173;B8ZZF6;E7ET59;E7EUX4;E7ENF2	Inositol polyphosphate 1-phosphatase
BNIP3L	25.5149	1.60377	2.14127	1.22219	1.44784	up	Keep	Discard		+	3	2	3	3	0	24.386	O60238;H0YBC7	O60238;H0YBC7	BCL2/adenovirus E1B 19 kDa protein-interacting protein 3-like
RFK	24.8654	1.5626	2.38162	1.06998	1.23622	up	Keep	Discard		+	4	2	3	3	0	28.014	Q969G6	Q969G6	Riboflavin kinase
LGALS1	26.0838	1.51635	1.60231	1.69644	1.25029	up	Keep	Discard		+	3	3	3	2	0	21.401	P09382	P09382	Galectin-1
GPI	24.5988	1.48155	1.90762	1.10534	1.43168	up	Keep	Discard		+	16	14	11	10	0	194.85	P06744;A0A2U3TZU2;K7EQ48;A0A0J9YXP8;A0A2R8Y6C7;A0A0J9YYH3;A0A0J9YX90;K7EPY4;K7ERC6;K7EP41;CON__Q3ZBD7;K7ENA0;K7ELR7;A0A2R8YF08;A0A0J9YXM3;K7ERK8;K7EIL4;A0A0J9YXH9;K7ESF4;A0A0J9YYI8	P06744;A0A2U3TZU2;K7EQ48;A0A0J9YXP8;A0A2R8Y6C7;A0A0J9YYH3;A0A0J9YX90	Glucose-6-phosphate isomerase
QPRT	22.3101	1.45724	1.54498	1.54508	1.28167	up	Keep	Discard		+	3	3	2	3	0	18.468	Q15274	Q15274	Nicotinate-nucleotide pyrophosphorylase [carboxylating]
FTH1	23.3482	1.42059	1.7314	1.28422	1.24616	up	Keep	Discard		+	4	4	4	4	0	22.761	P02794;G3V1D1;G3V192;E9PPQ4;E9PRK8;E9PKY7;E9PQR3;E9PKM5;E9PK45	P02794;G3V1D1;G3V192;E9PPQ4;E9PRK8;E9PKY7	Ferritin heavy chain;Ferritin heavy chain, N-terminally processed;Ferritin
NIN;RRBP1	20.5492	1.41967	1.4577	1.51041	1.2909	up	Keep	Discard		+	1	1	1	1	0.0038328	6.4732	Q8N4C6;H9KV85;C9J066;F8W7S5;A0A087WVV2;E9PN67	Q8N4C6;H9KV85;C9J066;F8W7S5;A0A087WVV2;E9PN67	Ninein
ANXA6	17.6494	1.40997	1.55056	1.26939	NaN	up	Keep	Discard		+	2	1	1	0	0	15.528	P08133;E5RK69;H0YC77;E5RFF0;E7EMC6	P08133;E5RK69;H0YC77;E5RFF0;E7EMC6	Annexin A6;Annexin
AHNAK	17.0651	1.39491	1.27441	1.51541	NaN	up	Keep	Discard		+	4	2	3	0	0	25.471	Q09666	Q09666	Neuroblast differentiation-associated protein AHNAK
ALDOA	28.2106	1.36274	1.38858	1.22348	1.47617	up	Keep	Discard		+	18	17	18	16	0	296.96	P04075;J3KPS3;H3BQN4;H3BPS8;H3BUH7;H3BR04;H3BMQ8;H3BU78;H3BR68;P05062;A0A087WXX2;A0A3B3IS80	P04075;J3KPS3;H3BQN4;H3BPS8;H3BUH7;H3BR04;H3BMQ8	Fructose-bisphosphate aldolase A;Fructose-bisphosphate aldolase
GSN	22.4642	1.36247	1.85096	1.18758	1.04886	up	Keep	Discard		+	7	4	6	3	0	61.94	P06396;A0A0A0MS51;A0A0A0MT01;CON__Q3SX14;A0A0U1RQL8;Q5T0I0	P06396;A0A0A0MS51;A0A0A0MT01	Gelsolin
ADH5	21.9285	1.35879	0.321582	0.431142	3.32366		Keep	Discard		+	7	6	5	6	0	54.804	P11766;H0YAG8;D6RAY0;D6R9G2;D6RFE4	P11766	Alcohol dehydrogenase class-3
PGK1	28.2405	1.32184	1.8853	0.84535	1.23487	up	Keep	Discard		+	23	22	23	18	0	323.31	P00558;P07205	P00558	Phosphoglycerate kinase 1
SOD2	26.4735	1.3113	1.14516	2.4471	0.341644	up	Keep	Discard		+	7	7	6	5	0	72.263	P04179;F5H3C5;F5H4R2;F5GYZ5;G8JLJ2;G5E9P6;F5GXZ9	P04179;F5H3C5;F5H4R2;F5GYZ5;G8JLJ2	Superoxide dismutase [Mn], mitochondrial
SLC25A37	24.4724	1.2991	1.69533	0.902884	NaN	up	Keep	Discard		+	6	6	4	3	0	58.278	Q9NYZ2;F8W9Q7;H0YAT5	Q9NYZ2;F8W9Q7	Mitoferrin-1
RFC4	21.2678	1.27378	NaN	1.42218	1.12539	up	Keep	Discard		+	7	5	4	5	0	81.127	P35249;C9JZI1;C9J8M3;H7C1P0;C9JXZ7	P35249;C9JZI1;C9J8M3	Replication factor C subunit 4
TUBB6	24.919	1.26711	1.99798	1.09133	0.712023	up	Keep	Discard		+	10	8	9	4	0	109.75	Q9BUF5;K7ESM5;A0A075B736;Q5SQY0;A6NNZ2;K7EL29;K7ESQ3;K7EQT3;K7EJ64;K7ERA8;K7EJZ4;K7EN98;K7EPE5;K7ES63	Q9BUF5;K7ESM5	Tubulin beta-6 chain
JUNB	22.227	1.2664	NaN	1.54047	0.992333	up	Keep	Discard		+	3	0	3	3	0	22.292	P17275	P17275	Transcription factor jun-B
MFGE8	21.1196	1.26191	1.33485	1.18897	NaN	up	Keep	Discard		+	2	2	2	0	0	13.726	Q08431;A0A087WUV5;H0YKS8	Q08431;A0A087WUV5;H0YKS8	Lactadherin;Lactadherin short form;Medin
IDH2	20.8542	1.24163	1.48486	0.970044	1.26999	up	Keep	Discard		+	5	2	2	4	0	34.226	P48735;H0YL11	P48735;H0YL11	Isocitrate dehydrogenase [NADP], mitochondrial
TMEM263	27.3701	1.23484	1.37768	1.18941	1.13744	up	Keep	Discard		+	5	4	5	5	0	46.996	Q8WUH6	Q8WUH6	Transmembrane protein 263
SULT1A1;SULT1A2	24.0551	1.22209	1.0635	1.41349	1.18929	up	Keep	Discard		+	7	7	5	4	0	63.86	P50225;H3BRY5;P50226;H3BQX5;E9PKW4;P0DMM9;P0DMN0;E9PKR8;A0A0A6YYL2;A0A7I2V2T5;E9PM76;H3BNY7	P50225;H3BRY5;P50226;H3BQX5;E9PKW4	Sulfotransferase 1A1;Sulfotransferase;Sulfotransferase 1A2
PKM	28.2852	1.18642	1.62302	1.03668	0.899562	up	Keep	Discard		+	24	19	24	18	0	323.31	P14618;B4DNK4;H3BTN5;H3BQ34;H3BR70;H3BT25;H3BUW1;H3BTJ2;H3BN34;H3BQZ3;H3BU13	P14618;B4DNK4;H3BTN5;H3BQ34	Pyruvate kinase PKM;Pyruvate kinase
CTSB	21.5667	1.18017	1.19522	1.43717	0.908121	up	Keep	Discard		+	4	2	4	2	0	31.638	P07858;A0A7I2V668;A0A7I2YQK9;A0A7I2V440;E9PHZ5;A0A7I2V367;E9PQM1;E9PSG5;E9PR21;A0A7I2V4Z9;R4GMQ5	P07858;A0A7I2V668;A0A7I2YQK9;A0A7I2V440;E9PHZ5;A0A7I2V367;E9PQM1;E9PSG5;E9PR21;A0A7I2V4Z9	Cathepsin B;Cathepsin B light chain;Cathepsin B heavy chain
TUBB2A;TUBB2B	23.6737	1.17941	1.48187	0.876959	NaN	up	Keep	Discard		+	4	3	3	1	0	38.448	Q13885;Q9BVA1	Q13885;Q9BVA1	Tubulin beta-2A chain;Tubulin beta-2B chain
PFKL	21.1137	1.16985	1.03619	1.4268	1.04656	up	Keep	Discard		+	4	2	3	2	0	32.088	P17858	P17858	ATP-dependent 6-phosphofructokinase, liver type
HADHB	22.7116	1.15716	1.19017	0.927366	1.35394	up	Keep	Discard		+	7	6	4	3	0	45.036	P55084;F5GZQ3;B5MD38;C9JEY0;C9JE81;C9K0M0	P55084;F5GZQ3;B5MD38	Trifunctional enzyme subunit beta, mitochondrial;3-ketoacyl-CoA thiolase
FUNDC2	24.7268	1.11733	1.96103	0.458592	0.932364	up	Keep	Discard		+	5	4	4	4	0	39.783	Q9BWH2;H7C0K8	Q9BWH2	FUN14 domain-containing protein 2
TMOD1	23.3927	1.11302	1.60573	1.28072	0.452595	up	Keep	Discard		+	9	8	6	2	0	100.26	P28289;Q9NZQ9	P28289	Tropomodulin-1
STXBP2	21.2351	1.10467	1.28511	0.843341	1.18555	up	Keep	Discard		+	5	3	5	3	0	37.637	Q15833;M0R0M7;M0QZ54;M0R0D4;M0R118;M0R376;M0R1A1	Q15833;M0R0M7	Syntaxin-binding protein 2
NEK7;NEK6	21.3136	1.06742	1.16273	0.972104	NaN	up	Keep	Discard		+	2	2	1	2	0	11.962	Q8TDX7;Q9HC98;F5H3U7;F8WAG2;Q5TBH0;Q5TBG1;Q5TBG7;Q5TBH2;Q5TBH1	Q8TDX7;Q9HC98;F5H3U7;F8WAG2;Q5TBH0;Q5TBG1;Q5TBG7;Q5TBH2;Q5TBH1	Serine/threonine-protein kinase Nek7;Serine/threonine-protein kinase Nek6
FECH	21.622	1.05312	1.40882	0.830174	0.92037	up	Keep	Discard		+	6	5	5	3	0	40.438	P22830;K7ELX4;A0A499FJN5;K7EJX5;K7EJM8	P22830;K7ELX4;A0A499FJN5	Ferrochelatase, mitochondrial
SAMSN1	25.8855	1.04536	1.18199	1.01457	0.939527	up	Keep	Discard		+	10	4	10	8	0	170.36	Q9NSI8;A0A2R8Y4K8;S6FRS6;O94885	Q9NSI8;A0A2R8Y4K8;S6FRS6	SAM domain-containing protein SAMSN-1
FTL	23.9104	1.03639	1.26171	1.07608	0.771379	up	Keep	Discard		+	2	2	2	1	0	14.17	P02792	P02792	Ferritin light chain
LYPLA2	21.6717	1.02122	1.28576	0.756682	NaN	up	Keep	Discard		+	4	3	2	2	0	28.124	O95372;Q5QPQ1;Q5QPQ0;Q5QPN9;Q5QPQ3;Q5QPQ2;Q5QPN5	O95372;Q5QPQ1;Q5QPQ0;Q5QPN9;Q5QPQ3;Q5QPQ2	Acyl-protein thioesterase 2
FAM98B	20.7962	1.02102	0.828875	1.91008	0.324119	up	Keep	Discard		+	4	2	3	2	0	24.647	Q52LJ0;H0YNA1	Q52LJ0;H0YNA1	Protein FAM98B
CDK5	21.3359	1.00885	NaN	1.55533	0.462366		Keep	Discard		+	3	2	2	2	0	17.976	Q00535	Q00535	Cyclin-dependent-like kinase 5
PSMD10	22.2315	1.00585	0.925999	NaN	1.0857	up	Keep	Discard		+	2	2	0	1	0	16.841	O75832;B1AJY6;B1AJY5;B1AJY7	O75832;B1AJY6;B1AJY5;B1AJY7	26S proteasome non-ATPase regulatory subunit 10
UBFD1	22.1517	1.00527	1.17358	0.810073	1.03217	up	Keep	Discard		+	2	2	2	2	0	16.418	O14562;H3BRL3	O14562;H3BRL3	Ubiquitin domain-containing protein UBFD1
HBE1	30.1718	1.00121	1.86219	0.590147	0.551295		Keep	Discard			11	11	11	11	0	163.81	P02100;P68871;P02042;F8W6P5;E9PEW8;A0A2R8Y7R2;E9PFT6	P02100	Hemoglobin subunit epsilon
FDXR	20.1165	0.999788	NaN	1.15134	0.848237	up	Discard	Discard			4	0	3	2	0	26.118	P22570;A0A0A0MTN9;A0A0C4DFN8;A0A0C4DGN7;A0A0A0MSZ4;A0A0A0MT64;J3QQX3;A0A0A0MTR6;J3QKZ8	P22570;A0A0A0MTN9;A0A0C4DFN8;A0A0C4DGN7;A0A0A0MSZ4;A0A0A0MT64;J3QQX3;A0A0A0MTR6	NADPH:adrenodoxin oxidoreductase, mitochondrial
ACTC1;ACTA1;ACTA2;ACTG2	26.9737	0.994267	1.07197	0.756767	1.15406	up	Discard	Discard			2	1	1	2	0	44.229	P68032;P68133;P62736;P63267;A6NL76;F8WB63;B8ZZJ2;C9JFL5;F6UVQ4;F6QUT6	P68032;P68133;P62736;P63267;A6NL76	Actin, alpha cardiac muscle 1;Actin, alpha skeletal muscle;Actin, aortic smooth muscle;Actin, gamma-enteric smooth muscle
SLC2A1	26.1097	0.973347	1.39144	1.00906	0.519542	up	Discard	Discard			6	6	6	6	0	72.794	P11166;A0A6Q8PFI8	P11166;A0A6Q8PFI8	Solute carrier family 2, facilitated glucose transporter member 1
PDLIM4	20.8528	0.965772	NaN	1.55503	0.376513		Discard	Discard			3	2	3	2	0	18.214	P50479	P50479	PDZ and LIM domain protein 4
DAD1	25.7247	0.963866	2.79952	0.0558898	0.0361869		Discard	Discard			3	3	3	3	0	24.696	P61803;F5GXX5;F5H895;A0A0B4J239	P61803;F5GXX5;F5H895;A0A0B4J239	Dolichyl-diphosphooligosaccharide--protein glycosyltransferase subunit DAD1
SORD	17.7389	0.963252	1.07403	NaN	0.852478	up	Discard	Discard			4	4	2	4	0	30.772	Q00796;H0YKB3;A0A6I8PIS1;A0A6I8PRA7	Q00796;H0YKB3;A0A6I8PIS1	Sorbitol dehydrogenase
TGFB1	19.8687	0.961509	0.868529	1.13527	0.880725	up	Discard	Discard			1	1	1	1	0.0025009	6.7615	P01137;A0A7I2V5Z9;A0A7I2YQL8;A0A499FJK2	P01137;A0A7I2V5Z9;A0A7I2YQL8;A0A499FJK2	Transforming growth factor beta-1;Latency-associated peptide
FLNA	24.1739	0.961484	1.264	0.746485	0.873971	up	Discard	Discard			53	41	51	42	0	323.31	P21333;A0A087WWY3;A0A7I2V3E6;F8WE98;H0Y5C6;H0Y5F3;H7C2E7	P21333	Filamin-A
PHGDH	23.0405	0.958396	0.0535284	2.25538	0.566279		Discard	Discard			6	2	6	4	0	48.193	O43175;A0A286YF22;A0A286YFA2;A0A2C9F2M7;A0A286YFM8;A0A286YFL2;A0A286YER3;A0A286YFC8;A0A286YFB2;A0A286YFF3;A0A286YF34;A0A286YFK5;A0A286YF78	O43175;A0A286YF22;A0A286YFA2;A0A2C9F2M7;A0A286YFM8;A0A286YFL2	D-3-phosphoglycerate dehydrogenase
SDHB	19.8154	0.952356	1.2416	0.663117	NaN	up	Discard	Discard			7	5	5	4	0	46.957	P21912;A0A087WWT1;A0A087WXX8	P21912;A0A087WWT1;A0A087WXX8	Succinate dehydrogenase [ubiquinone] iron-sulfur subunit, mitochondrial
NDRG2	22.1278	0.935251	1.16607	NaN	0.704429	up	Discard	Discard			2	2	1	1	0	25.799	Q9UN36;G3V5V9;G3V285;G3V4S2;G3V271;G3V358;G3V2A6;G3V5B7;G3V383;G3V3X2;G3V5S0;G3V5G0;G3V2I9;G3V5H8;G3V578;H0YJT9;G3V4S9;A0A0A0MS87;G3V392;G3V4X3;G3V552;G3V3P1;G3V239;G3V5P9;G3V5D7;G3V420;G3V2S0;G3V3C3;G3V2Y3;G3V5B5;G3V5G7;G3V3X3;G3V3P6;G3V237;G3V4T9;G3V2T2;G3V5A6;G3V280;G3V3D5	Q9UN36;G3V5V9;G3V285;G3V4S2;G3V271;G3V358;G3V2A6;G3V5B7;G3V383;G3V3X2;G3V5S0;G3V5G0;G3V2I9;G3V5H8;G3V578;H0YJT9;G3V4S9;A0A0A0MS87;G3V392;G3V4X3;G3V552;G3V3P1;G3V239;G3V5P9;G3V5D7;G3V420;G3V2S0;G3V3C3;G3V2Y3;G3V5B5;G3V5G7;G3V3X3;G3V3P6;G3V237;G3V4T9;G3V2T2;G3V5A6;G3V280;G3V3D5	Protein NDRG2
HMBS	28.7127	0.934236	1.05026	0.853197	0.899253	up	Discard	Discard			11	7	11	5	0	165.16	P08397;F5H345;A0A3B3IRR1;A0A3F2YNY7;F5GY90;F5H0P4;A0A3B3IU56;A0A1W2PNU5;F5H226;A0A3B3IU34;F5H4W5;F5H4X2	P08397;F5H345;A0A3B3IRR1;A0A3F2YNY7;F5GY90;F5H0P4	Porphobilinogen deaminase
ECH1	23.6737	0.933394	0.908044	0.904889	0.987248	up	Discard	Discard			5	5	5	4	0	79.287	Q13011;M0R248;M0QZW4;M0QXS7;M0R1A2	Q13011;M0R248	Delta(3,5)-Delta(2,4)-dienoyl-CoA isomerase, mitochondrial
SOD1	21.7659	0.932696	0.888149	0.88924	1.0207	up	Discard	Discard			1	1	1	1	0.0018188	6.9694	P00441	P00441	Superoxide dismutase [Cu-Zn]
SURF4	20.6466	0.929601	0.77011	1.08909	NaN	up	Discard	Discard			1	1	1	1	0	16.194	O15260;Q5T8U5	O15260;Q5T8U5	Surfeit locus protein 4
HBG1	27.1146	0.927416	1.86184	0.532167	0.388245		Discard	Discard			8	8	7	7	0	142.31	P69891;A0A2R8Y7X9;A0A0J9YYA3	P69891;A0A2R8Y7X9	Hemoglobin subunit gamma-1
UROD	22.7669	0.925285	1.42293	0.686075	0.666847	up	Discard	Discard			7	5	6	4	0	49.736	P06132;A0A494C085;A0A494C0Q8;A0A1B0GVN9;A0A1B0GVZ4;H0Y5R6;A0A494C0S8;Q5T446;A0A494BZY8;A0A494C1D8;A0A494C007	P06132;A0A494C085;A0A494C0Q8;A0A1B0GVN9;A0A1B0GVZ4;H0Y5R6;A0A494C0S8;Q5T446;A0A494BZY8	Uroporphyrinogen decarboxylase
SERPINB6	25.8438	0.921089	1.02347	0.911653	0.828144	up	Discard	Discard			11	9	9	9	0	187.96	P35237;A0A024QZX5;A0A087X1N8;A0A2R8YD12;A0A2R8Y6A7;A0A2R8YDD0;A0A2R8Y517;A0A2R8Y5S1;A0A2R8Y6N4;C9JTJ8;C9JVA8	P35237;A0A024QZX5;A0A087X1N8;A0A2R8YD12;A0A2R8Y6A7	Serpin B6
GSR	23.0986	0.898786	1.18941	0.741834	0.76511	up	Discard	Discard			10	6	8	6	0	77.195	P00390;A0A2R8YF59;H0YC68	P00390	Glutathione reductase, mitochondrial
SERPINB1	25.6176	0.893026	0.833254	1.03633	0.809497	up	Discard	Discard			12	11	9	5	0	92.5	P30740;O75830;C9J7N5	P30740	Leukocyte elastase inhibitor
NDUFS1	22.1613	0.887701	0.71563	1.5143	0.433173	up	Discard	Discard			5	5	4	2	0	66.773	P28331;B4DJ81	P28331;B4DJ81	NADH-ubiquinone oxidoreductase 75 kDa subunit, mitochondrial
AKR1C1	25.4106	0.886476	1.1333	0.894604	0.631523	up	Discard	Discard			9	8	9	7	0	86.17	Q04828	Q04828	Aldo-keto reductase family 1 member C1
MTHFD2	23.4333	0.882183	0.660655	0.929034	1.05686	up	Discard	Discard			4	3	3	3	0	30.973	P13995;A0A7I2V2U6;A0A7I2V482;B9A062;A0A7I2YQD4;B8ZZU9	P13995;A0A7I2V2U6;A0A7I2V482;B9A062;A0A7I2YQD4	Bifunctional methylenetetrahydrofolate dehydrogenase/cyclohydrolase, mitochondrial;NAD-dependent methylenetetrahydrofolate dehydrogenase;Methenyltetrahydrofolate cyclohydrolase
MAP1B	20.1147	0.881509	0.383276	0.871134	1.39012	up	Discard	Discard			4	2	4	4	0	30.931	P46821;P78559;E9PGC8	P46821	Microtubule-associated protein 1B;MAP1B heavy chain;MAP1 light chain LC1
MYH9	21.8615	0.877419	1.0383	0.856707	0.737254	up	Discard	Discard			29	15	25	12	0	323.31	P35579;P35749;Q5BKV1;B1AH99;A0A0C4DFM8;A0A2R8Y4C3;A0A494C024;A1L2Z2	P35579	Myosin-9
GLUD1;GLUD2	21.3525	0.873799	0.847195	1.0767	0.697507	up	Discard	Discard			6	3	4	5	0	43.078	P00367;P49448	P00367;P49448	Glutamate dehydrogenase 1, mitochondrial;Glutamate dehydrogenase 2, mitochondrial
EHD1	22.9933	0.87202	1.02091	0.948526	0.646624	up	Discard	Discard			10	7	9	6	0	87.834	Q9H4M9;A0A024R571;C9JC03;C9J2Z4;C9JDQ8;Q9NZN3;C9JIJ3;C9IZH1	Q9H4M9;A0A024R571;C9JC03;C9J2Z4	EH domain-containing protein 1
ANXA4	20.8488	0.869201	1.23946	0.788769	0.579373	up	Discard	Discard			3	2	3	1	0	35.629	P09525;Q6P452;B4E1S2	P09525;Q6P452;B4E1S2	Annexin A4;Annexin
UQCRC1	23.7214	0.868116	0.988703	0.825623	0.790021	up	Discard	Discard			8	6	6	4	0	56.35	P31930	P31930	Cytochrome b-c1 complex subunit 1, mitochondrial
VAPB	24.0014	0.864881	0.864335	0.88143	0.848878	up	Discard	Discard			3	3	2	2	0	21.158	O95292;E5RK64	O95292;E5RK64	Vesicle-associated membrane protein-associated protein B/C
ACADVL	23.7362	0.843145	0.887681	0.876645	0.76511	up	Discard	Discard			15	13	9	10	0	146.39	P49748;G3V1M7;J3QRJ8;J3KSR4;K7EQP4;K7EMF8;J3KS89;K7EJW8	P49748	Very long-chain specific acyl-CoA dehydrogenase, mitochondrial
BCAT1	20.4523	0.842402	0.958286	0.851359	0.717561	up	Discard	Discard			6	4	5	6	0	41.939	P54687;F5H2F2;A0A087WYF2	P54687;F5H2F2	Branched-chain-amino-acid aminotransferase, cytosolic
CHMP1A	24.58	0.841553	1.01835	NaN	0.664756	up	Discard	Discard			5	3	4	3	0	30.475	Q9HD42;A0A6Q8PF35;F8VUA2;F5H875;A0A6Q8PGM8;F8VVT7;A0A6Q8PG85;A0A6Q8PFF9;A0A6Q8PFX8;A0A6Q8PHU0;A0A6Q8PGI9;A0A6Q8PF26;A0A6Q8PFF8	Q9HD42;A0A6Q8PF35;F8VUA2;F5H875;A0A6Q8PGM8;F8VVT7;A0A6Q8PG85;A0A6Q8PFF9	Charged multivesicular body protein 1a
MT-CO2	25.2775	0.840392	0.82073	0.933724	0.766722	up	Discard	Discard			3	2	3	2	0	23.383	P00403	P00403	Cytochrome c oxidase subunit 2
DARS	25.0904	0.837406	0.928882	0.805127	0.778209	up	Discard	Discard			16	16	15	15	0	165.44	P14868;H7BZ35;C9J7S3;C9JLC1;H7C278;C9JQM9	P14868	Aspartate--tRNA ligase, cytoplasmic
AKR1D1	23.7845	0.830346	1.07217	NaN	0.588517		Discard	Discard			1	1	1	1	0.0018664	7.4039	P51857	P51857	3-oxo-5-beta-steroid 4-dehydrogenase
HDAC1	24.4835	0.825378	1.18161	0.751721	0.542803	up	Discard	Discard			9	7	8	4	0	71.437	Q13547;Q5TEE2	Q13547;Q5TEE2	Histone deacetylase 1
IMPDH2	25.5029	0.823937	0.532566	1.03436	0.904889	up	Discard	Discard			13	12	11	9	0	138.23	P12268;A0A7I2V2T3;H0Y4R1;E7ETK5;A0A7I2YQK5	P12268;A0A7I2V2T3;H0Y4R1;E7ETK5;A0A7I2YQK5	Inosine-5-monophosphate dehydrogenase 2
GAPDH	30.6448	0.820192	0.884403	0.829687	0.746485	up	Discard	Discard			19	14	19	15	0	303.97	P04406;E7EUT5;O14556	P04406;E7EUT5	Glyceraldehyde-3-phosphate dehydrogenase
ZC3HAV1	21.4984	0.812922	1.21145	0.461529	0.765789	up	Discard	Discard			7	6	5	7	0	71.977	Q7Z2W4;C9J6P4;H7C5K1	Q7Z2W4;C9J6P4	Zinc finger CCCH-type antiviral protein 1
AP1M1	22.239	0.809865	0.962364	0.88323	0.584	up	Discard	Discard			7	3	5	4	0	53.637	Q9BXS5;E7ENJ6;K7EJL1;K7EPJ8;A0A087WZX7;K7ENA7;K7EQ90;K7ER75	Q9BXS5;E7ENJ6;K7EJL1	AP-1 complex subunit mu-1
FAM126A	17.8233	0.802762	-0.0335695	1.63909	NaN		Discard	Discard			1	1	1	0	0.0019275	8.2847	Q9BYI3;H7C0W7	Q9BYI3;H7C0W7	Hyccin
SUCLG2	20.2935	0.801545	0.232047	1.80008	0.372506		Discard	Discard			2	2	1	2	0	18.442	Q96I99;H0Y852;E9PDQ8	Q96I99;H0Y852;E9PDQ8	Succinyl-CoA ligase [GDP-forming] subunit beta, mitochondrial
DDX17	25.1756	0.796559	1.19579	0.551787	0.642101	up	Discard	Discard			18	14	18	15	0	204.52	Q92841;A0A1X7SBZ2;A0A5H1ZRQ2;A0A0U1RQJ0	Q92841;A0A1X7SBZ2;A0A5H1ZRQ2	Probable ATP-dependent RNA helicase DDX17
ASPH	18.0939	0.794838	0.801324	NaN	0.788352	up	Discard	Discard			1	1	0	1	0	11.796	Q12797;E5RHJ2;E5RHK2;G3XAN5;E5RG29;E5RG56	Q12797;E5RHJ2;E5RHK2;G3XAN5;E5RG29;E5RG56	Aspartyl/asparaginyl beta-hydroxylase
AP1G1	19.0396	0.788161	2.76101	NaN	-1.18469		Discard	Discard			2	1	0	1	0	13.054	O43747;B3KNW1	O43747;B3KNW1	AP-1 complex subunit gamma-1
IKBIP	21.6474	0.787379	0.939904	0.960808	0.461424	up	Discard	Discard			2	1	2	1	0	20.363	Q70UQ0	Q70UQ0	Inhibitor of nuclear factor kappa-B kinase-interacting protein
APOL2	22.2916	0.787178	2.08835	0.262553	0.0106367		Discard	Discard			3	2	3	3	0	24.177	J3KQL8;Q9BQE5;E9PM95	J3KQL8;Q9BQE5	Apolipoprotein L2
IMPA1	21.7079	0.78524	0.466549	1.01457	0.8746	up	Discard	Discard			5	4	3	3	0	40.43	P29218;E5RIP7;H0YBL1;E5RG13;E5RG94;E5RHE9;E5RI82;E5RGY4;E5RIF4	P29218;E5RIP7;H0YBL1;E5RG13	Inositol monophosphatase 1
TAGLN2	29.3782	0.785128	0.999062	0.869556	0.486766	up	Discard	Discard			12	12	12	12	0	205.01	P37802;X6RJP6;Q9UI15;C9J5W6	P37802;X6RJP6	Transgelin-2
FAM129B	20.5358	0.783872	0.776609	1.08454	0.490467	up	Discard	Discard			6	4	6	3	0	57.851	Q96TA1	Q96TA1	Niban-like protein 1
WIPI2	19.7786	0.780286	0.744506	0.816067	NaN	up	Discard	Discard			2	1	2	0	0	11.646	Q9Y4P8	Q9Y4P8	WD repeat domain phosphoinositide-interacting protein 2
CAPG	25.6278	0.7798	0.732747	0.852878	0.753776	up	Discard	Discard			7	7	7	6	0	64.687	P40121;E7ENU9;B8ZZL6;H7C0X8	P40121;E7ENU9;B8ZZL6	Macrophage-capping protein
PPOX	21.9545	0.776394	1.12658	NaN	0.426211		Discard	Discard			2	1	2	1	0	23.494	P50336;A0A494C0D4;A0A494C146;H0YFP3	P50336;A0A494C0D4;A0A494C146;H0YFP3	Protoporphyrinogen oxidase
TUBB4B	27.4151	0.770786	0.875623	0.749406	0.687329	up	Discard	Discard			5	5	5	4	0	98.717	P68371;Q3ZCM7;M0R2D3;M0QY85;M0QZL7;M0R0X0;M0QY37;M0QX14;M0QYM7;A0A075B724	P68371	Tubulin beta-4B chain
GLO1	22.7939	0.767834	1.09153	NaN	0.444137		Discard	Discard			4	4	0	1	0	25.785	Q04760	Q04760	Lactoylglutathione lyase
ALDH1A2	23.9848	0.765744	0.730227	0.852958	0.714048	up	Discard	Discard			12	8	12	8	0	117.65	O94788;H0YMG7;P47895;H0Y2X5;P00352;Q9UED3;E9PF31;H0YKL3	O94788;H0YMG7	Retinal dehydrogenase 2
HBZ	31.4268	0.761385	1.4829	0.564427	0.236829		Discard	Discard			10	10	10	10	0	140.53	P02008;A0A494C057	P02008	Hemoglobin subunit zeta
ENO1	30.4628	0.761134	0.780478	0.718	0.784923	up	Discard	Discard			24	22	23	24	0	323.31	P06733;A0A2R8Y6G6;K7EM90;A0A2R8YEM5;A0A2R8Y879;K7ERS8;A0A2R8Y798;A0A2R8YEG5;P13929;A0A2R8Y6I8;F5H1C3;E5RI09;E5RG95;K7EPM1;K7EKN2;E5RGZ4	P06733;A0A2R8Y6G6	Alpha-enolase
SELENBP1	20.0174	0.759167	0.621712	1.1117	0.54409	up	Discard	Discard			11	9	7	8	0	77.762	Q13228;A6PVX1;H0Y532;F2Z2W8;F8WCR4;C9JVL0	Q13228	Selenium-binding protein 1
ACADM	21.7382	0.758268	0.537246	0.886199	0.851359	up	Discard	Discard			10	9	7	7	0	102.84	P11310;B7Z9I1;Q5T4U5;E9PJM9;H0YDT5;E9PRX4	P11310;B7Z9I1;Q5T4U5	Medium-chain specific acyl-CoA dehydrogenase, mitochondrial
RAP1GAP	19.8201	0.755568	0.860446	0.748891	0.657366	up	Discard	Discard			2	2	1	1	0	17.054	P47736;F2Z357;A0A0A0MQY8;J3KPC5;X6R8W7	P47736;F2Z357;A0A0A0MQY8;J3KPC5;X6R8W7	Rap1 GTPase-activating protein 1
LMNA	26.0889	0.750318	1.17785	0.574441	0.498659		Discard	Discard			24	22	21	16	0	323.31	P02545;A0A6Q8PFJ0;Q3BDU5;Q5TCI8;A0A6Q8PHQ9;A0A6Q8PF80;A0A6Q8PGH0;A0A0C4DGC5;A0A6Q8PFM1;A0A6Q8PF59;A0A6Q8PFF5	P02545;A0A6Q8PFJ0;Q3BDU5;Q5TCI8;A0A6Q8PHQ9;A0A6Q8PF80	Prelamin-A/C;Lamin-A/C
SEC31A	22.8428	0.744923	1.131	0.499986	0.603787	up	Discard	Discard			12	8	7	7	0	81.106	O94979;D6REX3;D6RHZ5;H7BXG7;H0Y9T9;H0Y8W8;H0YAB3;H0YAF5;D6RE64;D6RCQ9;H0Y9K1;H0Y8V7	O94979;D6REX3;D6RHZ5;H7BXG7	Protein transport protein Sec31A
DAP3	19.4687	0.743529	0.683831	0.803227	NaN	up	Discard	Discard			4	3	3	0	0	27.461	P51398;V9GZ03;V9GYL9;V9GZ61;V9GYC9;V9GYA7;V9GYJ9;V9GYW1	P51398;V9GZ03;V9GYL9;V9GZ61;V9GYC9;V9GYA7;V9GYJ9	28S ribosomal protein S29, mitochondrial
ANXA5	23.5052	0.73804	1.07128	0.937947	0.204892	up	Discard	Discard			14	11	12	10	0	186.75	P08758;D6RBL5;D6RBE9;E9PHT9;D6RCN3	P08758;D6RBL5;D6RBE9;E9PHT9	Annexin A5;Annexin
ACAT1	24.3979	0.737903	1.00913	0.675906	0.528671	up	Discard	Discard			14	12	14	9	0	189.1	P24752;A0A5F9ZHJ7;A0A5F9ZHL1;A0A5F9ZHD4;A0A5F9ZI66;A0A5F9ZHJ0;A0A5F9ZHH9;A0A5F9ZHL7;H0YEL7;E9PRQ6	P24752;A0A5F9ZHJ7;A0A5F9ZHL1;A0A5F9ZHD4;A0A5F9ZI66;A0A5F9ZHJ0	Acetyl-CoA acetyltransferase, mitochondrial
ATP6V1A	22.995	0.73659	0.782157	0.653702	0.773912	up	Discard	Discard			12	9	9	6	0	88.685	P38606;C9JA17;C9JVW8	P38606	V-type proton ATPase catalytic subunit A
MYBBP1A	18.9377	0.736494	2.06419	-0.0232258	0.168514		Discard	Discard			3	3	3	3	0	19.639	Q9BQG0;I3L1L3;I3L2H8	Q9BQG0;I3L1L3	Myb-binding protein 1A
PDLIM7	21.269	0.734353	0.659285	1.02453	0.51924	up	Discard	Discard			4	3	3	3	0	26.797	Q9NR12;D6RF83;H7BYK4;D6RH06;D6RAN1;H0Y8W6	Q9NR12;D6RF83;H7BYK4;D6RH06;D6RAN1	PDZ and LIM domain protein 7
TGM2	22.6371	0.734118	0.648834	0.58938	0.96414	up	Discard	Discard			7	6	7	4	0	66.743	P21980	P21980	Protein-glutamine gamma-glutamyltransferase 2
TAX1BP3	25.0839	0.733565	0.951066	1.01121	0.23842	up	Discard	Discard			2	2	2	2	0	24.184	O14907;A0A087X282	O14907;A0A087X282	Tax1-binding protein 3
ATP6V1B2	22.5899	0.730578	1.07382	0.461738	0.656176	up	Discard	Discard			12	8	8	6	0	95.701	P21281;H0YC04;E5RGH6;H0YAT8;P15313;H0YC45;C9JNS9;C9JL73	P21281;H0YC04	V-type proton ATPase subunit B, brain isoform
TECR	21.627	0.730488	0.623118	0.582845	0.9855	up	Discard	Discard			3	3	3	3	0	20.396	Q9NZ01;M0R2N5;M0R3C3	Q9NZ01;M0R2N5	Very-long-chain enoyl-CoA reductase
ADD3	20.6637	0.729585	0.698396	0.760774	NaN	up	Discard	Discard			2	2	2	0	0	14.195	Q9UEY8	Q9UEY8	Gamma-adducin
SERPINB9	23.4078	0.72739	0.743213	0.875701	0.563256	up	Discard	Discard			10	8	6	10	0	92.719	P50453	P50453	Serpin B9
VIM	29.6134	0.724029	0.576861	0.947404	0.647821	up	Discard	Discard			34	34	32	31	0	323.31	P08670;B0YJC4;B0YJC5;A0A1B0GTT5;A0A1B0GVG8;P17661;P14136;U3KPR1;CON__Q7RTT2;CON__Q8N1N4-2;CON__Q6NT21;CON__P78385;CON__O43790;A0A087X106;A0A1W2PR46;CON__Q61726;A0A1X7SBR3;E7EMV2;P07197;A0A1X7SCE1;K7EKH9;CON__Q14533;K7EJU1;Q14533;P12036;H7C5W5;K7ELP4;B4DIR1;O43790;CON__P78386;E7ESP9;P78385;Q8N1N4;Q16352;P41219;P78386;P07196;F8W835	P08670;B0YJC4	Vimentin
MTHFR	17.5039	0.721476	NaN	0.864255	0.578697		Discard	Discard			1	0	1	1	0.0019106	7.9786	P42898;L7P8G6;A0A286YF17;A0A286YFD0;Q5SNW7	P42898;L7P8G6;A0A286YF17;A0A286YFD0;Q5SNW7	Methylenetetrahydrofolate reductase
SQSTM1	25.1524	0.720959	1.1141	0.577538	0.471239		Discard	Discard			7	5	5	5	0	244.88	Q13501;E7EMC7;E9PFW8;C9JRJ8	Q13501;E7EMC7	Sequestosome-1
ALG5	20.4657	0.720415	0.481506	NaN	0.959325		Discard	Discard			2	1	0	2	0	14.37	Q9Y673	Q9Y673	Dolichyl-phosphate beta-glucosyltransferase
AAMDC	21.0009	0.718396	0.995593	0.631523	0.528071	up	Discard	Discard			5	2	4	3	0	31.118	Q9H7C9;E9PNP3;E9PR47;E9PJP1;E9PLK9;K4DI89;E9PIQ4	Q9H7C9;E9PNP3;E9PR47;E9PJP1;E9PLK9;K4DI89	Mth938 domain-containing protein
NAMPT	24.7776	0.71055	0.735782	1.06233	0.333538	up	Discard	Discard			18	13	17	13	0	164.62	P43490;A0A0C4DFS8;C9JF35;C9JG65	P43490;A0A0C4DFS8	Nicotinamide phosphoribosyltransferase
HSP90B1	26.0351	0.709744	1.48192	0.321466	0.325847		Discard	Discard			24	23	20	18	0	242.76	P14625;Q96GW1;A0A1W2PRR1;Q58FF3;F8W026;H0YIV0	P14625	Endoplasmin
PRKAR2B	20.2106	0.708084	1.14209	0.321235	0.660929	up	Discard	Discard			2	2	1	1	0	18.628	P31323	P31323	cAMP-dependent protein kinase type II-beta regulatory subunit
ARF4	25.5883	0.700976	1.17364	0.297485	0.631803	up	Discard	Discard			5	5	5	5	0	37.448	P18085;C9JPM4;C9JAK5;U3KQF2	P18085;C9JPM4;C9JAK5;U3KQF2	ADP-ribosylation factor 4
ACTN1	22.5612	0.699697	0.786596	0.963696	0.348799	up	Discard	Discard			14	5	13	5	0	111.16	P12814;A0A7I2V4Y4;H9KV75;H7C5W8;G3V2N5;G3V2W4;H0YJ11;P35609;H0YJW3;A0A494C1A0;G3V5M4;G3V2X9;A0A494C033;G3V2E8;A0A494C166;A0A087WSZ2;A0A494C060;Q08043;A0A494C0Q3;G3V380;A0A494C031	P12814;A0A7I2V4Y4;H9KV75	Alpha-actinin-1
BROX	22.8178	0.697163	0.59474	1.1575	0.339251		Discard	Discard			3	3	2	3	0	20.887	Q5VW32;F5GXQ0;Q5VW33	Q5VW32;F5GXQ0	BRO1 domain-containing protein BROX
AARS	24.4418	0.686498	0.715191	0.750521	0.593784	up	Discard	Discard			23	16	23	18	0	216.57	P49588;A0A6Q8PFY2;A0A6Q8PF33;A0A6Q8PGE8;A0A6Q8PGR9;H3BPK7;A0A6Q8PGN5;A0A6Q8PFK3;A0A6Q8PHJ2;A0A6Q8PGB5;A0A6Q8PH44;A0A6Q8PHP7;A0A6Q8PHP3;A0A6Q8PF77;A0A6Q8PG28;A0A6Q8PG62;A0A6Q8PGI8;A0A6Q8PHN5	P49588;A0A6Q8PFY2;A0A6Q8PF33;A0A6Q8PGE8;A0A6Q8PGR9;H3BPK7;A0A6Q8PGN5;A0A6Q8PFK3;A0A6Q8PHJ2;A0A6Q8PGB5;A0A6Q8PH44;A0A6Q8PHP7	Alanine--tRNA ligase, cytoplasmic
IDH1	23.6626	0.681105	0.458592	0.802565	0.782157	up	Discard	Discard			9	7	8	7	0	70.719	O75874;C9J4N6	O75874	Isocitrate dehydrogenase [NADP] cytoplasmic
KRT18	26.9168	0.680691	1.31255	0.252779	0.476745		Discard	Discard			18	16	14	12	0	244.13	P05783;F8VZY9;CON__H-INV:HIT000015463	P05783;F8VZY9	Keratin, type I cytoskeletal 18
CTSD	25.1506	0.665118	0.640343	0.765535	0.589476	up	Discard	Discard			10	7	9	6	0	78.129	P07339;F8W787;A0A1B0GV23;A0A1B0GVD5;A0A1B0GWE8;C9JH19;A0A1B0GW44;A0A1B0GVP3;H7C469;A0A1B0GU92;A0A1B0GU03;F8WD96;A0A1B0GVF1	P07339;F8W787;A0A1B0GV23;A0A1B0GVD5;A0A1B0GWE8;C9JH19;A0A1B0GW44;A0A1B0GVP3;H7C469;A0A1B0GU92;A0A1B0GU03;F8WD96	Cathepsin D;Cathepsin D light chain;Cathepsin D heavy chain
HADHA	20.054	0.661291	1.36379	0.0738202	0.546265		Discard	Discard			13	8	10	9	0	129.45	P40939;H0YFD6;A0A2R8Y4F5;A0A2R8YG21;A0A2R8Y688	P40939;H0YFD6;A0A2R8Y4F5	Trifunctional enzyme subunit alpha, mitochondrial;Long-chain enoyl-CoA hydratase;Long chain 3-hydroxyacyl-CoA dehydrogenase
NUF2	24.692	0.657494	0.812704	0.609566	0.550211	up	Discard	Discard			12	11	9	6	0	93.781	Q9BZD4;E9PQC4;B1AQT4;E9PP32;E9PKH1;B1AQT3	Q9BZD4;E9PQC4	Kinetochore protein Nuf2
PFKP	21.6965	0.65682	0.785927	0.795518	0.389016	up	Discard	Discard			9	8	8	5	0	96.428	Q01813;A0A7I2V3Z0;B1APP6;H0Y757;V9GYV7;A0A7I2V5S1;H0Y3Y3;Q5VSR5	Q01813;A0A7I2V3Z0;B1APP6	ATP-dependent 6-phosphofructokinase, platelet type
PLOD1	21.9987	0.65558	0.576764	0.734395	NaN		Discard	Discard			6	5	6	5	0	44.023	Q02809;Q5JXB8;Q5JXB7	Q02809	Procollagen-lysine,2-oxoglutarate 5-dioxygenase 1
ZC3H11A	19.2263	0.654352	0.681584	0.326307	0.955164	up	Discard	Discard			3	2	1	3	0	22.112	O75152;E9PBY7;E9PQ61;A0A1W2PPR9;A0A1B0GTU1;A0A494C0C4	O75152;E9PBY7;E9PQ61;A0A1W2PPR9	Zinc finger CCCH domain-containing protein 11A
ZWINT	21.5386	0.650913	1.27184	NaN	0.0299829		Discard	Discard			2	2	0	1	0	30.974	O95229;A6NH27	O95229;A6NH27	ZW10 interactor
COPG1	20.3812	0.650759	0.560813	0.653519	0.737946	up	Discard	Discard			7	6	5	4	0	47.776	Q9Y678;H0Y8X7;Q9UBF2	Q9Y678	Coatomer subunit gamma-1
PGAM1	27.0387	0.648653	0.949423	0.587173	0.409364		Discard	Discard			9	9	9	8	0	119.96	P18669;P15259;Q8N0Y7	P18669	Phosphoglycerate mutase 1
RPL36	25.2192	0.647502	0.708231	0.624709	0.609566	up	Discard	Discard			5	5	4	3	0	34.847	Q9Y3U8;J3KTD3;J3QSB5	Q9Y3U8	60S ribosomal protein L36
PSMD2	23.3976	0.646657	0.699729	0.805788	0.434455	up	Discard	Discard			18	15	15	11	0	177.48	Q13200;H7C1H2;C9JPC0;F8WBS8;H7C2Q3	Q13200	26S proteasome non-ATPase regulatory subunit 2
BLVRB	29.3978	0.645732	0.892119	0.515107	0.529971		Discard	Discard			10	8	9	7	0	131.8	P30043;M0R192;A0A2R8YEP4;A0A2R8Y7Y9;M0QZL1	P30043;M0R192;A0A2R8YEP4;A0A2R8Y7Y9;M0QZL1	Flavin reductase (NADPH)
CMIP	20.0559	0.645342	0.409255	NaN	0.88143		Discard	Discard			1	1	1	1	0.0019662	9.0412	Q8IY22;A0A087WU05;A0A087WY48	Q8IY22;A0A087WU05;A0A087WY48	C-Maf-inducing protein
METAP1	20.9678	0.640601	1.12499	0.466027	0.330788		Discard	Discard			2	1	2	2	0	12.737	P53582;H0Y955	P53582;H0Y955	Methionine aminopeptidase 1
CAT	22.4902	0.640306	0.645056	0.696973	0.57889	up	Discard	Discard			12	11	7	5	0	90.274	P04040	P04040	Catalase
	21.0378	0.638597	0.672742	0.604451	NaN	up	Discard	Discard			1	1	1	0	0.0079418	6.082	M0QYT0	M0QYT0
SDHA	21.1686	0.634332	0.956057	0.67229	0.274649	up	Discard	Discard			10	7	8	4	0	84.057	P31040;D6RFM5;A0A087X1I3;A0A494C1T6;H0Y8X1	P31040;D6RFM5;A0A087X1I3	Succinate dehydrogenase [ubiquinone] flavoprotein subunit, mitochondrial
ICAM1	20.5689	0.634183	0.622087	0.863621	0.41684	up	Discard	Discard			4	2	4	2	0	28.447	P05362;K7EKL8;E7ESS4	P05362;K7EKL8	Intercellular adhesion molecule 1
KTN1	18.4679	0.629952	0.824809	0.435095	NaN		Discard	Discard			3	2	3	0	0	19.724	Q86UP2;H0YJZ8;G3V5G2;G3V4Y7	Q86UP2	Kinectin
ARFGAP1	19.1126	0.629124	0.71396	NaN	0.544288		Discard	Discard			3	2	1	3	0	17.651	Q8N6T3;F8W1U7;F8VWH9;E5RHH7;E5RHT6;E5RHC5	Q8N6T3;F8W1U7;F8VWH9;E5RHH7;E5RHT6	ADP-ribosylation factor GTPase-activating protein 1
NFE2	23.9977	0.624684	0.505383	0.694479	0.674189	up	Discard	Discard			7	6	6	1	0	49.333	Q16621;F8W1N9	Q16621;F8W1N9	Transcription factor NF-E2 45 kDa subunit
TM9SF3	19.2738	0.624619	0.989212	NaN	0.260026		Discard	Discard			1	1	1	1	0.0082617	6.0688	Q9HD45;Q5TB53	Q9HD45;Q5TB53	Transmembrane 9 superfamily member 3
TOP2A	22.4414	0.622284	0.927214	0.505078	0.434562		Discard	Discard			22	19	11	13	0	158.37	P11388;J3KTB7	P11388	DNA topoisomerase 2-alpha
FAH	22.1238	0.621345	0.23952	0.836247	0.788268	up	Discard	Discard			6	5	6	4	0	47.681	P16930;H0YLC7	P16930;H0YLC7	Fumarylacetoacetase
C14orf1	20.7988	0.620189	0.542605	0.697774	NaN		Discard	Discard			1	1	1	1	0.0054348	6.2807	Q9UKR5	Q9UKR5	Probable ergosterol biosynthetic protein 28
LASP1	27.2825	0.619934	0.888071	0.47747	0.494262		Discard	Discard			12	9	11	10	0	95.415	Q14847;C9J9W2;F6S2S5;K7ESD6;J3KSN1	Q14847;C9J9W2	LIM and SH3 domain protein 1
RTCB	21.5225	0.619536	NaN	0.91219	0.326882		Discard	Discard			10	5	10	6	0	83.898	Q9Y3I0	Q9Y3I0	tRNA-splicing ligase RtcB homolog
NDC80	22.0693	0.616613	1.07011	0.163112	NaN		Discard	Discard			6	5	5	5	0	41.87	O14777	O14777	Kinetochore protein NDC80 homolog
STX10	20.1317	0.615974	0.677801	0.6291	0.541019	up	Discard	Discard			2	1	1	2	0	15.125	O60499;X6R2W0;Q5U8S2;K7EJ05;F6RTM7;K7EQ84;K7EK75;K7EPP9;K7ELY2;K7EIY4	O60499;X6R2W0;Q5U8S2;K7EJ05;F6RTM7;K7EQ84;K7EK75;K7EPP9;K7ELY2;K7EIY4	Syntaxin-10
CLPP	21.3999	0.615406	0.550901	0.750435	0.544881		Discard	Discard			3	3	2	3	0	19.048	Q16740;M0R208;M0QYV5	Q16740;M0R208	ATP-dependent Clp protease proteolytic subunit, mitochondrial;ATP-dependent Clp protease proteolytic subunit
ALKBH7	22.8804	0.614158	0.395721	0.53963	0.907121		Discard	Discard			3	2	2	2	0	25.474	Q9BT30;M0QZI0	Q9BT30	Alpha-ketoglutarate-dependent dioxygenase alkB homolog 7, mitochondrial
UQCRC2	23.2968	0.610306	0.617769	0.668664	0.544485	up	Discard	Discard			8	6	8	4	0	83.197	P22695;H3BRG4;H3BSJ9;H3BUE4;H3BUI9;H3BP04;A0A087WVZ4	P22695;H3BRG4;H3BSJ9;H3BUE4;H3BUI9;H3BP04	Cytochrome b-c1 complex subunit 2, mitochondrial
CTSA	21.2665	0.6082	0.421264	1.21481	0.188528		Discard	Discard			3	1	2	2	0	21.748	P10619;A0A7I2V4K5;X6R5C5;X6R8A1;A0A7I2V4D1;A0A7I2YQT8;A0A7I2V3B2	P10619;A0A7I2V4K5;X6R5C5;X6R8A1;A0A7I2V4D1;A0A7I2YQT8;A0A7I2V3B2	Lysosomal protective protein;Lysosomal protective protein 32 kDa chain;Lysosomal protective protein 20 kDa chain;Carboxypeptidase
EHD2	23.7844	0.607199	0.353662	0.814509	0.653427	up	Discard	Discard			12	7	10	8	0	93.642	Q9NZN4	Q9NZN4	EH domain-containing protein 2
UBXN1	20.2116	0.604921	0.608241	NaN	0.601601	up	Discard	Discard			3	3	0	2	0	36.538	Q04323;A0A087WTZ5;E9PJ81;E9PRQ7	Q04323;A0A087WTZ5;E9PJ81;E9PRQ7	UBX domain-containing protein 1
PDHB	22.32	0.604012	0.6107	0.771801	0.429536	up	Discard	Discard			5	4	4	4	0	41.368	P11177;F8WF02;C9J634	P11177;F8WF02;C9J634	Pyruvate dehydrogenase E1 component subunit beta, mitochondrial
SH3GL1	21.8855	0.603826	0.92729	NaN	0.280362		Discard	Discard			2	2	1	1	0	29.914	Q99961;M0QYE0;M0R0I3	Q99961;M0QYE0;M0R0I3	Endophilin-A2
AIP	22.7653	0.601931	0.479438	0.8279	0.498455		Discard	Discard			3	2	3	3	0	19.759	O00170;V9GYQ3;E9PMH2	O00170	AH receptor-interacting protein
ATP5E;ATP5EP2	27.9436	0.601929	0.519441	0.665666	0.62068	up	Discard	Discard			2	2	2	2	0	11.947	P56381;Q5VTU8	P56381;Q5VTU8	ATP synthase subunit epsilon, mitochondrial;ATP synthase subunit epsilon-like protein, mitochondrial
ISYNA1	22.8975	0.59863	0.366588	0.826274	0.603027	up	Discard	Discard			6	5	5	5	0	40.688	Q9NPH2;J3QS51	Q9NPH2	Inositol-3-phosphate synthase 1
ARMC1	23.6032	0.597879	1.09626	0.686881	0.0104934	up	Discard	Discard			6	4	5	4	0	39.75	Q9NVT9;E5RJ86;E9PR92;E5RHK3	Q9NVT9;E5RJ86	Armadillo repeat-containing protein 1
VCL	24.6286	0.596208	1.09694	0.341644	0.350045		Discard	Discard			24	19	22	19	0	240.38	P18206;A0A096LPE1	P18206	Vinculin
COPB2	22.9089	0.595436	0.917088	0.347666	0.521553		Discard	Discard			13	10	11	10	0	114.7	P35606;A0A7I2V258;H0Y938;H0YAC7;A0A7I2V3G0;A0A7I2YQF9;D6R997;D6RBZ7;D6RCL6;D6RBG7;D6RBT6	P35606;A0A7I2V258;H0Y938;H0YAC7	Coatomer subunit beta
GSTO1	28.0665	0.594693	0.647637	0.674913	0.461529	up	Discard	Discard			13	11	13	10	0	121.69	P78417;Q5TA02;Q5TA01	P78417;Q5TA02	Glutathione S-transferase omega-1
PLCD1;PLCH1	19.1185	0.592496	0.033652	NaN	1.15134		Discard	Discard			2	2	0	2	0	13.455	P51178;Q4KWH8;A0A2U3TZV8	P51178;Q4KWH8;A0A2U3TZV8	1-phosphatidylinositol 4,5-bisphosphate phosphodiesterase delta-1;1-phosphatidylinositol 4,5-bisphosphate phosphodiesterase eta-1
LTA4H	18.7533	0.588868	0.378068	NaN	0.799668		Discard	Discard			4	4	2	1	0	28.734	P09960	P09960	Leukotriene A-4 hydrolase
GATA1	21.6584	0.585977	0.742955	0.429	NaN		Discard	Discard			2	1	1	1	0.00082645	11.275	P15976;B7WNQ9	P15976;B7WNQ9	Erythroid transcription factor
USO1	21.3803	0.584017	0.782241	0.280244	0.689568	up	Discard	Discard			10	8	5	8	0	96.073	O60763	O60763	General vesicular transport factor p115
HEMGN	23.2741	0.582171	1.18504	0.131721	0.42975		Discard	Discard			6	4	5	5	0	69.018	Q9BXL5	Q9BXL5	Hemogen
MYDGF	27.3487	0.581929	0.485736	0.432639	0.827413		Discard	Discard			4	4	4	4	0	52.507	Q969H8;M0QXF7;M0QYN0	Q969H8;M0QXF7;M0QYN0	Myeloid-derived growth factor
CBR1;CBR3	20.9402	0.581898	0.668573	0.667756	0.409364	up	Discard	Discard			4	2	3	1	0	41.047	P16152;E9PQ63;A8MTM1;O75828	P16152;E9PQ63;A8MTM1;O75828	Carbonyl reductase [NADPH] 1;Carbonyl reductase [NADPH] 3
C8orf59	23.7696	0.577909	NaN	0.399991	0.755828		Discard	Discard			3	3	1	2	0	17.732	Q8N0T1;E5RGR5;A0A087WWE7	Q8N0T1	Uncharacterized protein C8orf59
MPP1	26.7969	0.574673	0.778377	0.488309	0.457332		Discard	Discard			18	12	18	9	0	276	Q00013;C9J9J4;A8MTH1;C9JB34;A6NFY0;F8WC84;F8WDV6	Q00013;C9J9J4	55 kDa erythrocyte membrane protein
HP1BP3	22.7303	0.574148	0.4246	0.82546	0.472384		Discard	Discard			7	6	5	4	0	55.414	Q5SSJ5;B0QZK4;Q5SWC8;B0QZK9;B0QZK8	Q5SSJ5;B0QZK4;Q5SWC8	Heterochromatin protein 1-binding protein 3
FLNB	18.9701	0.56925	NaN	0.689389	0.449112		Discard	Discard			9	0	6	6	0	70.014	O75369;E7EN95;A0A0A0MT44	O75369;E7EN95	Filamin-B
CTH	22.0268	0.568787	0.164143	0.895225	0.646992	up	Discard	Discard			5	4	4	4	0	35.399	P32929	P32929	Cystathionine gamma-lyase
GTPBP1	20.2496	0.567899	0.187388	0.546561	0.969749		Discard	Discard			2	2	2	1	0	18.427	O00178;F5H716	O00178;F5H716	GTP-binding protein 1
TPT1	26.2748	0.564102	0.541911	0.589092	0.561302		Discard	Discard			4	4	3	4	0	42.023	P13693;Q5W0H4;A0A0B4J2C3;J3KPG2;Q56UQ5;H0YCX0;E9PJF7	P13693;Q5W0H4;A0A0B4J2C3;J3KPG2;Q56UQ5;H0YCX0;E9PJF7	Translationally-controlled tumor protein;TPT1-like protein
FAM3A	20.5896	0.563934	0.674009	0.45386	NaN		Discard	Discard			1	1	1	0	0.0048393	6.4076	A6QRH7;Q5HY75;D3DWX8;P98173	A6QRH7;Q5HY75;D3DWX8;P98173	Protein FAM3A
RBM5	19.7196	0.561087	0.609188	NaN	0.512985		Discard	Discard			2	2	0	1	0	19.358	P52756;C9J9P7;C9JFQ5	P52756;C9J9P7;C9JFQ5	RNA-binding protein 5
DNM2	22.8146	0.56032	0.9115	0.374288	0.395172		Discard	Discard			12	9	11	8	0	92.175	P50570;Q05193;K7EMQ3;A0A0D9SFB1;A0A0U1RQP1;A0A0D9SFE4;A0A1B0GUX5;A0A1B0GU67;Q9UQ16;E5RHK8;H7C5U0;E5RIK2	P50570	Dynamin-2
PRKCB	20.2685	0.559131	0.600936	NaN	0.517326		Discard	Discard			3	2	0	2	0	20.028	P05771;P17252;I3L1Z0;H3BV73	P05771	Protein kinase C beta type
PKLR	24.1506	0.556242	0.541515	0.74261	0.384602		Discard	Discard			16	14	13	12	0	202.35	P30613;F8W6W2	P30613	Pyruvate kinase PKLR
ACOT13	27.1798	0.556047	0.793105	0.417704	0.457332		Discard	Discard			3	3	3	2	0	21.927	Q9NPJ3	Q9NPJ3	Acyl-coenzyme A thioesterase 13;Acyl-coenzyme A thioesterase 13, N-terminally processed
DSTN	22.8848	0.554891	0.56589	0.543892	NaN		Discard	Discard			1	1	1	0	0.0019113	7.9895	P60981;F6RFD5	P60981;F6RFD5	Destrin
EMC4	23.1662	0.552452	0.638398	0.733615	0.285343	up	Discard	Discard			3	3	2	2	0	25.222	Q5J8M3;S4R329;H0YK61;H0YNK0;H0YNK8;H0YMH5;H0YLP8;H0YN63	Q5J8M3;S4R329;H0YK61;H0YNK0;H0YNK8;H0YMH5;H0YLP8	ER membrane protein complex subunit 4
HEBP1	22.9884	0.551827	0.486045	0.891808	0.277628		Discard	Discard			5	4	4	2	0	50.547	Q9NRV9;A0A3B3IRV5;F5GWX2;H0YG71	Q9NRV9;A0A3B3IRV5;F5GWX2	Heme-binding protein 1
RAB1B;RAB1C	23.0921	0.551517	0.700972	0.429214	0.524365		Discard	Discard			4	2	4	3	0	43.256	Q9H0U4;E9PLD0;Q92928	Q9H0U4;E9PLD0;Q92928	Ras-related protein Rab-1B;Putative Ras-related protein Rab-1C
VPS18	16.4628	0.550233	0.617204	NaN	0.483261		Discard	Discard			1	1	0	1	0.0067137	6.1872	Q9P253;H0YMC9;H0YLM6	Q9P253;H0YMC9;H0YLM6	Vacuolar protein sorting-associated protein 18 homolog
GLA	22.804	0.549275	0.574053	0.409472	0.664301		Discard	Discard			2	2	2	2	0	15.298	P06280;A0A6Q8PHD1;A0A6Q8PFA9;A0A3B3IUC4;A0A6Q8PHM8;A0A6Q8PGG0	P06280;A0A6Q8PHD1;A0A6Q8PFA9;A0A3B3IUC4;A0A6Q8PHM8;A0A6Q8PGG0	Alpha-galactosidase A
RHOA;RHOC;RHOB	22.7757	0.54826	0.615793	0.51005	0.518938		Discard	Discard			2	2	1	1	0	12.992	P61586;P08134;Q5JR08;P62745;C9JX21;Q5JR06;A0A7I2YQV1;Q5JR07;E9PN11;A0A7I2V3G1;C9JNR4;E9PQH6;Q5JR05;U3KQA9;U3KQV3	P61586;P08134;Q5JR08;P62745;C9JX21;Q5JR06;A0A7I2YQV1;Q5JR07;E9PN11;A0A7I2V3G1;C9JNR4;E9PQH6;Q5JR05;U3KQA9;U3KQV3	Transforming protein RhoA;Rho-related GTP-binding protein RhoC;Rho-related GTP-binding protein RhoB
CALR	26.361	0.548135	1.00202	0.354678	0.287709		Discard	Discard			11	10	11	9	0	138.37	P27797;K7EJB9;K7EL50	P27797;K7EJB9	Calreticulin
BSG	26.1205	0.545122	0.711231	0.392867	0.531269		Discard	Discard			7	7	7	6	0	71.174	P35613;A0A087WUV8;A0A087X2B5;I3L192;R4GMX5;R4GN83;A0A2R8YDZ0	P35613;A0A087WUV8;A0A087X2B5	Basigin
CDCA8	22.516	0.544797	-0.127809	2.00209	-0.23989		Discard	Discard			3	2	1	3	0	21.796	Q53HL2	Q53HL2	Borealin
HSPA5	27.0051	0.544255	0.995448	0.44159	0.195726		Discard	Discard			26	23	24	20	0	323.31	P11021	P11021	78 kDa glucose-regulated protein
PITPNB	22.1478	0.543527	1.26891	0.237074	0.124593		Discard	Discard			4	3	4	2	0	30.322	P48739;A0A0A0MSW4;B3KYB6;B3KYB7	P48739;A0A0A0MSW4;B3KYB6;B3KYB7	Phosphatidylinositol transfer protein beta isoform
FLOT1	25.5862	0.5397	0.6107	0.522458	0.485942		Discard	Discard			13	11	12	11	0	137.93	O75955;A0A140T9R1;A2AB10;A2AB09;A2AB12;A0A140T9X0;A0A140T9W4;A0A0G2JJQ6;A2AB13;A0A140T959;A2AB11;A0A140T9C3;A0A140T910;A0A140T957;A0A140T9B1;A0A140T974;A0A140T907;A0A140T905;A2ABJ5	O75955;A0A140T9R1;A2AB10;A2AB09;A2AB12;A0A140T9X0	Flotillin-1
SPC25	24.261	0.537902	0.671293	0.546364	0.39605		Discard	Discard			7	6	6	1	0	66.788	Q9HBM1;C9JW94	Q9HBM1;C9JW94	Kinetochore protein Spc25
ATP5O	25.9087	0.536999	0.265557	0.60862	0.736821	up	Discard	Discard			9	7	9	8	0	78.744	P48047;A0A494C0K9;H7C0C1;H7C086;H7C068	P48047;A0A494C0K9;H7C0C1	ATP synthase subunit O, mitochondrial
HNRNPH2	21.1119	0.53511	1.00274	0.272262	0.330329		Discard	Discard			3	3	3	2	0	44.402	P55795	P55795	Heterogeneous nuclear ribonucleoprotein H2
IDH3B	20.9553	0.530925	0.681494	0.559541	0.351741		Discard	Discard			2	2	2	2	0	11.783	O43837;A0A087WZN1;A0A0D9SG66;A0A087X2E5	O43837;A0A087WZN1;A0A0D9SG66;A0A087X2E5	Isocitrate dehydrogenase [NAD] subunit beta, mitochondrial;Isocitrate dehydrogenase [NAD] subunit, mitochondrial
YIF1B	25.5989	0.53021	0.652142	0.408277	NaN		Discard	Discard			2	2	1	2	0	23.629	K7EPQ7;K7EJQ6	K7EPQ7;K7EJQ6
COPA	22.0202	0.526873	0.773912	0.318809	0.487898		Discard	Discard			13	11	8	8	0	105.93	P53621;A0A3B3IT15;A0A3B3ISC6;A0A3B3IS84;A0A3B3IU89;A0A3B3ITV3;A0A3B3ITI7;A0A3B3ISK1;A0A3B3IU78	P53621;A0A3B3IT15;A0A3B3ISC6;A0A3B3IS84;A0A3B3IU89	Coatomer subunit alpha;Xenin;Proxenin
EWSR1	24.7938	0.52574	0.400866	0.611928	0.564427		Discard	Discard			7	7	6	6	0	84.847	Q01844;B0QYK0;A0A0D9SFL3;C9JGE3;H7BY36	Q01844;B0QYK0;A0A0D9SFL3;C9JGE3;H7BY36	RNA-binding protein EWS
TUBG1;TUBG2	21.7208	0.523135	0.565695	0.480575	NaN		Discard	Discard			4	3	3	1	0	26.803	P23258;Q9NRH3;K7EKE5;K7EIS0	P23258;Q9NRH3;K7EKE5;K7EIS0	Tubulin gamma-1 chain;Tubulin gamma-2 chain;Tubulin gamma chain
DPH2	18.8695	0.520727	NaN	0.535157	0.506297		Discard	Discard			1	0	1	1	0.0019084	7.9578	Q9BQC3;E9PLL2;E9PMH7	Q9BQC3;E9PLL2;E9PMH7	Diphthamide biosynthesis protein 2
ISOC2	21.6594	0.520291	-0.0270575	1.06764	NaN		Discard	Discard			3	2	3	0	0	24.229	Q96AB3;K7ENV7;K7EKW4	Q96AB3	Isochorismatase domain-containing protein 2, mitochondrial
LDB1	19.0529	0.519446	0.53097	0.507922	NaN		Discard	Discard			1	1	1	0	0.0025216	6.8519	Q86U70;A0A6E1WJ75	Q86U70;A0A6E1WJ75	LIM domain-binding protein 1
TNFAIP8	24.9959	0.514746	0.363227	0.632082	0.54893		Discard	Discard			1	1	1	1	0	28.551	O95379;E5RIJ3;D6RCM8	O95379;E5RIJ3;D6RCM8	Tumor necrosis factor alpha-induced protein 8
RIC8A	21.6303	0.513666	0.521453	0.645702	0.373843		Discard	Discard			5	5	3	4	0	29.652	Q9NPQ8;H0YE35;H0YEN0;Q9NVN3;H0YC88;E9PI04;B7WPL0	Q9NPQ8	Synembryn-A
PSMB4	26.8014	0.51205	0.873262	0.248535	0.414352		Discard	Discard			9	9	9	5	0	142.89	P28070	P28070	Proteasome subunit beta type-4
ZRANB2	21.6148	0.510497	0.672471	0.243791	0.615228	up	Discard	Discard			1	1	1	1	0.0024911	6.6957	O95218	O95218	Zinc finger Ran-binding domain-containing protein 2
2009-09-01	21.8764	0.510374	0.511063	0.664028	0.356031		Discard	Discard			5	4	5	4	0	38.535	Q9UHD8;K7EK18;K7EL40;A0A6Q8PHC2;K7ER52;K7EIE4;K7EQD7;K7EKN4;K7EN52;K7ENQ5;K7EJZ2;K7ER14;K7EQ08;K7EJ51	Q9UHD8;K7EK18;K7EL40;A0A6Q8PHC2;K7ER52;K7EIE4;K7EQD7	Septin-9
SMARCA5	19.0189	0.509164	0.770279	NaN	0.248049		Discard	Discard			1	1	0	1	0.001904	7.9025	O60264	O60264	SWI/SNF-related matrix-associated actin-dependent regulator of chromatin subfamily A member 5
NDUFS2	21.0694	0.508833	0.535953	NaN	0.481712		Discard	Discard			3	3	1	3	0	27.794	O75306;A0A7I2V5E2;A0A7I2V5G4;A0A7I2V630;A0A7I2V410;A0A7I2V4W5;A0A7I2V2B9;A0A7I2V3J6;A0A7I2V4X8;A0A7I2V596;A0A7I2YQG7;A0A7I2YQD8;A0A7I2V4G5	O75306;A0A7I2V5E2;A0A7I2V5G4;A0A7I2V630;A0A7I2V410;A0A7I2V4W5;A0A7I2V2B9;A0A7I2V3J6;A0A7I2V4X8;A0A7I2V596;A0A7I2YQG7;A0A7I2YQD8;A0A7I2V4G5	NADH dehydrogenase [ubiquinone] iron-sulfur protein 2, mitochondrial
ALDH9A1	21.1008	0.508717	0.469365	0.937495	0.11929		Discard	Discard			6	4	3	5	0	38.737	P49189	P49189	4-trimethylaminobutyraldehyde dehydrogenase
RAB5B	22.8745	0.508364	1.07355	0.411426	0.040121		Discard	Discard			2	2	2	2	0	17.281	P61020	P61020	Ras-related protein Rab-5B
TBL1XR1	23.51	0.508315	0.793688	0.598746	0.132511		Discard	Discard			5	5	4	5	0	42.017	Q9BZK7;A0A0D9SF63;A0A1B0GVH3;O60907;Q9BQ87;A0A1B0GUU2;C9IYU9;A0A2R8YFW3;C9JCW4;C9JTW8;C9JEC9;C9J3H2;C9J903;A0A0D9SEW5;C9J7E1;A0A0D9SF25	Q9BZK7;A0A0D9SF63;A0A1B0GVH3	F-box-like/WD repeat-containing protein TBL1XR1
RRBP1	19.5316	0.505653	0.205518	0.805788	NaN		Discard	Discard			3	1	3	1	0	21.749	Q9P2E9;A2A2S5	Q9P2E9;A2A2S5	Ribosome-binding protein 1
RAB13	22.4761	0.505266	0.202261	0.654069	0.659468	up	Discard	Discard			2	1	2	2	0	14.515	P51153;A0A087WWB9	P51153	Ras-related protein Rab-13
CCNB1	24.7843	0.503622	0.819259	0.507516	0.18409		Discard	Discard			4	4	3	3	0	42.279	P14635;E9PC90;H0YA62	P14635;E9PC90;H0YA62	G2/mitotic-specific cyclin-B1
EEF1D	22.335	0.503575	0.678613	0.199751	0.632361	up	Discard	Discard			1	1	1	1	0	17.478	E9PL71;E9PN91	E9PL71;E9PN91
RAB11FIP1	20.6142	0.502675	0.304394	0.979221	0.224411		Discard	Discard			4	1	4	1	0	27.236	Q6WKZ4;E7EX40;Q7L804	Q6WKZ4;E7EX40	Rab11 family-interacting protein 1
TPST2	22.1379	0.502388	0.296545	NaN	0.708231		Discard	Discard			1	1	0	1	0.0019646	9.031	O60704;B1AHJ5	O60704;B1AHJ5	Protein-tyrosine sulfotransferase 2
TCF4;TCF12	20.7329	0.501595	0.630126	0.373063	NaN		Discard	Discard			2	2	2	1	0	16.999	A0A1B0GW91;A0A1B0GVR6;E9PH57;H3BTP3;A0A0D9SG78;H3BPJ7;A0A1B0GVB8;P15884;A0A1B0GWD5;A0A0D9SFU5;B4DGI9;Q99081;H0YNP8;B4DZP2;A0A0D9SEZ3;A0A0D9SEK1;F5GY10;K7ESI6	A0A1B0GW91;A0A1B0GVR6;E9PH57;H3BTP3;A0A0D9SG78;H3BPJ7;A0A1B0GVB8;P15884;A0A1B0GWD5;A0A0D9SFU5;B4DGI9;Q99081;H0YNP8;B4DZP2;A0A0D9SEZ3;A0A0D9SEK1;F5GY10;K7ESI6	Transcription factor 4;Transcription factor 12
TMEM14C	28.1874	0.500864	0.939076	0.0854246	0.478092		Discard	Discard			3	3	2	2	0	35.35	Q9P0S9	Q9P0S9	Transmembrane protein 14C
FRRS1	18.8523	0.499565	0.617957	NaN	0.381173		Discard	Discard			1	1	0	1	0.0018861	7.6272	Q6ZNA5	Q6ZNA5	Ferric-chelate reductase 1
SRRM2	22.5141	0.499346	0.743903	0.351741	0.402395		Discard	Discard			26	22	20	22	0	315.48	Q9UQ35;I3L4D8;I3L1I8;I3L182;I3L1C0;A0A087X1W1;I3L4U6;I3L0N7;I3L3Q8	Q9UQ35	Serine/arginine repetitive matrix protein 2
MS4A7	26.8448	0.4988	0.812621	0.184979	NaN		Discard	Discard			1	1	1	1	0.0018629	7.3264	Q9GZW8;E9PM26;E9PN40;E9PIV6	Q9GZW8;E9PM26;E9PN40;E9PIV6	Membrane-spanning 4-domains subfamily A member 7
REEP5	23.3689	0.495232	0.556503	0.493032	0.436162		Discard	Discard			1	1	1	1	0	13.637	Q00765	Q00765	Receptor expression-enhancing protein 5
TRIP10	19.9775	0.49419	0.369271	0.621806	0.491494		Discard	Discard			4	3	2	3	0	25.137	Q15642;M0R2H7;W4VSQ9;M0R0F9	Q15642;M0R2H7;W4VSQ9;M0R0F9	Cdc42-interacting protein 4
LDLRAP1	20.9451	0.493881	0.344828	0.642933	NaN		Discard	Discard			1	1	1	1	0.0028149	6.5818	Q5SW96	Q5SW96	Low density lipoprotein receptor adapter protein 1
RPA2	25.0924	0.493319	0.667483	0.319155	NaN		Discard	Discard			5	2	3	3	0	48.904	P15927;Q5TEJ7;Q5TEJ0	P15927;Q5TEJ7	Replication protein A 32 kDa subunit
ZMIZ2;ZMIZ1	22.0461	0.493107	0.557386	0.728225	0.193709		Discard	Discard			1	1	1	1	0.0079576	6.098	Q8NF64;Q9ULJ6;E7EWM3;A0A087X127;F6WR09	Q8NF64;Q9ULJ6;E7EWM3;A0A087X127;F6WR09	Zinc finger MIZ domain-containing protein 2;Zinc finger MIZ domain-containing protein 1
PTPN1	23.5098	0.491269	0.628167	0.409798	0.435842		Discard	Discard			10	10	7	2	0	92.866	P18031;B4DSN5	P18031;B4DSN5	Tyrosine-protein phosphatase non-receptor type 1;Tyrosine-protein phosphatase non-receptor type
YIPF5	24.4664	0.491155	0.31034	0.50924	0.653885		Discard	Discard			1	1	1	1	0.001938	8.5216	Q969M3	Q969M3	Protein YIPF5
BAG2	23.186	0.491095	NaN	1.0878	-0.105613		Discard	Discard			5	4	4	4	0	42.135	O95816	O95816	BAG family molecular chaperone regulator 2
CAP1	27.9495	0.490192	0.594549	0.25544	0.620586		Discard	Discard			15	13	13	12	0	261.38	Q01518;Q5T0R1;Q5T0R7;Q5T0R6;Q5T0R5;Q5T0R4;Q5T0R3;Q5T0R2;Q5T0R9;Q5T0S3;Q5T0R8;P40123;B7Z385;A0A087X0J3;A0A087WZ15;E9PDI2	Q01518	Adenylyl cyclase-associated protein 1
SEC22B	24.634	0.489337	0.5007	0.455439	0.511873		Discard	Discard			4	4	4	4	0	52.211	O75396;A0A087X1A9	O75396;A0A087X1A9	Vesicle-trafficking protein SEC22b
P4HB	23.6072	0.489174	0.533165	0.255924	0.678433		Discard	Discard			13	12	10	12	0	180.19	P07237;H7BZ94;I3L398;I3L312;H0Y3Z3;I3NI03;I3L3U6;I3L4M2;I3L0S0;I3L514;I3L3P5;I3L1Y5	P07237;H7BZ94;I3L398	Protein disulfide-isomerase
PABPC1	27.7543	0.486228	0.204141	0.632361	0.622181	up	Discard	Discard			25	24	23	22	0	323.31	P11940;A0A7I2YQ88;E7EQV3;A0A7I2V649;E7ERJ7;H0YAR2;A0A087WTT1;A0A7I2V4N4;A0A7I2YQE4;A0A7I2YQ90;Q9H361;H0YBN4;H0YB86;H0YB75;H0YAW6;H0YAS6;H0YAP2;E5RH24;E5RGH3;E5RJB9;A0A6Q8JFT6;Q4VXU2;H0YAS7;A0A6Q8JFV4;H0YC10;E5RHG7;Q96DU9;A0A7I2V3J9;A0A6I8PLA1;E5RGC4;A0A6I8PS38;E5RFD8	P11940;A0A7I2YQ88;E7EQV3;A0A7I2V649;E7ERJ7;H0YAR2;A0A087WTT1;A0A7I2V4N4;A0A7I2YQE4;A0A7I2YQ90	Polyadenylate-binding protein 1;Polyadenylate-binding protein
RPS15	24.2531	0.484744	0.595313	0.357608	0.501312		Discard	Discard			1	1	1	1	0.0018904	7.6773	P62841;S4R456;K7EM56;A0A0B4J2B4;K7EJ78;S4R417;K7EQJ5;K7ELC2	P62841;S4R456;K7EM56;A0A0B4J2B4;K7EJ78;S4R417;K7EQJ5;K7ELC2	40S ribosomal protein S15
ANXA2;ANXA2P2	26.7627	0.483675	0.66512	0.583519	0.202386		Discard	Discard			18	15	18	15	0	283.34	P07355;H0YMW4;H0YN42;H0YMU9;H0YMD0;H0YNB8;H0YKS4;A6NMY6;H0YM50;H0YMM1;A0A7I2V4P4;H0YLV6;H0YMT9;H0YKX9;H0YL33;H0YNP5;H0YKZ7;H0YN28;H0YKL9;H0YKV8;H0YMD9;H0YNA0;H0YKN4;H0YLE2	P07355;H0YMW4;H0YN42;H0YMU9;H0YMD0;H0YNB8;H0YKS4;A6NMY6;H0YM50;H0YMM1;A0A7I2V4P4;H0YLV6;H0YMT9;H0YKX9;H0YL33;H0YNP5;H0YKZ7	Annexin A2;Annexin;Putative annexin A2-like protein
PTPN7	22.4081	0.482803	NaN	0.594549	0.371057		Discard	Discard			4	0	4	4	0	67.123	P35236;J3KR55;H7C5I3;E9PE54;E7EUM0;H7C4T8;C9IYI6	P35236;J3KR55;H7C5I3;E9PE54;E7EUM0	Tyrosine-protein phosphatase non-receptor type 7
PDLIM1	24.8113	0.479274	0.710702	0.498149	0.228973		Discard	Discard			12	9	12	8	0	145.35	O00151	O00151	PDZ and LIM domain protein 1
PSMA5	25.1212	0.477635	0.805953	0.31545	0.311503		Discard	Discard			7	7	4	5	0	67.256	P28066	P28066	Proteasome subunit alpha type-5
HBA1;HBA2	28.1482	0.476869	0.541416	0.525067	0.364124		Discard	Discard			7	5	7	5	0	66.72	P69905;G3V1N2;A0A2R8Y7C0	P69905;G3V1N2;A0A2R8Y7C0	Hemoglobin subunit alpha
NACC1	20.8378	0.472971	0.404031	NaN	0.541911		Discard	Discard			3	1	3	1	0	21.47	Q96RE7;K7ENW4	Q96RE7	Nucleus accumbens-associated protein 1
EEF2	27.2017	0.471729	0.296428	0.584	0.534759		Discard	Discard			32	30	31	26	0	323.31	P13639	P13639	Elongation factor 2
SUGP2	19.2058	0.469338	NaN	0.647545	0.291132		Discard	Discard			1	0	1	1	0.0018939	7.7036	Q8IX01;M0R3F6;M0R2Z9	Q8IX01;M0R3F6;M0R2Z9	SURP and G-patch domain-containing protein 2
PMPCB	19.9758	0.465769	0.385597	0.647361	0.364348		Discard	Discard			9	4	8	4	0	65.798	O75439;G3V0E4;F8WAZ6	O75439;G3V0E4	Mitochondrial-processing peptidase subunit beta
NPEPPS	20.3091	0.465513	0.594835	0.364797	0.436908		Discard	Discard			11	9	7	6	0	111.88	P55786;E9PLK3;A0A7I2V389;A0A7I2V3W8;A6NEC2;H0YDG0;E9PPZ2;E9PP11;A0A7I2V604;H0YCQ5;E9PJY4;A0A7I2V5D4;E9PPD4	P55786;E9PLK3;A0A7I2V389;A0A7I2V3W8	Puromycin-sensitive aminopeptidase
ARNT	18.873	0.465064	0.658463	NaN	0.271665		Discard	Discard			2	1	0	1	0	15.729	P27540;A6NGV6	P27540;A6NGV6	Aryl hydrocarbon receptor nuclear translocator
ACSL3	21.7903	0.464381	0.47633	0.341986	0.574828		Discard	Discard			7	4	4	5	0	48.964	O95573;F5GWH2	O95573	Long-chain-fatty-acid--CoA ligase 3
MYL12B;MYL12A;MYL9	24.301	0.46123	0.719753	0.221815	0.442121		Discard	Discard			7	6	6	4	0	69.915	O14950;P19105;J3QRS3;P24844;J3KTJ1	O14950;P19105;J3QRS3;P24844;J3KTJ1	Myosin regulatory light chain 12B;Myosin regulatory light chain 12A;Myosin regulatory light polypeptide 9
INCENP	19.7503	0.45906	0.53087	0.38405	0.462262		Discard	Discard			2	2	1	1	0	11.95	Q9NQS7;E9PM67	Q9NQS7;E9PM67	Inner centromere protein
POR	21.7498	0.456434	0.442015	0.28889	0.638398		Discard	Discard			6	3	3	5	0	47.756	P16435;H0Y4R2;E7EMD0;E7EWU0	P16435;H0Y4R2;E7EMD0	NADPH--cytochrome P450 reductase
JUN	24.5856	0.454606	0.033652	0.777199	0.552967		Discard	Discard			4	3	4	3	0	52.705	P05412	P05412	Transcription factor AP-1
SRCIN1	19.8346	0.452103	NaN	0.650581	0.253626		Discard	Discard			2	0	1	2	0.002008	10.638	Q9C0H9;A0A087WVV7;A0A590UJ70;A0A087X165	Q9C0H9;A0A087WVV7;A0A590UJ70;A0A087X165	SRC kinase signaling inhibitor 1
HDLBP	20.8028	0.450018	0.380619	0.528271	0.441165		Discard	Discard			6	4	4	2	0	38.119	Q00341;A0A024R4E5;H0Y394;C9JZI8;C9J5E5;C9JIZ1;H7C0A4;C9JT62;C9JHS7;C9JK79;C9JHZ8;C9JES8;H7BZC3;H7C2D1	Q00341;A0A024R4E5;H0Y394	Vigilin
MAPRE3	22.902	0.449715	0.523361	0.376068	NaN		Discard	Discard			2	1	2	0	0	19.288	Q9UPY8;C9JB30;K7ENB3;M0QX52;K7EL66;K7ERD8	Q9UPY8;C9JB30	Microtubule-associated protein RP/EB family member 3
ARL3	23.4798	0.449587	0.515813	0.399882	0.433066		Discard	Discard			5	4	5	3	0	55.939	P36405	P36405	ADP-ribosylation factor-like protein 3
PPP1R14A	22.1503	0.449312	0.37729	0.532566	0.43808		Discard	Discard			2	1	2	1	0.0012215	11	Q96A00;K7EJB8;A0A0B4J2A3;K7EMN0	Q96A00;K7EJB8;A0A0B4J2A3;K7EMN0	Protein phosphatase 1 regulatory subunit 14A
TK1	22.5402	0.448101	0.813853	0.202762	0.327687		Discard	Discard			4	3	1	1	0	27.508	P04183;K7ES52;K7ERJ1;K7ERV3;K7ENW5	P04183;K7ES52;K7ERJ1;K7ERV3;K7ENW5	Thymidine kinase, cytosolic;Thymidine kinase
SUN2	17.231	0.446619	0.257252	0.635987	NaN		Discard	Discard			1	1	1	0	0	16.932	Q9UH99	Q9UH99	SUN domain-containing protein 2
CARHSP1	21.29	0.445699	0.613532	0.277866	NaN		Discard	Discard			3	2	2	2	0	21.585	Q9Y2V2;H3BTK3;I3L3X8;H3BSW7;H3BUY4;H3BPY5;H3BNU9	Q9Y2V2	Calcium-regulated heat stable protein 1
MED18	25.7366	0.441985	0.668301	0.242328	0.415326		Discard	Discard			3	2	3	2	0	22.505	Q9BUE0	Q9BUE0	Mediator of RNA polymerase II transcription subunit 18
ACTB;ACTG1	32.1657	0.441497	0.476537	0.31429	0.533663		Discard	Discard			20	18	20	20	0	323.31	P60709;P63261;A0A6Q8PFE4;E7EVS6;A0A2R8Y793;I3L1U9;I3L3I0;I3L4N8;G5E9R0;A0A6Q8PH58;A0A2R8YGF8;J3KT65;I3L3R2;K7EM38;C9JZR7;C9JUM1;A0A2R8YFE2;C9JTX5;A0A2R8YEA7;F8WCH0;Q9BYX7;A0A6Q8PGD7	P60709;P63261;A0A6Q8PFE4;E7EVS6;A0A2R8Y793;I3L1U9;I3L3I0;I3L4N8	Actin, cytoplasmic 1;Actin, cytoplasmic 1, N-terminally processed;Actin, cytoplasmic 2;Actin, cytoplasmic 2, N-terminally processed
PRKCSH	20.4065	0.440437	0.18916	NaN	0.691713		Discard	Discard			3	3	0	2	0	20.669	P14314;K7ELL7;K7EKX1;K7EJ70;K7EPW7;A0A7I2V2T6	P14314;K7ELL7	Glucosidase 2 subunit beta
COX4I1	27.308	0.438158	0.635894	0.251083	0.427499		Discard	Discard			7	5	6	5	0	50.752	P13073;Q86WV2;H3BPG0;H3BN72;H3BNV9;H3BNI5	P13073	Cytochrome c oxidase subunit 4 isoform 1, mitochondrial
TWF2	21.3126	0.437121	NaN	0.437547	0.436695		Discard	Discard			2	0	2	1	0	19.705	Q6IBS0;A0A7I2V5B1;D6RG15;A0A7I2V2U8;A0A7I2V5D3;H0Y858	Q6IBS0;A0A7I2V5B1;D6RG15;A0A7I2V2U8;A0A7I2V5D3;H0Y858	Twinfilin-2
ASNS	25.5089	0.435444	-0.169485	0.847837	0.62798		Discard	Discard			18	16	14	11	0	127.08	P08243;F8WEJ5;C9J057;C9JT45;C9JM09;C9JLN6	P08243;F8WEJ5	Asparagine synthetase [glutamine-hydrolyzing]
UBE2G2	23.5298	0.435255	0.378401	0.49211	NaN		Discard	Discard			2	1	2	1	0	12.07	P60604;F8WCB9;F8WDB1	P60604;F8WCB9;F8WDB1	Ubiquitin-conjugating enzyme E2 G2
AKR1A1	22.2737	0.433849	0.51652	0.52657	0.258459		Discard	Discard			10	7	7	7	0	64.451	P14550;V9GYG2;V9GYP9;Q5T621	P14550	Alcohol dehydrogenase [NADP(+)]
BUB3	26.7707	0.433641	0.899794	0.167486	0.233643		Discard	Discard			11	10	11	9	0	96.88	O43684;J3QT28;J3QSX4	O43684;J3QT28	Mitotic checkpoint protein BUB3
BCAP31	24.8348	0.432554	0.409038	0.194591	0.694033		Discard	Discard			6	6	6	3	0	44.315	P51572;A0A2R8Y5M6;C9JSP1;C9JQ75;C9J0M4;C9JMD7;C9JM14	P51572;A0A2R8Y5M6;C9JSP1;C9JQ75;C9J0M4	B-cell receptor-associated protein 31
PCYOX1	21.2232	0.430356	0.492725	0.463204	0.33514		Discard	Discard			3	2	3	1	0	16.761	Q9UHG3;C9JGT6;C9JM55;C9K055;F8W8W4	Q9UHG3	Prenylcysteine oxidase 1
CTTN	25.042	0.429158	0.590243	0.442758	0.254473		Discard	Discard			18	13	15	16	0	153.13	Q14247;H0YCD9;H0YEV2	Q14247	Src substrate cortactin
RPL10	26.293	0.428871	0.520347	0.188148	0.578118		Discard	Discard			5	5	5	5	0	42.035	P27635;F8W7C6;X1WI28;H7C123;H7C2C5;Q96L21	P27635;F8W7C6;X1WI28;H7C123;H7C2C5	60S ribosomal protein L10
GRAP2	22.2218	0.428566	NaN	0.677621	0.179511		Discard	Discard			4	4	1	1	0	28.464	O75791;B1AH86	O75791;B1AH86	GRB2-related adapter protein 2
NAP1L1	25.9048	0.427636	0.459956	0.407733	0.415218		Discard	Discard			9	8	7	4	0	154.02	P55209;F8W0J6;F5H4R6;F8W020;F8VY35;H0YIV4;F8VXI6;F8VUX1;F8VV59;B7Z9C2;H0YHC3;F8W118;F8W543;F8VVB5;H0YH88;F8VRJ2	P55209;F8W0J6;F5H4R6;F8W020;F8VY35;H0YIV4;F8VXI6;F8VUX1;F8VV59;B7Z9C2;H0YHC3;F8W118;F8W543;F8VVB5;H0YH88	Nucleosome assembly protein 1-like 1
LYN;YES1;SRC;HCK;FYN	21.873	0.425028	0.292193	0.544387	0.438506		Discard	Discard			2	1	1	2	0.00083752	11.578	P07948;P07947;P12931;P08631;H0Y3C5;J3KPD6;J3QRU1;P06241	P07948;P07947;P12931;P08631;H0Y3C5;J3KPD6;J3QRU1;P06241	Tyrosine-protein kinase Lyn;Tyrosine-protein kinase Yes;Proto-oncogene tyrosine-protein kinase Src;Tyrosine-protein kinase HCK;Non-specific protein-tyrosine kinase;Tyrosine-protein kinase Fyn
EMC3	24.77	0.423219	0.579566	0.35061	0.33948		Discard	Discard			6	6	5	3	0	69.274	Q9P0I2;S4R3U9;C9JLM9	Q9P0I2;S4R3U9;C9JLM9	ER membrane protein complex subunit 3
AHCYL2;AHCYL1	23.6311	0.422573	0.450802	0.477781	0.339137		Discard	Discard			4	4	3	4	0	28.938	Q96HN2;O43865;H0Y8B3	Q96HN2;O43865;H0Y8B3	Putative adenosylhomocysteinase 3;Putative adenosylhomocysteinase 2;Adenosylhomocysteinase
PAPOLA;PAPOLB	20.2461	0.421878	0.180275	0.663481	NaN		Discard	Discard			1	1	1	0	0.0019976	10.048	P51003;Q9NRJ5;H0YJ00;A0A0C4DGK1;G3XAH6	P51003;Q9NRJ5;H0YJ00;A0A0C4DGK1;G3XAH6	Poly(A) polymerase alpha;Poly(A) polymerase beta
IST1	27.1895	0.42183	0.620399	0.299127	0.345964		Discard	Discard			8	7	8	7	0	82.22	P53990;H3BMU1;H3BUI0;J3KR23;H3BQF7;F5GXM3;H3BPP6;H3BRE2	P53990;H3BMU1;H3BUI0;J3KR23;H3BQF7	IST1 homolog
PEF1	21.0371	0.420153	0.529871	0.138814	0.591775		Discard	Discard			4	4	1	1	0	27.911	Q9UBV8	Q9UBV8	Peflin
LNP	20.0961	0.41634	1.13521	0.0651587	0.0486547		Discard	Discard			1	1	1	1	0.0070093	6.1473	Q9C0E8	Q9C0E8	Protein lunapark
TLN1	21.5783	0.416074	0.363676	0.467384	0.417164		Discard	Discard			27	23	17	20	0	256.08	Q9Y490	Q9Y490	Talin-1
MLF2	26.3635	0.415023	0.639325	0.475604	0.13014		Discard	Discard			6	4	6	3	0	55.026	Q15773;F5H7L5;F5H800;F5H0Y3	Q15773	Myeloid leukemia factor 2
HSD17B12	23.128	0.414488	0.230449	0.44615	0.566864		Discard	Discard			6	4	5	4	0	46.58	Q53GQ0;A0A1B0GV93;E9PI21;A0A1B0GVY6;A0A1B0GW85;A0A1B0GU83	Q53GQ0;A0A1B0GV93	Very-long-chain 3-oxoacyl-CoA reductase
KCTD20	22.1458	0.413899	0.452174	NaN	0.375623		Discard	Discard			4	3	2	3	0	28.739	Q7Z5Y7;C9JY11;C9J5B3;F8WF75;C9J624;H7BXH0	Q7Z5Y7;C9JY11	BTB/POZ domain-containing protein KCTD20
TALDO1	28.1388	0.413694	0.459222	0.424815	0.357045		Discard	Discard			11	11	11	10	0	87.984	P37837;F2Z393;E9PM01;E9PKI8	P37837;F2Z393	Transaldolase
MTFR1L	22.9598	0.411401	0.539829	NaN	0.282973		Discard	Discard			2	2	2	2	0	15.001	Q9H019;E9PLD2;E9PPQ0;C9JF50;E9PPF9;E9PLU1;E9PRK5	Q9H019;E9PLD2;E9PPQ0;C9JF50;E9PPF9;E9PLU1;E9PRK5	Mitochondrial fission regulator 1-like
TKT	25.8093	0.411212	0.363227	0.479851	0.390558		Discard	Discard			20	18	19	16	0	202.71	P29401;A0A0B4J1R6;E9PFF2;F8W888	P29401;A0A0B4J1R6	Transketolase
ATP5B	28.136	0.409879	0.520649	0.450169	0.25882		Discard	Discard			29	20	26	22	0	323.31	P06576;H0YH81;F8W079;F8W0P7;H0YI37	P06576;H0YH81;F8W079	ATP synthase subunit beta, mitochondrial;ATP synthase subunit beta
DUSP3	22.4575	0.409141	0.933195	0.460795	-0.166567		Discard	Discard			3	3	3	3	0	21.191	P51452;K7ES89	P51452;K7ES89	Dual specificity protein phosphatase 3
RPS21	26.3433	0.408427	0.378734	0.356595	0.489954		Discard	Discard			4	4	3	3	0	109.2	P63220;Q8WVC2;Q9BYK1;Q9BYK2	P63220;Q8WVC2;Q9BYK1	40S ribosomal protein S21
FADS1	18.5851	0.407918	-0.088899	NaN	0.904735		Discard	Discard			1	1	0	1	0.0018601	7.2702	O60427;H0YB97;H7C2V0;A0A0A0MR51	O60427;H0YB97;H7C2V0;A0A0A0MR51	Fatty acid desaturase 1
RPS24	25.6378	0.405659	0.346531	0.357158	0.513289		Discard	Discard			5	4	4	4	0	38.005	P62847;E7ETK0;A0A2R8Y849;A0A2R8YD14;A0A2R8Y8A0	P62847;E7ETK0;A0A2R8Y849;A0A2R8YD14	40S ribosomal protein S24
PRKAR1A	24.9126	0.405548	0.297133	0.470823	0.44869		Discard	Discard			6	5	6	5	0	73.041	P10644;K7EPB2;K7EIE5;K7EID3;K7EJ40;K7EK41;K7EMU2;K7EMZ6;K7EM13;K7EPR5;K7EQK3;X6RAV4	P10644;K7EPB2;K7EIE5;K7EID3;K7EJ40;K7EK41	cAMP-dependent protein kinase type I-alpha regulatory subunit;cAMP-dependent protein kinase type I-alpha regulatory subunit, N-terminally processed
ACTN4	26.5031	0.401571	0.62882	0.344828	0.231064		Discard	Discard			39	30	39	31	0	323.31	O43707;F5GXS2;H7C144;K7EP19;Q9H254;M0QZQ3;C9JY79	O43707;F5GXS2;H7C144	Alpha-actinin-4
ARID3A	23.3979	0.401425	0.738811	0.325732	0.139731		Discard	Discard			5	4	4	3	0	72.37	Q99856;K7EJ04;Q8IVW6;H3BQ92	Q99856;K7EJ04	AT-rich interactive domain-containing protein 3A
MAGT1	23.8622	0.400619	0.706376	0.336626	0.158854		Discard	Discard			5	4	4	4	0	83.305	Q9H0U3;A0A087WU53	Q9H0U3;A0A087WU53	Magnesium transporter protein 1
CISD2	22.249	0.397948	0.866473	-0.0794933	0.406863		Discard	Discard			3	3	2	2	0	17.048	Q8N5K1;A0A2R8Y540;I3L1N9;D6RCF4	Q8N5K1;A0A2R8Y540;I3L1N9	CDGSH iron-sulfur domain-containing protein 2
NMI	22.6807	0.39651	0.533165	0.494672	0.161694		Discard	Discard			6	2	4	5	0	35.96	Q13287	Q13287	N-myc-interactor
CS	25.5541	0.395955	0.240742	0.572502	0.374622		Discard	Discard			11	10	11	10	0	141.89	O75390;B4DJV2;A0A0C4DGI3;H0YIC4;F8W1S4;H0YH82;F8VPF9;F8VPA1;F8VR34;F8VRP1;F8VX68;F8VRI6;F8W4S1;F8VTT8;F8W031;F8W642;F8W0J2;F8VWQ5;F8VX07;F8VP03;F8VZK9;F8VU34	O75390;B4DJV2;A0A0C4DGI3	Citrate synthase, mitochondrial;Citrate synthase
ARHGAP1	23.5185	0.395689	0.247928	0.706111	0.233029		Discard	Discard			10	7	9	6	0	140.52	Q07960;H0YE29;E9PNR6	Q07960;H0YE29	Rho GTPase-activating protein 1
BET1;DKFZp781C0425	24.8819	0.395268	0.586597	0.198997	0.40021		Discard	Discard			2	2	2	1	0	24.593	O15155;H7C1N3;A0A3B3IU16;C9JTT8;Q68DU7	O15155;H7C1N3;A0A3B3IU16;C9JTT8;Q68DU7	BET1 homolog
SLC39A14	19.8893	0.394774	NaN	0.847676	-0.0581274		Discard	Discard			1	0	1	1	0.0019201	8.1682	Q15043;E5RFZ8;E5RGA7;E5RJ40;E5RJG5;E5RIP4	Q15043;E5RFZ8;E5RGA7;E5RJ40;E5RJG5;E5RIP4	Zinc transporter ZIP14
EPCAM	20.9646	0.393665	0.802152	0.378845	0		Discard	Discard			1	1	1	1	0	15.103	P16422;B5MCA4	P16422;B5MCA4	Epithelial cell adhesion molecule
OAT	26.009	0.393071	0.73292	0.174151	0.272143		Discard	Discard			13	10	13	11	0	167.77	P04181	P04181	Ornithine aminotransferase, mitochondrial;Ornithine aminotransferase, hepatic form;Ornithine aminotransferase, renal form
PGM3	23.7997	0.391202	0.516116	0.24184	0.41565		Discard	Discard			5	5	5	5	0	36.929	O95394;A0A087WT27;A0A494C1Q4;J3KN95;A0A494C1E2;A0A494C0G1;H0Y987;D6RIS6;A0A494C163;A0A494C099;H0Y8I3;D6RCQ8;D6RF77	O95394;A0A087WT27;A0A494C1Q4;J3KN95;A0A494C1E2;A0A494C0G1;H0Y987;D6RIS6;A0A494C163;A0A494C099	Phosphoacetylglucosamine mutase
SCD	25.2817	0.389431	0.413702	0.22033	0.534261		Discard	Discard			2	2	2	1	0	18.602	O00767	O00767	Acyl-CoA desaturase
KIF2A	20.8728	0.388167	0.614851	0.114767	0.434882		Discard	Discard			4	2	4	2	0	27.647	O00139;A0A6Q8PGH7;A0A6Q8PFA6;A0A6Q8PG37;A0A6Q8PH57;A0A6Q8PGG1;D6R9M0;A0A669KBE9	O00139;A0A6Q8PGH7;A0A6Q8PFA6;A0A6Q8PG37;A0A6Q8PH57;A0A6Q8PGG1;D6R9M0	Kinesin-like protein KIF2A
HM13	24.075	0.386396	0.348912	0.462157	0.348119		Discard	Discard			4	3	3	4	0	55.108	Q8TCT9;A0A3B3IUB5;A0A075B6F6;A0A0S2Z6F0;A0A3B3IT72;A0A0C4DGU3	Q8TCT9;A0A3B3IUB5;A0A075B6F6;A0A0S2Z6F0;A0A3B3IT72	Minor histocompatibility antigen H13
PRKCI	20.9826	0.384663	NaN	0.469261	0.300065		Discard	Discard			1	1	1	1	0	13.181	P41743	P41743	Protein kinase C iota type
PCMT1	26.9342	0.384427	0.817296	0.245131	0.0908535		Discard	Discard			9	8	9	7	0	127.09	P22061;F6S8N6;A0A3F2YNX8;A0A0A0MRJ6;C9J0F2;H7C4X2;F8WDT3;F8WAV5;F8WAX2	P22061;F6S8N6;A0A3F2YNX8;A0A0A0MRJ6	Protein-L-isoaspartate(D-aspartate) O-methyltransferase;Protein-L-isoaspartate O-methyltransferase
RPA3	24.1807	0.384359	0.637471	0.313594	0.20201		Discard	Discard			2	2	2	2	0	17.679	P35244;B5MC59	P35244;B5MC59	Replication protein A 14 kDa subunit
CKAP5	17.7221	0.383796	0.455229	-0.0906032	0.786764		Discard	Discard			3	2	2	2	0	19.316	Q14008;H0YCF6;H0YEK7	Q14008	Cytoskeleton-associated protein 5
MOB1A	26.043	0.383006	0.623492	0.155361	0.370164		Discard	Discard			6	6	5	5	0	54.992	Q9H8S9	Q9H8S9	MOB kinase activator 1A
STOM	23.2757	0.382785	0.433707	0.339023	0.375623		Discard	Discard			3	3	3	3	0	65.688	P27105;F8VSL7	P27105;F8VSL7	Erythrocyte band 7 integral membrane protein
STRBP	19.0722	0.382022	0.525868	NaN	0.238175		Discard	Discard			1	1	0	1	0.002509	6.8142	Q96SI9	Q96SI9	Spermatid perinuclear RNA-binding protein
PPA2	20.5595	0.381974	0.445833	0.318114	NaN		Discard	Discard			3	2	3	0	0	20.92	Q9H2U2;D6R967;H0Y9D8	Q9H2U2	Inorganic pyrophosphatase 2, mitochondrial
GRSF1	22.4779	0.381533	-0.212183	0.746743	0.610039		Discard	Discard			6	5	4	3	0	43.822	Q12849;H0Y8R1;F5H5I6;H0YAK1;H0YAM1	Q12849;H0Y8R1;F5H5I6;H0YAK1	G-rich sequence factor 1
UQCRB	24.9357	0.38007	0.430499	NaN	0.32964		Discard	Discard			4	3	3	3	0	31.084	P14927;B7Z2R2;E5RHG9	P14927;B7Z2R2;E5RHG9	Cytochrome b-c1 complex subunit 7
PVRL2	22.1422	0.379873	NaN	0.388465	0.37128		Discard	Discard			4	1	4	2	0	25.567	Q92692;K7EKE8	Q92692;K7EKE8	Nectin-2
SEC13	25.5618	0.377004	0.656084	0.130667	0.34426		Discard	Discard			5	4	5	4	0	58.781	P55735;A8MXL6;E7ERC8	P55735;A8MXL6	Protein SEC13 homolog
UBE2G1	18.9757	0.376713	0.193709	0.870582	0.065848		Discard	Discard			1	1	1	1	0.0019033	7.8903	P62253;I3L0Q0;I3L2Q4	P62253;I3L0Q0;I3L2Q4	Ubiquitin-conjugating enzyme E2 G1;Ubiquitin-conjugating enzyme E2 G1, N-terminally processed
BANF1	22.2774	0.37596	0.563646	0.188274	NaN		Discard	Discard			1	1	1	0	0.0019677	9.0529	O75531	O75531	Barrier-to-autointegration factor;Barrier-to-autointegration factor, N-terminally processed
GDI2	26.7032	0.374514	0.30871	0.39594	0.418892		Discard	Discard			21	19	19	19	0	323.31	P50395;Q5SX87;V9GYF8;Q5SX90;V9GYJ7;Q5SX86;G5E9U5;Q5SX91	P50395;Q5SX87	Rab GDP dissociation inhibitor beta
FKBP8	22.7588	0.37391	0.520347	0.32435	0.277032		Discard	Discard			7	7	4	4	0	62.782	Q14318;U3KQ64;A0A0A0MTJ1;M0R2K9;U3KQI1;M0R1Q0;M0R1S6;M0R2Q6	Q14318;U3KQ64	Peptidyl-prolyl cis-trans isomerase FKBP8
PRKAG1;PRKAG2	20.917	0.371217	0.11063	0.631803	NaN		Discard	Discard			2	2	2	1	0	23.491	P54619;F8VYY9;Q9UGJ0;E9PGP6;H0YHF8;F8VPF5;F8VVA3;A0A494C068;A0A494C1K7	P54619;F8VYY9;Q9UGJ0;E9PGP6;H0YHF8;F8VPF5;F8VVA3;A0A494C068;A0A494C1K7	5-AMP-activated protein kinase subunit gamma-1;5-AMP-activated protein kinase subunit gamma-2
AES	23.9312	0.370613	0.356369	0.421587	0.333882		Discard	Discard			2	1	2	1	0	14.372	Q08117;K7ELQ8;K7EQH5;K7ELE3	Q08117;K7ELQ8;K7EQH5;K7ELE3	Amino-terminal enhancer of split
RAC2	25.1964	0.369411	0.234379	0.497229	0.376624		Discard	Discard			3	2	3	3	0	18.265	P15153;B1AH77;B1AH80;B1AH78;P60763;J3KSC4;J3QLK0	P15153;B1AH77;B1AH80;B1AH78	Ras-related C3 botulinum toxin substrate 2
IGF2BP2	21.1319	0.369139	0.557876	0.180403	NaN		Discard	Discard			6	4	4	4	0	57.971	Q9Y6M1;F8W930	Q9Y6M1;F8W930	Insulin-like growth factor 2 mRNA-binding protein 2
CKS1B	26.1428	0.367026	0.599699	0.134352	NaN		Discard	Discard			2	2	2	2	0	14.99	P61024;Q5T179;Q9BZU3	P61024;Q5T179;Q9BZU3	Cyclin-dependent kinases regulatory subunit 1;Cyclin-dependent kinases regulatory subunit
UBE2V1;TMEM189-UBE2V1;UBE2V2	23.0966	0.366916	0.53107	NaN	0.202762		Discard	Discard			1	1	1	1	0.0018671	7.4155	Q13404;I3L0A0;G3V2F7;E5RIF1;D6RG00;A0A0A0MSL3	Q13404;I3L0A0;G3V2F7;E5RIF1;D6RG00;A0A0A0MSL3	Ubiquitin-conjugating enzyme E2 variant 1
ALDH18A1	20.8714	0.366524	0.469365	0.572793	0.0574155		Discard	Discard			10	9	7	5	0	70.636	P54886	P54886	Delta-1-pyrroline-5-carboxylate synthase;Glutamate 5-kinase;Gamma-glutamyl phosphate reductase
TOE1	21.091	0.366514	0.577538	NaN	0.15549		Discard	Discard			2	1	1	2	0	13.15	Q96GM8	Q96GM8	Target of EGR1 protein 1
ARCN1	25.2745	0.365522	0.681494	0.136848	0.278223		Discard	Discard			9	8	8	8	0	74.154	P48444;B0YIW6;Q6P1Q5;E9PK34	P48444;B0YIW6	Coatomer subunit delta
PDXK	25.991	0.362721	0.29337	0.437973	0.35682		Discard	Discard			3	3	3	3	0	81.337	O00764;F2Z2Y4;A8MV33	O00764;F2Z2Y4	Pyridoxal kinase
RBM10	19.2605	0.362442	0.375623	0.42707	0.284633		Discard	Discard			1	1	1	1	0.0018248	7.0374	P98175	P98175	RNA-binding protein 10
ACO2	22.1463	0.362371	0.335026	0.549324	0.202762		Discard	Discard			17	14	15	12	0	167.33	Q99798;A0A7I2V5T4;A2A274;A0A7I2V3U0;A0A7I2V614;A0A7I2V586;A0A7I2V3F1;A0A7I2V5A1;A0A7I2V538;A0A7I2V4I8;A0A7I2V5W7;A0A7I2V3C8;A0A7I2V6A6;A0A7I2V3U7;A0A7I2V5U4;A0A7I2V2Y4	Q99798;A0A7I2V5T4;A2A274;A0A7I2V3U0;A0A7I2V614;A0A7I2V586;A0A7I2V3F1;A0A7I2V5A1;A0A7I2V538	Aconitate hydratase, mitochondrial
UBXN4	22.5015	0.362091	0.455334	0.42417	0.206768		Discard	Discard			4	4	4	3	0	74.823	Q92575	Q92575	UBX domain-containing protein 4
ADPRHL2	21.1639	0.362063	0.0874628	0.605968	0.392757		Discard	Discard			1	1	1	1	0.0021653	6.8772	Q9NX46	Q9NX46	Poly(ADP-ribose) glycohydrolase ARH3
CORO1C	25.2234	0.362013	0.715893	0.249263	0.120883		Discard	Discard			10	8	8	7	0	100.54	Q9ULV4;B4E3S0;H0YHL7;F8W1H8;F8VUX3;F8VSA4;F8VRE9;F8VTT6;F8VVB7;F8VV53	Q9ULV4;B4E3S0;H0YHL7	Coronin-1C;Coronin
DLST	23.7093	0.361233	0.445939	0.49293	0.14483		Discard	Discard			5	4	5	4	0	76.08	P36957;H0YJF9;G3V5M3;G3V3F0;Q86SW4	P36957	Dihydrolipoyllysine-residue succinyltransferase component of 2-oxoglutarate dehydrogenase complex, mitochondrial
GNA13	22.7271	0.360526	0.370499	0.533862	0.177216		Discard	Discard			9	5	5	5	0	65.045	Q14344	Q14344	Guanine nucleotide-binding protein subunit alpha-13
PBK	21.7589	0.360346	0.370388	0.539829	0.170822		Discard	Discard			2	2	2	1	0	12.717	Q96KB5;E5RFX4	Q96KB5;E5RFX4	Lymphokine-activated killer T-cell-originated protein kinase
ERP44	23.4278	0.359995	0.610133	0.194844	0.275007		Discard	Discard			5	5	4	4	0	44.322	Q9BS26	Q9BS26	Endoplasmic reticulum resident protein 44
TAL1	23.5801	0.359243	0.374845	0.344601	0.358284		Discard	Discard			4	4	3	3	0	27.876	P17542;P12980;Q16559	P17542	T-cell acute lymphocytic leukemia protein 1
COPB1	20.8962	0.359041	0.601411	0.0666747	0.409038		Discard	Discard			9	6	7	7	0	64.279	P53618;E9PP73;E9PP63;E9PKQ1	P53618	Coatomer subunit beta
ATP6AP1	25.4758	0.358272	0.366588	0.250477	0.457752		Discard	Discard			6	6	6	5	0	83.511	Q15904;A0A7I2YQA5;A0A7I2V3T8;A0A0C4DGX8;A6QRJ1;A6NLC6;H7C2Y8	Q15904;A0A7I2YQA5;A0A7I2V3T8;A0A0C4DGX8;A6QRJ1	V-type proton ATPase subunit S1
SEC24B	16.979	0.355653	0.380064	0.580145	0.10675		Discard	Discard			1	1	1	1	0.0018477	7.167	O95487	O95487	Protein transport protein Sec24B
TOMM7	26.9559	0.355246	0.453965	0.256528	NaN		Discard	Discard			1	1	1	1	0.0057239	6.2047	Q9P0U1;A6NIV2;A0A087WZY2	Q9P0U1;A6NIV2;A0A087WZY2	Mitochondrial import receptor subunit TOM7 homolog
TMEM214	20.5152	0.3542	0.302056	0.300065	0.460481		Discard	Discard			5	4	3	3	0	30.074	Q6NUQ4;H7C085;H7C0H8;H7C008;H7BZI0	Q6NUQ4;H7C085;H7C0H8	Transmembrane protein 214
LMAN1	23.5639	0.352091	0.371615	0.220825	0.463832		Discard	Discard			5	3	4	4	0	34.326	P49257	P49257	Protein ERGIC-53
GTPBP2	22.0925	0.351818	NaN	0.382169	0.321466		Discard	Discard			5	3	4	5	0	33.785	Q9BX10;H0Y7A5;X6RJ09;H0Y4M5;H0Y5J1	Q9BX10;H0Y7A5	GTP-binding protein 2
NR3C1	20.2632	0.351526	0.141694	0.688225	0.224658		Discard	Discard			2	2	2	2	0	16.033	P04150;D6RDA9;Q3MSN4;A0A494C0P1	P04150;D6RDA9;Q3MSN4;A0A494C0P1	Glucocorticoid receptor
FAM50A	23.6439	0.351038	0.508834	0.253384	0.290896		Discard	Discard			4	3	4	3	0	29.354	Q14320;B0S8I6;Q9Y247	Q14320;B0S8I6	Protein FAM50A
TSTA3	22.7976	0.349215	-0.335754	0.792772	0.590626		Discard	Discard			5	5	3	3	0	37.819	Q13630;E9PKL9;E9PLH9;E9PP14;A0A0J9YX13;E9PP60;H0YE90;H0YCP7	Q13630;E9PKL9;E9PLH9;E9PP14;A0A0J9YX13	GDP-L-fucose synthase
IPO9	20.5966	0.349049	0.0927488	0.750006	0.204391		Discard	Discard			4	3	3	2	0	58.705	Q96P70	Q96P70	Importin-9
ATP6V1E1	25.2455	0.347909	0.507211	0.305329	0.231187		Discard	Discard			6	6	5	4	0	52.384	P36543;C9J8H1	P36543;C9J8H1	V-type proton ATPase subunit E 1
RRM2	26.2441	0.347243	0.360196	0.582171	0.0993626		Discard	Discard			13	11	13	12	0	135.85	P31350;A0A286YFD6;Q7LG56;A0A0C4DGZ6;H0YAV1	P31350;A0A286YFD6	Ribonucleoside-diphosphate reductase subunit M2
PDIA6	26.8019	0.346824	0.582845	0.200253	0.257373		Discard	Discard			13	11	12	12	0	130.95	Q15084	Q15084	Protein disulfide-isomerase A6
SND1	23.5135	0.346667	0.336626	0.139339	0.564037		Discard	Discard			20	13	16	14	0	232.37	Q7KZF4;H7C597	Q7KZF4	Staphylococcal nuclease domain-containing protein 1
RIPK1	22.4068	0.346118	0.416299	0.305445	0.316609		Discard	Discard			4	4	4	3	0	51.211	Q13546;A0A7I2V404;A0A7I2V5Y1	Q13546;A0A7I2V404;A0A7I2V5Y1	Receptor-interacting serine/threonine-protein kinase 1
ZYX	23.4192	0.345794	0.459746	0.116631	0.461005		Discard	Discard			7	7	6	6	0	64.017	Q15942;H0Y2Y8;H7C3D3;C9JJK5;C9IZ41	Q15942;H0Y2Y8	Zyxin
DDX3X;DDX3Y	24.9675	0.345052	0.265557	0.336855	0.432746		Discard	Discard			20	19	19	16	0	267.22	O00571;A0A0D9SF53;A0A2R8Y4A4;A0A2R8YFS5;A0A0D9SG12;A0A2R8YF78;A0A0D9SFB3;A0A2R8Y645;A0A2U3TZJ9;A0A2R8YFR4;A0A2R8YCW1;A0A2R8Y5G6;F6S8Q4;A0A2R8Y7T2;A0A2R8YDT5;A0A2R8YDH3;O15523;A0A0J9YVQ7;A0A087WVZ1;A0A2R8Y650;A0A2R8YCU0;A0A087WX09;C9J081;C9J8G5;A0A2R8YF89;D6RCM4;A0A2R8Y4D2;Q9NQI0;A0A2R8Y770	O00571;A0A0D9SF53;A0A2R8Y4A4;A0A2R8YFS5;A0A0D9SG12;A0A2R8YF78;A0A0D9SFB3;A0A2R8Y645;A0A2U3TZJ9;A0A2R8YFR4;A0A2R8YCW1;A0A2R8Y5G6;F6S8Q4;A0A2R8Y7T2;A0A2R8YDT5;A0A2R8YDH3;O15523	ATP-dependent RNA helicase DDX3X;ATP-dependent RNA helicase DDX3Y
ITGB6	20.9178	0.344053	0.210015	0.478092	NaN		Discard	Discard			1	1	1	1	0.0025126	6.8344	P18564;A0A087WXP3;E9PEE8	P18564;A0A087WXP3;E9PEE8	Integrin beta-6;Integrin beta
PRAME	25.6815	0.343849	0.292311	0.303927	0.435309		Discard	Discard			9	7	9	4	0	68.258	P78395;A0A0G2JRX7;H7C2P3;E7EW99;E7EMH2;B5MCY4;A0A0G2JRX8;B5MD04;O95522;O60811;Q5VWM4;Q5VXH5;A6NFR9;O60809;Q5SWL7;Q5VWM6;O95521;Q5VTA0	P78395;A0A0G2JRX7;H7C2P3;E7EW99;E7EMH2;B5MCY4	Melanoma antigen preferentially expressed in tumors
IRF2BP2	19.9848	0.343702	0.591967	0.378401	0.0607391		Discard	Discard			1	1	1	1	0.0025045	6.7877	Q7Z5L9	Q7Z5L9	Interferon regulatory factor 2-binding protein 2
STAT1	19.1567	0.343584	0.240742	0.579373	0.210638		Discard	Discard			3	2	2	2	0	24.797	P42224;A0A669KBI6;A0A669KB68;A0A669KB56;A0A669KBA4;A0A669KB53;E7EPD2;A0A669KB75;A0A669KB52;J3KPM9;Q67C41;E9PH66;E7ENM1;D2KFR9;A0A669KB17	P42224;A0A669KBI6;A0A669KB68;A0A669KB56;A0A669KBA4;A0A669KB53;E7EPD2;A0A669KB75;A0A669KB52;J3KPM9	Signal transducer and activator of transcription 1-alpha/beta;Signal transducer and activator of transcription
ACOX1	20.1623	0.342346	0.152248	0.177727	0.697062		Discard	Discard			4	1	2	2	0	38.24	Q15067;I3L2U4;K7ELT1;I3L0T4	Q15067	Peroxisomal acyl-coenzyme A oxidase 1
CAPZB	25.3574	0.342317	0.620962	0.178619	0.227371		Discard	Discard			10	9	10	9	0	78.784	B1AK88;P47756;B1AK87;B1AK85;A0A6I8PRV6;A0A6I8PIN8	B1AK88;P47756;B1AK87	F-actin-capping protein subunit beta
PCNP	24.3167	0.34086	0.375179	-0.019536	0.666938		Discard	Discard			3	3	3	3	0	18.433	Q8WW12	Q8WW12	PEST proteolytic signal-containing nuclear protein
TMBIM6	25.5558	0.340409	0.343806	0.390778	0.286645		Discard	Discard			3	2	2	3	0	20.064	P55061;F8VQW0;F8VX73;F8VPI1;F8W201;F8W086;F8VR05;F8VQQ5;F8VSI7;F8VVJ4;F8W1G3	P55061;F8VQW0;F8VX73;F8VPI1;F8W201;F8W086;F8VR05;F8VQQ5;F8VSI7;F8VVJ4;F8W1G3	Bax inhibitor 1
IPO7	21.4509	0.340363	0.327572	0.347892	0.345623		Discard	Discard			7	5	5	2	0	54.79	O95373;E9PLJ0	O95373	Importin-7
YWHAZ	29.4486	0.339217	0.48388	0.244644	0.289126		Discard	Discard			12	12	11	12	0	307.22	P63104;E7EX29;B0AZS6;B7Z2E6;H0YB80;E7ESK7;E5RIR4;E9PD24;E7EVZ2;E5RGE1	P63104;E7EX29;B0AZS6;B7Z2E6;H0YB80	14-3-3 protein zeta/delta
PRPF8	17.1309	0.339208	-0.0111227	-0.235671	1.26442		Discard	Discard			4	2	2	3	0	29.028	Q6P2Q9;I3L0J9;I3L3Z8	Q6P2Q9;I3L0J9	Pre-mRNA-processing-splicing factor 8
COQ9	22.6621	0.337608	-0.0873808	0.681854	0.418352		Discard	Discard			3	2	3	2	0	24.931	O75208;H3BNT2;H3BPW3;H3BVA5;H3BPC6;H3BRC0;H3BSJ5;H3BPY0	O75208;H3BNT2;H3BPW3;H3BVA5;H3BPC6;H3BRC0;H3BSJ5	Ubiquinone biosynthesis protein COQ9, mitochondrial
FAR1	20.097	0.335717	0.220949	0.450485	NaN		Discard	Discard			3	2	1	2	0	19.112	Q8WVX9;E9PNW8	Q8WVX9;E9PNW8	Fatty acyl-CoA reductase 1
TPI1	29.8581	0.335288	0.361432	0.323889	0.320542		Discard	Discard			14	13	13	11	0	300.07	P60174;U3KPZ0;U3KQF3;U3KPS5	P60174;U3KPZ0	Triosephosphate isomerase
CDK1;CDC2	28.3472	0.335024	0.515511	0.266757	0.222805		Discard	Discard			19	17	17	14	0	253.85	P06493;A0A024QZP7;A0A087WZZ9;E5RIU6	P06493;A0A024QZP7;A0A087WZZ9;E5RIU6	Cyclin-dependent kinase 1
ATP5F1	27.0937	0.332635	-0.100824	0.455334	0.643394		Discard	Discard			9	4	9	4	0	182.37	P24539;Q5QNZ2	P24539;Q5QNZ2	ATP synthase F(0) complex subunit B1, mitochondrial
SEC62	22.0074	0.332524	0.339137	0.34426	0.314174		Discard	Discard			2	2	1	1	0	13.211	Q99442;F8WF48;F8WCJ7	Q99442;F8WF48;F8WCJ7	Translocation protein SEC62
TMBIM1	23.553	0.331925	0.355355	0.211635	0.428786		Discard	Discard			2	2	2	2	0	18.176	Q969X1;C9JEN3;C9IYT2;F8WDY4;C9IZ27;C9JW19;C9JWV9;B4DUD2	Q969X1;C9JEN3;C9IYT2;F8WDY4;C9IZ27;C9JW19;C9JWV9;B4DUD2	Protein lifeguard 3
VMP1	21.2715	0.331585	0.205893	0.29901	0.489851		Discard	Discard			2	2	1	2	0.00082169	11.2	Q96GC9;K7EL93;K7EL74;K7ENU2;K7EK01;K7EMI0;K7ELS2;K7EL46	Q96GC9;K7EL93;K7EL74;K7ENU2;K7EK01;K7EMI0;K7ELS2;K7EL46	Vacuole membrane protein 1
ATP5A1	27.487	0.330933	0.427928	0.325962	0.238909		Discard	Discard			20	17	20	15	0	321.45	P25705;K7ERX7;K7EK77;K7EQH4;K7EJP1;K7ENJ4;K7ESA0	P25705	ATP synthase subunit alpha, mitochondrial
RPS23	24.8412	0.32937	0.524264	0.0994973	0.364348		Discard	Discard			5	5	5	2	0	35.887	P62266;D6RD47;D6RDJ2;D6RIX0;D6R9I7	P62266;D6RD47	40S ribosomal protein S23
MBOAT7	21.8627	0.329241	-0.135237	0.454387	0.668573		Discard	Discard			3	2	3	3	0	22.731	Q96N66;H7C2M4;C9J4E9;A0A0G2JNX6;A9C4B8	Q96N66	Lysophospholipid acyltransferase 7
SCARB1	20.2353	0.328356	0.0756011	NaN	0.58111		Discard	Discard			3	3	0	1	0	18.443	Q8WTV0;B7ZKQ9;F5H4X0;F5H5E8	Q8WTV0;B7ZKQ9;F5H4X0	Scavenger receptor class B member 1
COPE	23.7001	0.327563	0.611833	0.304044	0.0668125		Discard	Discard			3	3	3	1	0	62.166	O14579;M0R061;M0QXB4	O14579;M0R061;M0QXB4	Coatomer subunit epsilon
PDHA1	21.765	0.327406	0.526069	0.447949	0.0082		Discard	Discard			4	4	3	3	0	30.292	P08559;Q5JPU0;Q5JPT9;Q5JPU1;Q5JPU3;Q5JPU2	P08559;Q5JPU0;Q5JPT9;Q5JPU1	Pyruvate dehydrogenase E1 component subunit alpha, somatic form, mitochondrial
ATP6V0D1	19.8562	0.324792	NaN	0.42975	0.219835		Discard	Discard			1	1	1	1	0.0019577	8.9163	P61421;J3QL14;R4GN72;F5GYQ1	P61421;J3QL14;R4GN72;F5GYQ1	V-type proton ATPase subunit d 1
PTRF	25.3356	0.324472	0.135666	0.644041	0.193709		Discard	Discard			7	5	6	6	0	97.002	Q6NZI2	Q6NZI2	Polymerase I and transcript release factor
ABCB7	18.428	0.322371	0.217975	0.675455	0.0736831		Discard	Discard			2	2	1	1	0	12.43	O75027;A0A2R8Y473;A0A590UJS8;B4DGL8;A0A087WW65;A0A5F9ZA98;E9PJR8	O75027;A0A2R8Y473;A0A590UJS8;B4DGL8;A0A087WW65;A0A5F9ZA98;E9PJR8	ATP-binding cassette sub-family B member 7, mitochondrial
RPL10A	27.1849	0.321377	0.266397	0.180912	0.516822		Discard	Discard			7	6	6	7	0	59.659	P62906	P62906	60S ribosomal protein L10a
UBL4A	24.8626	0.320711	0.376513	0.356031	0.229588		Discard	Discard			4	4	4	4	0	29.828	P11441;Q5HY81	P11441;Q5HY81	Ubiquitin-like protein 4A
CALCOCO2	21.7106	0.320353	0.189666	0.224534	0.546857		Discard	Discard			4	3	2	4	0	52.114	Q13137;D6REB0;D6RJE7;D6RF70	Q13137;D6REB0	Calcium-binding and coiled-coil domain-containing protein 2
CORO1B	22.7247	0.319523	0.322505	0.526369	0.109695		Discard	Discard			5	4	5	3	0	55.22	Q9BR76;A0A087WW53;F5H390	Q9BR76	Coronin-1B
NDUFV2	25.0707	0.31906	0.347779	0.335826	0.273576		Discard	Discard			5	5	5	4	0	60.51	P19404;E7EPT4	P19404;E7EPT4	NADH dehydrogenase [ubiquinone] flavoprotein 2, mitochondrial
NAE1	17.9167	0.318969	-0.0653401	0.703278	NaN		Discard	Discard			1	1	1	0	0.0019501	8.7514	Q13564	Q13564	NEDD8-activating enzyme E1 regulatory subunit
TFG	24.6133	0.318948	0.620117	NaN	0.0177795		Discard	Discard			5	4	2	3	0	35.889	Q92734;A0A6Q8PFY7;C9JUE0;C9JJP5;A0A6Q8PFC4;A0A6Q8PH89;A0A6Q8PH27;A0A6Q8PG00;A0A6Q8PG04;A0A6Q8PGS4;A0A6Q8PF40;C9JTY3;A0A6Q8PF51	Q92734;A0A6Q8PFY7;C9JUE0;C9JJP5;A0A6Q8PFC4;A0A6Q8PH89;A0A6Q8PH27;A0A6Q8PG00;A0A6Q8PG04;A0A6Q8PGS4;A0A6Q8PF40	Protein TFG
KIF22	21.0971	0.317484	0.274649	0.325156	0.352646		Discard	Discard			6	4	4	2	0	42.082	Q14807;H3BRB3;H3BTH5	Q14807;H3BRB3	Kinesin-like protein KIF22;Kinesin-like protein
CERS2	24.9131	0.314979	0.337197	0.36042	0.24732		Discard	Discard			5	3	5	3	0	36.181	Q96G23;Q5SZE1;Q5SZE3;H0YKH6;Q5SZE4;H0YNU7;Q5SZE2;H0YLQ6	Q96G23;Q5SZE1;Q5SZE3;H0YKH6;Q5SZE4;H0YNU7;Q5SZE2	Ceramide synthase 2
NEK2	21.2318	0.314366	0.599032	NaN	0.0297002		Discard	Discard			3	3	1	2	0	19.884	P51955;F6U4U2;P51617;H7C2I6;H7C224;D3YTB5	P51955;F6U4U2	Serine/threonine-protein kinase Nek2
SDCBP	23.4893	0.312431	0.670931	0.110096	0.156267		Discard	Discard			1	1	1	1	0	15.577	G5EA09	G5EA09
SLC25A21	23.8618	0.311672	0.365469	0.305912	0.263635		Discard	Discard			7	6	6	5	0	76.975	Q9BQT8	Q9BQT8	Mitochondrial 2-oxodicarboxylate carrier
CNN2	26.0229	0.311671	0.38228	0.180784	0.371949		Discard	Discard			5	4	4	4	0	59.572	Q99439;A0A087X271;H3BVI6;B4DDF4;B4DUT8;K7ES69;A0A087X1X5;A0A087WV51;H3BQH0	Q99439;A0A087X271;H3BVI6;B4DDF4;B4DUT8;K7ES69	Calponin-2;Calponin
SFXN3	21.5916	0.311454	0.408929	0.298306	0.227125		Discard	Discard			1	1	1	1	0.0025144	6.8418	Q9BWM7;S4R3N9;A0A1P0AYU5	Q9BWM7;S4R3N9;A0A1P0AYU5	Sideroflexin-3
AP2A1	17.0586	0.31122	0.170566	0.718351	0.0447438		Discard	Discard			8	7	4	3	0	59.084	O95782;O94973;A0A0G2JQM1;A0A0G2JS82	O95782	AP-2 complex subunit alpha-1
DCXR	23.2181	0.309761	0.138159	0.521252	0.269871		Discard	Discard			7	5	6	5	0	46.667	Q7Z4W1;J3KS22;J3QS36;J3KRZ4;J3KSZ5;J3QL34;J3QS45	Q7Z4W1;J3KS22;J3QS36;J3KRZ4;J3KSZ5;J3QL34	L-xylulose reductase
EIF4A2	25.4175	0.308724	-0.0150972	0.42707	0.514198		Discard	Discard			9	8	8	8	0	82.012	Q14240;E7EQG2;J3KSN7;E7EMV8;E9PBH4;F8WE11;C9JUF0	Q14240;E7EQG2	Eukaryotic initiation factor 4A-II;Eukaryotic initiation factor 4A-II, N-terminally processed
TUBB	30.3717	0.308682	0.417272	0.297015	0.21176		Discard	Discard			18	17	17	16	0	323.31	P07437;Q5JP53;Q5ST81	P07437;Q5JP53;Q5ST81	Tubulin beta chain
TMEM165	21.1423	0.30741	0.319271	0.346191	0.256769		Discard	Discard			2	2	1	1	0	22.554	Q9HC07;V9GY93	Q9HC07;V9GY93	Transmembrane protein 165
STK4	23.1088	0.307265	NaN	0.36042	0.25411		Discard	Discard			7	4	6	4	0	77.615	Q13043;F5H5B4;A0A087WVN8;A0A087WYT4	Q13043;F5H5B4	Serine/threonine-protein kinase 4;Serine/threonine-protein kinase 4 37kDa subunit;Serine/threonine-protein kinase 4 18kDa subunit
UBQLN4;UBQLN1	19.1285	0.306593	0.291604	NaN	0.321582		Discard	Discard			1	1	0	1	0.00083403	11.509	Q9NRR5;Q9UMX0;H0YDS0	Q9NRR5;Q9UMX0;H0YDS0	Ubiquilin-4;Ubiquilin-1
ERGIC3	22.5001	0.306294	0.0647449	0.334797	0.519341		Discard	Discard			2	2	2	1	0	12.049	Q9Y282;A0A1W2PPS8;H0Y621;H0Y5K5;H0Y802;H0Y6Z0	Q9Y282;A0A1W2PPS8;H0Y621;H0Y5K5;H0Y802;H0Y6Z0	Endoplasmic reticulum-Golgi intermediate compartment protein 3
MCTS1	24.4526	0.306163	0.83131	-0.135871	0.223052		Discard	Discard			4	2	4	3	0	31.708	Q9ULC4;A0A3B3IRV3	Q9ULC4	Malignant T-cell-amplified sequence 1
ITGB1	23.4815	0.305734	0.175812	0.409798	0.331591		Discard	Discard			9	6	7	7	0	61.699	P05556;H7C4K3;A0A7I2V2F9;E7EUI6;A0A7I2V348;C9JPK5;A0A7I2V5Z8;A0A7I2V5T3;Q5T3E6;E9PLR6;E7EQW5	P05556;H7C4K3;A0A7I2V2F9;E7EUI6;A0A7I2V348;C9JPK5;A0A7I2V5Z8;A0A7I2V5T3	Integrin beta-1;Integrin beta
ARL1	25.1593	0.305341	0.630685	-0.0200039	NaN		Discard	Discard			4	3	4	2	0	28.149	P40616;F8VYN9;B4DZG7;F8VP99;F8VP63	P40616;F8VYN9;B4DZG7	ADP-ribosylation factor-like protein 1
NDRG3	23.3979	0.305212	0.310456	0.290424	0.314755		Discard	Discard			4	4	3	2	0	44.653	Q9UGV2;Q5TH30;F8WBF9	Q9UGV2;Q5TH30;F8WBF9	Protein NDRG3
EIF3L	24.9383	0.304873	0.0794293	0.464355	0.370834		Discard	Discard			16	13	15	11	0	298.89	Q9Y262;B0QY89;B0QY90;C9JHP4;C9K0Q7;H7C3A0;H0Y7E6	Q9Y262;B0QY89;B0QY90	Eukaryotic translation initiation factor 3 subunit L
DCP2	19.1785	0.304355	0.632361	NaN	-0.0236511		Discard	Discard			2	1	1	2	0	12.197	Q8IU60	Q8IU60	m7GpppN-mRNA hydrolase
SDCBP	25.8492	0.303355	0.635708	0.207268	0.067088		Discard	Discard			8	8	8	6	0	179.55	O00560;B4DHN5;E9PBU7	O00560;B4DHN5;E9PBU7	Syntenin-1
PAFAH1B1	24.1883	0.300828	0.553754	0.191815	0.156914		Discard	Discard			7	6	6	6	0	61.877	P43034;A0A6Q8PFU3;A0A6Q8PFT2;A0A6Q8PG63;A0A6Q8PH33;I3L3N5;I3L495	P43034;A0A6Q8PFU3;A0A6Q8PFT2;A0A6Q8PG63;A0A6Q8PH33	Platelet-activating factor acetylhydrolase IB subunit alpha
KPNA6;KPNA5	23.3657	0.300294	0.497127	0.244644	0.159113		Discard	Discard			5	5	5	3	0	100.1	O60684;O15131;S4R3E5;Q5TFJ7	O60684;O15131	Importin subunit alpha-7;Importin subunit alpha-6
PPP1R9A	23.3977	0.2996	0.132643	0.344033	0.422125		Discard	Discard			2	1	2	1	0.001221	10.998	Q9ULJ8	Q9ULJ8	Neurabin-1
YOD1	23.6976	0.299515	0.80091	-0.0674096	0.165044		Discard	Discard			3	3	3	3	0	38.637	Q5VVQ6	Q5VVQ6	Ubiquitin thioesterase OTU1
PRDX2	24.5143	0.298384	0.559051	0.111566	0.224534		Discard	Discard			7	6	7	6	0	63.474	P32119;A6NIW5	P32119;A6NIW5	Peroxiredoxin-2
FDPS	25.2686	0.297086	0.683652	0.227741	-0.0201356		Discard	Discard			5	5	4	4	0	41.314	P14324;A0A087X1D8;A0A087WVN4;A0A087WTP2;A0A087X090	P14324;A0A087X1D8;A0A087WVN4	Farnesyl pyrophosphate synthase
DNPH1	23.7404	0.296975	0.584866	0.0436244	0.262433		Discard	Discard			4	3	2	3	0	34.16	O43598;H0Y8X4	O43598;H0Y8X4	2-deoxynucleoside 5-phosphate N-hydrolase 1
VRK1	21.6833	0.296694	0.399554	0.12618	0.364348		Discard	Discard			4	3	3	3	0	26.232	Q99986;H0YJ50;H0YJJ9	Q99986;H0YJ50;H0YJJ9	Serine/threonine-protein kinase VRK1
LGALS8	23.3222	0.295957	0.309525	0.295018	0.283329		Discard	Discard			6	4	6	4	0	37.24	O00214;E9PN19;F6V2D4;H7BXD8;B1ANM0;Q5T3P9;E9PJ77;E9PRN3	O00214;E9PN19;F6V2D4;H7BXD8	Galectin-8;Galectin
CTNND1	22.6798	0.29436	0.662297	0.288299	-0.0675154		Discard	Discard			11	8	11	8	0	87.168	O60716;A0A669KB05;C9JZR2;A0A669KB62;H0YC95;E9PKY0	O60716;A0A669KB05;C9JZR2;A0A669KB62	Catenin delta-1
RAB18	23.8712	0.293875	0.327802	0.44159	0.112233		Discard	Discard			5	4	5	2	0	36.845	Q9NP72;A0A087X163;H0Y6T8;Q5W0J0	Q9NP72;A0A087X163;H0Y6T8	Ras-related protein Rab-18
NDUFA13	28.0989	0.293868	0.345396	0.251931	0.284277		Discard	Discard			7	6	6	7	0	54.852	Q9P0J0;B4DEZ3;K7EJE1;E7ENQ6;U3KQP3	Q9P0J0;B4DEZ3;K7EJE1;E7ENQ6;U3KQP3	NADH dehydrogenase [ubiquinone] 1 alpha subcomplex subunit 13
NONO	27.5943	0.293061	0.281669	0.244644	0.352871		Discard	Discard			15	15	14	13	0	191.18	Q15233;A0A7I2V5Y7;A0A7I2V535;A0A7I2V4J2;A0A7I2V4N2;A0A7I2V464;A0A7I2V4K9;C9IZL7;H7C367;C9JYS8;C9J4X2;A0A7I2YQK8	Q15233;A0A7I2V5Y7;A0A7I2V535;A0A7I2V4J2;A0A7I2V4N2;A0A7I2V464;A0A7I2V4K9;C9IZL7;H7C367	Non-POU domain-containing octamer-binding protein
CHMP4B	25.1266	0.292927	0.464459	0.474462	-0.0601416		Discard	Discard			4	4	4	4	0	69.438	Q9H444	Q9H444	Charged multivesicular body protein 4b
RAB23	23.3591	0.292087	0.39594	0.40021	0.0801119		Discard	Discard			5	3	4	4	0	37.416	Q9ULC3	Q9ULC3	Ras-related protein Rab-23
MKI67	18.0524	0.291437	0.216982	0.548437	0.108892		Discard	Discard			2	1	1	2	0	11.775	P46013	P46013	Antigen KI-67
PMPCA	22.5396	0.291418	NaN	0.286408	0.296428		Discard	Discard			3	2	1	1	0	31.49	Q10713;Q5SXN9	Q10713	Mitochondrial-processing peptidase subunit alpha
LIMA1	19.6151	0.291232	0.323774	0.446256	0.103665		Discard	Discard			3	2	3	1	0	20.222	Q9UHB6;F8VQE1;F8VRN8;F8VS07	Q9UHB6;F8VQE1;F8VRN8;F8VS07	LIM domain and actin-binding protein 1
NRBP1	23.7472	0.29085	0.16543	0.3421	0.365021		Discard	Discard			5	3	5	2	0	36.305	Q9UHY1;F8W6G1;C9JHZ6	Q9UHY1;F8W6G1	Nuclear receptor-binding protein
SKA2	22.0387	0.289342	0.380064	NaN	0.19862		Discard	Discard			3	2	1	3	0	19.082	Q8WVK7;J3QL03;J3KSP0;J3QS74;J3KRZ0;J3KTC5	Q8WVK7;J3QL03;J3KSP0	Spindle and kinetochore-associated protein 2
CLIC2	22.7182	0.288899	0.763072	-0.0565212	0.160146		Discard	Discard			9	7	7	6	0	88.596	O15247;A6PVS0	O15247	Chloride intracellular channel protein 2
SCAMP4	22.3014	0.288329	0.541217	0.0635029	0.260267		Discard	Discard			1	1	1	1	0.0019186	8.1195	Q969E2	Q969E2	Secretory carrier-associated membrane protein 4
RPL35A	26.7193	0.287533	-0.133939	0.554736	0.441802		Discard	Discard			6	5	6	6	0	38.636	P18077;F8WBS5;F8WB72;C9K025	P18077;F8WBS5;F8WB72;C9K025	60S ribosomal protein L35a
SRP54	25.504	0.287073	0.663117	0.160791	0.037312		Discard	Discard			16	14	14	7	0	137.91	P61011;G3V480;A0A7I2V5K0;G3V4F7;A0A7I2V584;A0A7I2V5S0;G3V346;G3V3L9;A0A7I2V591	P61011;G3V480;A0A7I2V5K0;G3V4F7;A0A7I2V584	Signal recognition particle 54 kDa protein
PICALM	27.2105	0.286272	0.631244	0.0476779	0.179893		Discard	Discard			16	13	16	12	0	321.21	Q13492;E9PI56;E9PKP6;E9PLJ8;H0YCY1;O60641;E9PK13;E5RFU0;E5RHK9;E5RFC6;E5RK51;E5RIJ5;E5RGY9;E9PDG8;E9PJT1	Q13492	Phosphatidylinositol-binding clathrin assembly protein
BZW1	22.3823	0.285699	0.0253123	0.545375	0.286408		Discard	Discard			5	4	4	3	0	30.41	Q7L1Q6;C9IZ80;C9JFN4	Q7L1Q6;C9IZ80	Basic leucine zipper and W2 domain-containing protein 1
NUDT4	25.7661	0.283788	0.541217	-0.11327	0.423417		Discard	Discard			5	5	3	3	0	69.738	Q9NZJ9;F8VRL4;F8VRR0;A0A0C4DGJ4;A0A024RBG1;Q96G61;Q8NFP7	Q9NZJ9;F8VRL4;F8VRR0;A0A0C4DGJ4;A0A024RBG1	Diphosphoinositol polyphosphate phosphohydrolase 2
MAP2K2	23.8949	0.283354	0.506703	0.2444	0.0989585		Discard	Discard			8	7	6	4	0	71.368	P36507;G5E9C7;A0A1B0GUL7;Q02750;M0R1B6	P36507;G5E9C7	Dual specificity mitogen-activated protein kinase kinase 2
HIGD2A	22.7034	0.282976	0.47415	0.0918014	NaN		Discard	Discard			1	1	1	0	0.0019794	9.3122	Q9BW72	Q9BW72	HIG1 domain family member 2A, mitochondrial
SUCLG1	23.404	0.282969	0.321235	0.310689	0.216982		Discard	Discard			3	3	3	2	0	18.855	P53597;A0A494C0D1	P53597;A0A494C0D1	Succinyl-CoA ligase [ADP/GDP-forming] subunit alpha, mitochondrial
RFC5	22.7285	0.282881	0.23842	0.327342	NaN		Discard	Discard			3	1	3	0	0	58.745	P40937;F5H5S0;F5H304;E9PEP3;C9JH72;F5H0U6	P40937;F5H5S0	Replication factor C subunit 5
AGFG1	22.3948	0.282853	0.407298	0.352984	0.0882773		Discard	Discard			3	3	3	2	0	34.591	P52594;C9J2I0;B8ZZY2	P52594;C9J2I0;B8ZZY2	Arf-GAP domain and FG repeat-containing protein 1
FAM129A	19.979	0.282364	NaN	0.25532	0.309409		Discard	Discard			3	0	2	3	0	21.843	Q9BZQ8	Q9BZQ8	Protein Niban
QARS	21.8853	0.280738	-0.0105703	0.436162	0.416624		Discard	Discard			11	8	6	8	0	156.22	P47897;B4DDN1;C9J165;A0A0U1RQT0;H7C0R3;A0A0U1RQM8;A0A0U1RQE9;A0A0U1RQU2;F2Z2V6;A0A0U1RRI9;A0A0U1RR66;A0A1B0GTT3;A0A0U1RQX5;A0A0U1RQL2;A0A0U1RQQ5;A0A0U1RRC8;A0A0U1RQC3;A0A0U1RRJ7;A0A0U1RQJ6;A0A0U1RQX9	P47897;B4DDN1;C9J165	Glutamine--tRNA ligase
RPS15A	23.5439	0.279955	0.129349	0.262674	0.447844		Discard	Discard			2	2	2	1	0	15.325	H3BN98;I3L246;Q15041;H3BPJ2;H3BV27;H3BT37;I3L303	H3BN98;I3L246
CSDE1	22.7265	0.279406	0.298424	0.457227	0.0825664		Discard	Discard			14	9	10	9	0	119.14	O75534;E9PLT0;E9PNG3	O75534;E9PLT0	Cold shock domain-containing protein E1
AP3S1	23.4165	0.278352	NaN	0.4755	0.0812032		Discard	Discard			2	1	2	2	0	12.941	Q92572	Q92572	AP-3 complex subunit sigma-1
SFXN1	25.1031	0.276451	0.437228	0.107018	0.285106		Discard	Discard			10	10	8	9	0	96.194	Q9H9B4;D6RFI0;D6RDG7;S4R2X2;D6RAE9	Q9H9B4;D6RFI0	Sideroflexin-1
RPL37A	23.0551	0.276085	0.0214797	0.175812	0.630965		Discard	Discard			1	1	1	1	0	30.209	P61513;C9J4Z3	P61513;C9J4Z3	60S ribosomal protein L37a
STAG2;STAG1;DKFZp781D1416	18.6549	0.275968	0.471552	NaN	0.0803847		Discard	Discard			2	2	0	2	0.00083091	11.42	Q8N3U4;Q8WVM7;Q68DW7;B1AMT4	Q8N3U4;Q8WVM7;Q68DW7;B1AMT4	Cohesin subunit SA-2;Cohesin subunit SA-1
HSPBP1	22.4446	0.275666	0.507008	0.0443242	NaN		Discard	Discard			6	4	3	2	0	43.365	Q9NZL4;K7EL16;K7EN20;K7ERT9;K7EKM6;K7EMM7	Q9NZL4;K7EL16	Hsp70-binding protein 1
NDUFA12	25.5164	0.27557	0.388245	0.230572	0.207893		Discard	Discard			6	4	5	5	0	67.918	Q9UI09;F8VRD8;H0YID5;F8VXI1;H0YIT1	Q9UI09;F8VRD8	NADH dehydrogenase [ubiquinone] 1 alpha subcomplex subunit 12
RPL36AL;RPL36A;RPL36A-HNRNPH2	26.164	0.275068	-0.144776	0.447421	0.522558		Discard	Discard			2	2	2	2	0	14.588	Q969Q0;P83881;J3KQN4;R4GN19;H7BY91;H0Y3V9;H0Y5B4;H7BZ11	Q969Q0;P83881;J3KQN4;R4GN19;H7BY91;H0Y3V9;H0Y5B4;H7BZ11	60S ribosomal protein L36a-like;60S ribosomal protein L36a
GATAD2B	23.3302	0.274007	0.519441	0.181166	0.121413		Discard	Discard			7	5	6	6	0	89.209	Q8WXI9;A0A0U1RRM1;A0A0U1RR30;A0A0U1RRK3;A0A0U1RR34;A0A1B0GW07	Q8WXI9;A0A0U1RRM1	Transcriptional repressor p66-beta
SUMO3	29.0951	0.273953	0.352871	0.192194	0.276794		Discard	Discard			2	2	2	2	0	17.2	P55854;A8MU27;A8MUA9	P55854;A8MU27;A8MUA9	Small ubiquitin-related modifier 3
PDIA3	23.7172	0.273152	0.385486	0.181675	0.252295		Discard	Discard			1	1	1	1	0	12.131	H7BZJ3	H7BZJ3
PDIA3	26.6357	0.271883	0.380286	0.206268	0.229096		Discard	Discard			26	19	26	20	0	323.31	P30101	P30101	Protein disulfide-isomerase A3
RPL28	26.8834	0.271399	0.0468402	0.281312	0.486045		Discard	Discard			6	6	6	4	0	47.7	P46779;H0YKD8;H0YLP6;H0YMF4	P46779;H0YKD8;H0YLP6;H0YMF4	60S ribosomal protein L28
SH3GLB2	22.9622	0.270784	0.227125	0.443925	0.141302		Discard	Discard			6	3	5	2	0	45.997	Q9NR46;B7ZC38;B7ZC39;F8WFB9	Q9NR46;B7ZC38;B7ZC39	Endophilin-B2
TUBA1A;TUBA3E	20.4918	0.27004	NaN	1.42401	-0.883928		Discard	Discard			1	0	1	1	0	12.218	Q71U36;P0DPH8;P0DPH7;Q6PEY2;F8VQQ4	Q71U36;P0DPH8;P0DPH7;Q6PEY2;F8VQQ4	Tubulin alpha-1A chain;Tubulin alpha-3E chain
VCP	24.8868	0.269567	0.168385	0.429428	0.210888		Discard	Discard			23	18	21	16	0	323.31	P55072;A0A7I2V540;C9JUP7;A0A7I2V5G8;A0A7I2V2Y2;A0A7I2YQJ0	P55072;A0A7I2V540;C9JUP7	Transitional endoplasmic reticulum ATPase
BAX	22.4051	0.269504	0.24245	0.367818	0.198243		Discard	Discard			3	3	3	3	0	21.423	Q07812;I6LPK7;K4JQN1	Q07812	Apoptosis regulator BAX
CAPRIN1	25.4095	0.269081	0.31823	0.325386	0.163628		Discard	Discard			11	10	9	7	0	114.83	Q14444;G3V153;E9PLA9	Q14444;G3V153;E9PLA9	Caprin-1
GFPT1	21.1697	0.26893	0.263395	0.210888	0.332507		Discard	Discard			9	5	8	5	0	70.521	Q06210;A0A6I8PRN4;A0A6I8PTT9;O94808;E5RJP4	Q06210;A0A6I8PRN4;A0A6I8PTT9	Glutamine--fructose-6-phosphate aminotransferase [isomerizing] 1
GFI1B	23.1519	0.268922	0.580724	0.235972	-0.00993102		Discard	Discard			3	3	3	3	0	25.71	Q5VTD9;A0A024R8F3;A0A1B0GTD0;Q99684	Q5VTD9;A0A024R8F3;A0A1B0GTD0	Zinc finger protein Gfi-1b
GGCT	19.6243	0.268137	NaN	0.173383	0.362891		Discard	Discard			2	1	1	2	0	12.024	O75223;H7BZK5;B8ZZK2;M0QZK8	O75223;H7BZK5;B8ZZK2;M0QZK8	Gamma-glutamylcyclotransferase
PDCD10	26.9542	0.267745	0.395282	0.19333	0.214622		Discard	Discard			10	6	8	7	0	81.863	Q9BUL8;C9J5C3;C9J6F3;C9J363;H7C5M9;C9JSA3;C9JND6;C9J932;F8WDF3	Q9BUL8;C9J5C3;C9J6F3;C9J363;H7C5M9;C9JSA3;C9JND6	Programmed cell death protein 10
SEC24C	21.2355	0.267329	0.439783	0.180403	0.181802		Discard	Discard			5	4	4	3	0	35.789	P53992;G5EA31;A0A0U1RR49	P53992;G5EA31	Protein transport protein Sec24C
UBA1	22.8663	0.267321	0.400101	0.272382	0.129481		Discard	Discard			18	16	17	14	0	214.84	P22314;Q5JRR6;Q5JRR9;Q5JRS0;Q5JRS1;Q5JRS3;Q5JRS2	P22314	Ubiquitin-like modifier-activating enzyme 1
GLS	22.4943	0.265962	0.209765	0.322159	NaN		Discard	Discard			1	1	1	0	0	12.644	B8ZZA8;B8ZZC5;C9JIJ6	B8ZZA8;B8ZZC5;C9JIJ6
TMED7;TMED7-TICAM2	21.8689	0.265051	0.390338	0.373843	0.0309717		Discard	Discard			1	1	1	1	0.0018657	7.384	Q9Y3B3;A0A0A6YYA0	Q9Y3B3;A0A0A6YYA0	Transmembrane emp24 domain-containing protein 7
2007-09-01	22.9802	0.265001	0.311387	0.272979	0.210638		Discard	Discard			6	4	6	2	0	64.101	Q16181;E7ES33;E7EPK1;G3V1Q4;A0A0U1RRH9;A0A0U1RRE1;A0A5F9ZGZ7;Q6ZU15;A0A0U1RRD1;Q5JXL7	Q16181;E7ES33;E7EPK1;G3V1Q4;A0A0U1RRH9;A0A0U1RRE1;A0A5F9ZGZ7	Septin-7
SMAP1	22.7871	0.264718	0.548042	0.116498	0.129613		Discard	Discard			2	1	2	1	0	13.053	Q8IYB5;A0A087X1X9	Q8IYB5;A0A087X1X9	Stromal membrane-associated protein 1
UBXN7	21.9852	0.264657	0.508733	0.256528	0.0287106		Discard	Discard			4	4	3	4	0	31.454	O94888;C9JAT7;F8WB69	O94888;C9JAT7	UBX domain-containing protein 7
RNH1	20.0574	0.264575	0.262193	0.304161	0.227371		Discard	Discard			2	1	1	2	0	40.757	P13489;E9PMJ3;E9PLZ3;E9PIM9;E9PMA9;E9PMN0;E9PIK5	P13489;E9PMJ3;E9PLZ3;E9PIM9;E9PMA9;E9PMN0;E9PIK5	Ribonuclease inhibitor
COPS2	22.5595	0.264347	0.540821	-0.0121262	NaN		Discard	Discard			6	4	4	1	0	43.826	P61201;B4DIH5;H0YKU5;H0YM03	P61201;B4DIH5;H0YKU5	COP9 signalosome complex subunit 2
LACTB2	21.2	0.264318	0.218099	0.598651	-0.0237977		Discard	Discard			3	2	3	1	0	20.75	Q53H82	Q53H82	Beta-lactamase-like protein 2
STX4	23.0469	0.263864	0.422341	0.167743	0.201508		Discard	Discard			4	2	4	3	0	29.863	Q12846;C9JFM5;H3BMK2;A0A087WWW0	Q12846;C9JFM5	Syntaxin-4
CWC15	23.6943	0.263798	0.238298	0.320311	0.232783		Discard	Discard			2	2	2	2	0	15.92	Q9P013	Q9P013	Spliceosome-associated protein CWC15 homolog
DKC1	22.9985	0.263676	0.25181	0.327457	0.21176		Discard	Discard			9	7	8	8	0	77.488	O60832;C9IYT0;H7C0M1;H7C2Q9;H7BZF2	O60832;C9IYT0;H7C0M1	H/ACA ribonucleoprotein complex subunit 4
RPS17	25.337	0.263535	-0.175941	0.372952	0.593593		Discard	Discard			8	6	8	5	0	155.79	P08708;H3BNC9;H0YN88;A0A075B716;H0YN73;A0A0J9YYC4	P08708;H3BNC9;H0YN88;A0A075B716	40S ribosomal protein S17
MRPL4	22.3553	0.262666	0.0878702	0.41846	0.281669		Discard	Discard			2	2	2	2	0	40.918	Q9BYD3;K7EKI4;K7ELF1;K7ELQ0;K7ES61;X6RAY8	Q9BYD3;K7EKI4;K7ELF1;K7ELQ0;K7ES61;X6RAY8	39S ribosomal protein L4, mitochondrial
SH3GLB1	23.7433	0.262599	0.516015	0.308827	-0.0370438		Discard	Discard			6	5	4	5	0	50.228	Q9Y371;A0A087WW40	Q9Y371;A0A087WW40	Endophilin-B1
DDX39A	21.0355	0.261734	0.343465	0.281075	0.160662		Discard	Discard			4	4	2	1	0	36.152	O00148;K7EQN7;K7EN69;K7EPJ3;K7ENP6;K7EL56;K7EIL8;A0A0D9SEM9	O00148;K7EQN7	ATP-dependent RNA helicase DDX39A
BCCIP	22.9545	0.261301	1.07087	0.0840642	-0.37103		Discard	Discard			4	2	3	1	0	51.617	Q9P287	Q9P287	BRCA2 and CDKN1A-interacting protein
SCAF4	22.1355	0.259881	0.0625362	0.24306	0.474047		Discard	Discard			6	3	4	4	0	47.585	O95104	O95104	Splicing factor, arginine/serine-rich 15
CBX5	22.4607	0.259345	0.761455	-0.166875	0.183455		Discard	Discard			3	3	1	3	0	17.67	P45973;F8VNY3	P45973	Chromobox protein homolog 5
TACC3	21.0562	0.257945	0.414677	0.24306	0.116098		Discard	Discard			3	3	2	1	0	20.935	Q9Y6A5;A0A087WUE2;A0A494BZT8;C9JA91;E7EMT0	Q9Y6A5;A0A087WUE2;A0A494BZT8	Transforming acidic coiled-coil-containing protein 3
KIF11	19.7415	0.257285	0.174406	0.340163	NaN		Discard	Discard			5	4	2	1	0	36.347	P52732;A0A7I2V3A9;A0A7I2YQY4;A0A7I2V3V3	P52732;A0A7I2V3A9;A0A7I2YQY4;A0A7I2V3V3	Kinesin-like protein KIF11
SLC25A3	26.499	0.256407	0.258459	0.311387	0.199374		Discard	Discard			13	13	11	9	0	96.393	Q00325;F8VVM2;F8VZL5;F8VWR4;F8VWQ0	Q00325;F8VVM2	Phosphate carrier protein, mitochondrial
CAPN1	23.9461	0.255612	-0.0351357	0.495593	0.306379		Discard	Discard			8	4	6	4	0	54.139	P07384;E9PLX0;E9PJJ3;E9PLC9;E9PMC6;E9PJA6;E9PSA6;E9PQB3;E9PL37;E9PRM1;E9PIA9	P07384	Calpain-1 catalytic subunit
PGM2	18.3171	0.253826	-0.331064	-0.112662	1.2052		Discard	Discard			5	4	4	1	0	31.261	Q96G03;E9PD70;E7ENQ8;H0Y921	Q96G03	Phosphoglucomutase-2
DNAJB11	24.4907	0.253767	0.188781	0.539432	0.0330882		Discard	Discard			7	5	7	5	0	52.255	Q9UBS4;H7C2Y5	Q9UBS4	DnaJ homolog subfamily B member 11
PLIN3	24.4021	0.253714	0.318577	0.398241	0.0443242		Discard	Discard			12	10	12	9	0	150.55	O60664;K7ERZ3;K7EL96;K7ER39	O60664;K7ERZ3;K7EL96	Perilipin-3
PSMD7	24.0125	0.252575	-0.00298949	0.419755	0.340961		Discard	Discard			5	4	5	5	0	36.942	P51665;H3BNT7;H3BTM8;H3BQV2	P51665	26S proteasome non-ATPase regulatory subunit 7
CCNT1	20.3552	0.251998	0.375067	0.151339	0.229588		Discard	Discard			2	1	2	1	0	16.093	O60563	O60563	Cyclin-T1
LSM4	24.5185	0.251686	0.929715	0.388796	-0.563454		Discard	Discard			3	2	1	3	0	35.829	Q9Y4Z0;V9GZ56;U3KQK1;M0QXB0	Q9Y4Z0;V9GZ56;U3KQK1	U6 snRNA-associated Sm-like protein LSm4
ARF1;ARF3	27.9004	0.251215	0.403049	0.103397	0.247198		Discard	Discard			10	6	10	7	0	104.7	P84077;P61204;F5H423;F5H0C7;H0YGG7	P84077;P61204;F5H423	ADP-ribosylation factor 1;ADP-ribosylation factor 3
HNRNPUL1	22.1674	0.251156	0.308361	0.218967	0.226139		Discard	Discard			7	5	4	5	0	46.593	Q9BUJ2;A0A0A0MRA5;B7Z4B8;M0QYZ0;M0R3F1;M0R203;M0QZV6;M0R0K8;M0QYI8;M0QYM5	Q9BUJ2;A0A0A0MRA5;B7Z4B8;M0QYZ0;M0R3F1	Heterogeneous nuclear ribonucleoprotein U-like protein 1
NPLOC4	20.9379	0.25031	0.166458	0.387363	0.19711		Discard	Discard			5	3	3	4	0	57.968	Q8TAT6;I3L4U9;I3L283;A0A0D9SFI9;I3L3I1	Q8TAT6	Nuclear protein localization protein 4 homolog
WDR1	24.3219	0.249877	0.32239	0.265677	0.161565		Discard	Discard			14	10	11	8	0	128.69	O75083;D6RD66	O75083;D6RD66	WD repeat-containing protein 1
F11R	22.2033	0.249514	0.351402	0.0247452	0.372395		Discard	Discard			3	2	3	1	0	23.311	Q9Y624;A0A087WY82	Q9Y624;A0A087WY82	Junctional adhesion molecule A
STIM1	21.3831	0.249441	0.465295	0.0211954	0.261832		Discard	Discard			5	3	1	5	0	30.605	Q13586;G0XQ39;H0YDB2;E9PNJ4;E9PRE4;E9PR07;E9PJ19;E9PMB4;E9PRZ7;E9PR09;E9PN27;E9PIQ8	Q13586;G0XQ39;H0YDB2;E9PNJ4	Stromal interaction molecule 1
DHX15	21.7143	0.248742	0.105142	0.147437	0.493647		Discard	Discard			7	7	7	5	0	46.047	O43143	O43143	Pre-mRNA-splicing factor ATP-dependent RNA helicase DHX15
ATAD3B	19.5952	0.24796	0.0476779	0.621149	0.0750534		Discard	Discard			3	3	1	1	0	19.154	Q5T9A4;A0A5K1VW56	Q5T9A4;A0A5K1VW56	ATPase family AAA domain-containing protein 3B
RAD21	21.1398	0.247703	0.394185	0.239765	0.10916		Discard	Discard			7	5	3	2	0	49.836	O60216;E5RFV8;E5RIN7	O60216	Double-strand-break repair protein rad21 homolog
KIFC1	25.435	0.246674	0.537743	0.180657	0.0216219		Discard	Discard			16	14	12	11	0	184.73	Q9BW19;A0A087X1W5;A2AB20;A0A140T9E6	Q9BW19	Kinesin-like protein KIFC1
TBL2	21.9089	0.246208	-0.156225	0.692338	0.202512		Discard	Discard			3	3	2	3	0	31.138	Q9Y4P3;E9PF19;Q96E41;A0A087WXC6	Q9Y4P3;E9PF19;Q96E41	Transducin beta-like protein 2
SSU72	22.5627	0.246094	0.251568	NaN	0.24062		Discard	Discard			3	2	2	2	0	19.946	Q9NP77	Q9NP77	RNA polymerase II subunit A C-terminal domain phosphatase SSU72
TMEM106B	20.5657	0.245923	NaN	0.462995	0.028852		Discard	Discard			2	2	1	2	0	23.041	Q9NUM4;C9JZ87;F2Z3N7	Q9NUM4;C9JZ87;F2Z3N7	Transmembrane protein 106B
DHFR	22.8134	0.245798	0.664392	0.018919	0.0540844		Discard	Discard			3	3	3	3	0	21.419	P00374;B4DM58;Q86XF0;C9JJ68	P00374;B4DM58	Dihydrofolate reductase
MTA1	18.1339	0.245354	0.225152	NaN	0.265557		Discard	Discard			2	1	2	1	0	13.184	Q13330;E7ESY4;H0Y4T7;H7C3F3	Q13330;E7ESY4;H0Y4T7	Metastasis-associated protein MTA1
NARS	23.6714	0.244693	0.264717	0.231064	0.238298		Discard	Discard			11	9	10	8	0	104.7	O43776;K7EIU7;K7EPK2;K7EQ35;K7EJ19;K7EMQ6	O43776	Asparagine--tRNA ligase, cytoplasmic
POMP	27.1355	0.243481	0.393306	0.129745	0.207393		Discard	Discard			7	7	7	7	0	70.803	Q9Y244;A0A1W2PS02	Q9Y244	Proteasome maturation protein
PPIB	26.5602	0.24348	0.379621	0.0801119	0.270708		Discard	Discard			10	10	10	9	0	78.073	P23284	P23284	Peptidyl-prolyl cis-trans isomerase B
PDIA4	26.3537	0.243203	0.572793	-0.0594198	0.216238		Discard	Discard			21	16	20	18	0	193.36	P13667;A0A499FI48	P13667;A0A499FI48	Protein disulfide-isomerase A4
RANBP9	22.2842	0.242534	0.140255	0.311387	0.275961		Discard	Discard			2	2	2	2	0	21.195	Q96S59	Q96S59	Ran-binding protein 9
TIMM23	25.3979	0.24251	0.549916	0.344942	-0.167329		Discard	Discard			5	5	5	4	0	70.332	O14925;Q5SRD1	O14925	Mitochondrial import inner membrane translocase subunit Tim23
HIC2	23.0231	0.241751	0.272859	0.0503276	0.402067		Discard	Discard			4	4	3	2	0	27.819	Q96JB3	Q96JB3	Hypermethylated in cancer 2 protein
TROVE2	22.4302	0.241751	0.332737	0.108357	0.284159		Discard	Discard			6	4	5	5	0	43.619	P10155;H0Y9N5;G5E9R9	P10155	60 kDa SS-A/Ro ribonucleoprotein
NDE1	21.4245	0.241401	0.173639	0.384492	0.166073		Discard	Discard			5	2	3	3	0	49.035	Q9NXR1;A0A0J9YY14;I3L3G9;A0A6Q8PGV6;A0A6Q8PEY3;I3L522;I3L2R9;I3L2R3;I3L2T8;I3L533;A0A6Q8PG46;J3QSD2;J3QRZ1	Q9NXR1;A0A0J9YY14;I3L3G9;A0A6Q8PGV6;A0A6Q8PEY3;I3L522;I3L2R9;I3L2R3;I3L2T8;I3L533;A0A6Q8PG46	Nuclear distribution protein nudE homolog 1
MED15	23.8943	0.241131	0.230695	0.251568	NaN		Discard	Discard			9	7	7	6	0	61.644	Q96RN5;G3V1P5;F8WDM6;F2Z2B7;C9JM58;C9JLN7;C9JZV5;C9JGN2;C9J1I1;H7C308	Q96RN5;G3V1P5	Mediator of RNA polymerase II transcription subunit 15
ARHGEF2	22.4141	0.240603	-0.0553664	0.532167	0.245009		Discard	Discard			6	5	5	5	0	82.817	Q92974;V9GYM8;A0A5F9ZI21;V9GYF5;V9GYG5;V9GZ14;V9GZ58	Q92974;V9GYM8;A0A5F9ZI21	Rho guanine nucleotide exchange factor 2
PYCR2	25.3288	0.240332	0.10608	0.396817	0.218099		Discard	Discard			8	7	8	5	0	112.75	Q96C36;A0A087WTV6;J3KR12;A0A087WZR9;A0A087WX69;A0A087WZF0	Q96C36;A0A087WTV6;J3KR12;A0A087WZR9	Pyrroline-5-carboxylate reductase 2;Pyrroline-5-carboxylate reductase
AP2M1	23.8197	0.239549	0.305329	0.301354	0.111966		Discard	Discard			10	7	7	4	0	60.721	Q96CW1;A0A087WY71;E9PFW3;C9JJ47;C9JTK4;C9JGT8;C9JJD3;C9JPV8;H7C4C3	Q96CW1;A0A087WY71;E9PFW3;C9JJ47;C9JTK4;C9JGT8	AP-2 complex subunit mu
RDH11	22.1892	0.238689	0.192321	0.342327	0.181421		Discard	Discard			3	3	2	2	0	29.744	Q8TC12;G3V2G6;H0YIZ8;G3V234	Q8TC12;G3V2G6	Retinol dehydrogenase 11
HK1	23.1453	0.237689	0.169027	0.447103	0.0969364		Discard	Discard			9	9	8	8	0	60.805	P19367;B1AR62;Q2TB90	P19367	Hexokinase-1
GOT1	24.1885	0.237649	-0.206312	0.465609	0.453649		Discard	Discard			16	10	14	10	0	164.55	P17174	P17174	Aspartate aminotransferase, cytoplasmic
CROCC	20.7338	0.237394	0.387914	0.205643	0.118626		Discard	Discard			1	1	1	1	0.0054626	6.3161	Q5TZA2;B1AKD8	Q5TZA2;B1AKD8	Rootletin
S100A11	23.0306	0.237119	0.216113	0.250355	0.244887		Discard	Discard			3	2	2	3	0	21.284	P31949	P31949	Protein S100-A11;Protein S100-A11, N-terminally processed
MRPL17	20.1878	0.236962	-0.117255	0.442545	0.385597		Discard	Discard			2	2	2	2	0	12.222	Q9NRX2;E9PKV2	Q9NRX2;E9PKV2	39S ribosomal protein L17, mitochondrial
ATP5C1	25.6419	0.236629	0.184598	0.197488	0.327802		Discard	Discard			6	5	5	5	0	46.964	P36542	P36542	ATP synthase subunit gamma, mitochondrial
CDK5RAP3	23.8704	0.235348	0.277032	0.188148	0.240864		Discard	Discard			11	5	9	8	0	80.826	Q96JB5;J3QQY1;J3QL86;J3QS62;J3QRM1;J3QL95;J3KRI2;J3KRK4;J3KS63	Q96JB5;J3QQY1	CDK5 regulatory subunit-associated protein 3
RAB8B	19.8959	0.235081	-0.0181473	NaN	0.488309		Discard	Discard			1	1	1	1	0.0018202	6.9918	Q92930;H0YNE9	Q92930;H0YNE9	Ras-related protein Rab-8B
HEXB	22.5892	0.234605	0.395282	0.190172	0.11836		Discard	Discard			8	6	8	4	0	58.267	P07686;Q5URX0;H0YA83;H0Y9B6	P07686;Q5URX0;H0YA83	Beta-hexosaminidase subunit beta;Beta-hexosaminidase subunit beta chain B;Beta-hexosaminidase subunit beta chain A
NUP107	20.107	0.234447	0.458802	-0.038673	0.283211		Discard	Discard			2	1	2	1	0	12.782	P57740	P57740	Nuclear pore complex protein Nup107
PRDX5	22.9906	0.234058	0.629846	-0.0190681	0.0913952		Discard	Discard			7	6	7	5	0	58.606	P30044	P30044	Peroxiredoxin-5, mitochondrial
TCEB1	22.8449	0.233954	0.387693	0.14104	0.173128		Discard	Discard			3	3	2	2	0	26.753	Q15369;E5RHG8;R4GMY8	Q15369;E5RHG8;R4GMY8	Transcription elongation factor B polypeptide 1
EPRS	21.8487	0.233687	-0.0498751	0.386701	0.364236		Discard	Discard			23	13	17	15	0	184.31	P07814;V9GYZ6;V9GZ76	P07814;V9GYZ6	Bifunctional glutamate/proline--tRNA ligase;Glutamate--tRNA ligase;Proline--tRNA ligase
DNAJC6	19.6235	0.233313	0.505891	-0.0392659	NaN		Discard	Discard			4	3	1	2	0	29.395	O75061;S4R305	O75061;S4R305	Putative tyrosine-protein phosphatase auxilin
GNAI2;GNAI1;GNAO1	21.962	0.232983	0.106214	0.360196	0.232538		Discard	Discard			2	2	2	1	0	26.097	P04899;P63096;P09471;P63092;A0A6Q8PGR1;A0A7I2V5R6;Q5JWE9;H0Y7E8;A0A1W2PQK2;H3BTM2;A0A3B3ITM0;A0A1W2PP38;A0A1W2PS82;A0A087WZE5;A0A1W2PRE1;A0A3B3IUA8;A0A087WTB6;A2A2R6;Q5JWD1;P11488;P38405;A8MTJ3;P19087;Q5JWF2;A0A1W2PRJ7	P04899;P63096;P09471	Guanine nucleotide-binding protein G(i) subunit alpha-2;Guanine nucleotide-binding protein G(i) subunit alpha-1;Guanine nucleotide-binding protein G(o) subunit alpha
USMG5	27.1592	0.232493	0.537445	0.234869	-0.074836		Discard	Discard			3	3	3	3	0	64.939	Q96IX5	Q96IX5	Up-regulated during skeletal muscle growth protein 5
PPME1	23.5975	0.232126	0.277866	0.312433	0.10608		Discard	Discard			5	4	4	3	0	34.63	Q9Y570	Q9Y570	Protein phosphatase methylesterase 1
FARSA	22.5354	0.23164	0.0439044	0.400538	0.250477		Discard	Discard			6	3	5	4	0	64.647	Q9Y285;K7ER16;K7ER00;K7EPH2;K7EK06	Q9Y285;K7ER16;K7ER00;K7EPH2;K7EK06	Phenylalanine--tRNA ligase alpha subunit
USP7	20.627	0.230123	0.116498	-0.0492479	0.623118		Discard	Discard			6	3	6	3	0	43.801	Q93009;A0A669KBL1;H3BND8;F5H2X1	Q93009;A0A669KBL1;H3BND8;F5H2X1	Ubiquitin carboxyl-terminal hydrolase 7;Ubiquitin carboxyl-terminal hydrolase
ELP3	19.6391	0.230067	NaN	0.27262	0.187514		Discard	Discard			4	1	2	3	0	24.896	Q9H9T3;B4DKA4;H0YAP7	Q9H9T3;B4DKA4	Elongator complex protein 3
TMEM30A	22.0852	0.229969	0.310689	0.264717	0.1145		Discard	Discard			3	2	2	3	0	18.497	Q9NV96;A0A669KBF5;A0A669KBE6;Q3MIR4	Q9NV96;A0A669KBF5;A0A669KBE6	Cell cycle control protein 50A
FXR1	23.5286	0.229822	0.186881	0.285106	0.217479		Discard	Discard			7	6	5	5	0	50.506	P51114;B4DXZ6;E7EU85;E9PFF5;C9JAJ4;H7C4S4	P51114;B4DXZ6;E7EU85;E9PFF5	Fragile X mental retardation syndrome-related protein 1
CARS	20.54	0.229567	0.207393	0.231801	0.249506		Discard	Discard			3	2	3	2	0	19.755	P49589;B4DKY1	P49589;B4DKY1	Cysteine--tRNA ligase, cytoplasmic
TPM3	23.5332	0.229277	0.121148	0.473527	0.0931545		Discard	Discard			6	5	3	5	0	37.78	A0A087WWU8;D6R904;Q5VU61;J3KN67;A0A494C0G0;A0A494BZZ2;H0YL80;A0A2R8Y5V9;A0A2R8YHD2;A0A0S2Z4G6;B7Z596;H0YK48;CON__Q3SX28;A7XZE4;Q5TCU3;A0A2R2Y2Q3;H0YKJ4;P07951;F5H7S3;P09493;H0YKX5;H0YKP3;K7ENT6;A0A2R8YEU4;A0A494C0P6;A0A2R8YH90;A0A2R8YE05;Q6ZN40;H7BYY1;P67936;P06753;A0A2R8YGX3	A0A087WWU8;D6R904;Q5VU61
CAPZA2	23.9401	0.229253	0.300182	0.219835	0.167743		Discard	Discard			4	3	4	4	0	63.89	P47755;C9JUG7;F8W9N7;A0A0D9SET8	P47755;C9JUG7;F8W9N7;A0A0D9SET8	F-actin-capping protein subunit alpha-2
HIGD1A	25.4802	0.228918	0.753433	-0.0410609	-0.0256175		Discard	Discard			2	1	2	1	0	43.488	Q9Y241;C9JAW5;C9JNU6	Q9Y241;C9JAW5;C9JNU6	HIG1 domain family member 1A, mitochondrial
SH3BGRL3	25.642	0.227179	0.193961	0.246955	0.24062		Discard	Discard			3	2	2	3	0	57.314	Q9H299;Q5T123	Q9H299;Q5T123	SH3 domain-binding glutamic acid-rich-like protein 3
RAP2C;RAP2A	23.5706	0.226695	0.0453032	0.470511	0.164271		Discard	Discard			1	1	1	1	0.005444	6.2924	Q9Y3L5;P10114;F6U784;A0A087X2C3	Q9Y3L5;P10114;F6U784	Ras-related protein Rap-2c;Ras-related protein Rap-2a
PRKACA;PRKACB;KIN27	22.8602	0.226541	0.257976	0.213378	0.208268		Discard	Discard			4	2	4	2	0	31.862	P17612;A0A7I2V5J4;P22694;Q15136;A0A087WVC4;A0A0A0MS54;A0A7I2YQ82;B7Z708;K7ERP6	P17612;A0A7I2V5J4;P22694;Q15136;A0A087WVC4;A0A0A0MS54	cAMP-dependent protein kinase catalytic subunit alpha;cAMP-dependent protein kinase catalytic subunit beta
PLD3	25.047	0.225308	0.357946	0.215119	0.10286		Discard	Discard			6	5	5	3	0	45.564	Q8IV08;M0R1F7;E2QRG1;M0R2E7;M0QY94;M0R3G9;M0QX50;M0R2W7;M0QX99;A0A0A0MS28	Q8IV08;M0R1F7	Phospholipase D3
SEC61B	25.3242	0.225262	0.718	-0.276101	0.233888		Discard	Discard			3	2	2	3	0	23.303	P60468;S4R3B5	P60468	Protein transport protein Sec61 subunit beta
TMEM209	20.6227	0.22391	0.401303	0.122209	0.148218		Discard	Discard			2	2	2	1	0	33.899	Q96SK2;C9JYX1	Q96SK2;C9JYX1	Transmembrane protein 209
NUTF2	25.3951	0.223208	0.469886	0.205768	-0.00602862		Discard	Discard			3	2	3	3	0	18.72	P61970;H3BRV9	P61970;H3BRV9	Nuclear transport factor 2
PSMC5	24.4118	0.221927	0.153157	0.272859	0.239765		Discard	Discard			12	6	12	6	0	104.55	P62195;J3QSA9;J3QQM1;J3QLH6;J3KRP2;J3QSE0;J3QRW1;J3QRR3;Q8NB90;A0A6Q8PGU6	P62195;J3QSA9;J3QQM1;J3QLH6;J3KRP2;J3QSE0	26S protease regulatory subunit 8
YWHAH	25.0315	0.22092	0.628354	0.100305	-0.0658987		Discard	Discard			9	7	7	9	0	111.35	Q04917;A2IDB2;F8WEB6;A2IDB1	Q04917;A2IDB2	14-3-3 protein eta
UBA2	20.5479	0.220708	-0.136252	0.599127	0.199248		Discard	Discard			6	3	4	5	0	42.919	Q9UBT2;K7ESK7;U3KQ93	Q9UBT2;K7ESK7;U3KQ93	SUMO-activating enzyme subunit 2
GARS	24.3707	0.220012	0.0655723	0.342896	0.251568		Discard	Discard			16	10	13	10	0	156.91	P41250;A0A6Q8PGI6;A0A6Q8PGA8;A0A6Q8PGW4;A0A6Q8PHH9;A0A6Q8PGZ8;A0A6Q8PHI7;A0A6Q8PFZ6;H7C443;A0A6Q8PH49;A0A6Q8PF45;A0A6Q8PFV5;A0A6Q8PGZ9;F8WCK4;A0A6Q8PGN7;A0A6Q8PFU7	P41250;A0A6Q8PGI6;A0A6Q8PGA8;A0A6Q8PGW4;A0A6Q8PHH9;A0A6Q8PGZ8;A0A6Q8PHI7;A0A6Q8PFZ6;H7C443	Glycine--tRNA ligase
DYNLT1	27.0162	0.219783	0.318809	0.359859	-0.0193166		Discard	Discard			2	2	2	2	0	136.63	P63172	P63172	Dynein light chain Tctex-type 1
SCFD1	20.9123	0.219669	0.00446549	0.500088	0.154454		Discard	Discard			5	4	3	5	0	50.906	Q8WVM8;A0A7I2V362;A0A7I2V590;A0A7I2V4B8;A0A7I2V4U2;A0A7I2V3G4;A0A7I2V5I2;A0A7I2V3B4;A0A7I2YQR2;A0A7I2V5Z4;A0A7I2V3C9;G3V2M8;B7Z5N7;H0YIZ7;G3V5E2;A0A7I2V534;A0A7I2V448;A0A7I2V320;A0A7I2V5H5;A0A7I2V4R0;A0A7I2V2U5;H0YJY1;G3V4I1;A0A7I2V3Y3;A0A7I2V414;A0A7I2V5R9;G3V5F3;A0A7I2V4B9;J3KNG4;A0A7I2V321;A0A7I2YQQ1;G3V363;H0YJS6;G3V3K9	Q8WVM8;A0A7I2V362;A0A7I2V590;A0A7I2V4B8;A0A7I2V4U2;A0A7I2V3G4;A0A7I2V5I2;A0A7I2V3B4;A0A7I2YQR2;A0A7I2V5Z4;A0A7I2V3C9;G3V2M8;B7Z5N7;H0YIZ7;G3V5E2;A0A7I2V534;A0A7I2V448;A0A7I2V320;A0A7I2V5H5;A0A7I2V4R0;A0A7I2V2U5	Sec1 family domain-containing protein 1
ARF6	23.9531	0.21922	0.06226	0.376179	NaN		Discard	Discard			2	2	2	2	0	18.836	P62330	P62330	ADP-ribosylation factor 6
DENR	21.187	0.218901	NaN	0.707436	-0.269634		Discard	Discard			3	3	3	2	0	19.844	O43583;F8VVL1	O43583;F8VVL1	Density-regulated protein
GET4	23.0735	0.217475	0.257011	0.0920721	0.303342		Discard	Discard			2	2	1	1	0	18.14	Q7L5D6;C9JPA8;C9JHN8	Q7L5D6;C9JPA8;C9JHN8	Golgi to ER traffic protein 4 homolog
ACBD3	20.8088	0.216331	NaN	0.390998	0.0416635		Discard	Discard			4	1	2	3	0	28.708	Q9H3P7	Q9H3P7	Golgi resident protein GCP60
SRPR	22.0298	0.216272	0.238787	0.0647449	0.345283		Discard	Discard			8	7	8	5	0	84.003	P08240	P08240	Signal recognition particle receptor subunit alpha
COPZ1	29.6211	0.216193	0.461529	0.0318186	0.155231		Discard	Discard			6	6	5	5	0	111.78	P61923;F8VVA7;F8VXB1;F8W156;F8W651;F8VYZ4;F8VUC5;F8VXR1;F8VYK5;F8VYE0	P61923;F8VVA7;F8VXB1;F8W156;F8W651;F8VYZ4;F8VUC5;F8VXR1	Coatomer subunit zeta-1
PCNA	27.7927	0.215734	0.397803	0.0780633	0.171335		Discard	Discard			8	8	7	6	0	143.92	P12004	P12004	Proliferating cell nuclear antigen
C11orf54	20.7363	0.215676	0.458907	-0.00154454	0.189666		Discard	Discard			1	1	1	1	0.0019608	8.9878	Q9H0W9;E9PR95;E9PSC3;E9PLC5;E9PLB3;E9PIP1;E9PPB5;E9PQS1;A0A087WT99;A0A1W2PRB8	Q9H0W9;E9PR95;E9PSC3;E9PLC5;E9PLB3;E9PIP1;E9PPB5;E9PQS1;A0A087WT99;A0A1W2PRB8	Ester hydrolase C11orf54
ARPC5	23.4168	0.215602	0.306845	0.197614	0.142348		Discard	Discard			3	2	2	3	0	22.588	O15511;B1ALC0	O15511;B1ALC0	Actin-related protein 2/3 complex subunit 5
GTF2A1	24.0954	0.214111	0.22033	0.207893	NaN		Discard	Discard			1	1	1	1	0.0019616	8.9882	P52655;J3KNC0	P52655;J3KNC0	Transcription initiation factor IIA subunit 1;Transcription initiation factor IIA alpha chain;Transcription initiation factor IIA beta chain
DCUN1D1	22.7381	0.214047	0.318577	0.25689	0.0666747		Discard	Discard			4	4	3	2	0	65.206	Q96GG9;C9JVE2;C9JRU6;C9J0B2;C9J8R4	Q96GG9;C9JVE2;C9JRU6;C9J0B2;C9J8R4	DCN1-like protein 1;DCN1-like protein
RALY	26.5751	0.213989	0.200755	0.307778	0.133432		Discard	Discard			6	6	6	4	0	40.654	Q9UKM9;Q5QPL9;Q5QPM1;Q5QPM2;Q5QPM0	Q9UKM9;Q5QPL9;Q5QPM1;Q5QPM2;Q5QPM0	RNA-binding protein Raly
RGS10	24.189	0.213494	-0.0943718	0.368154	0.3667		Discard	Discard			2	1	2	1	0	18.114	O43665	O43665	Regulator of G-protein signaling 10
THOC6	23.1824	0.212991	0.29901	0.126973	NaN		Discard	Discard			2	1	2	0	0	15.248	Q86W42	Q86W42	THO complex subunit 6 homolog
WBP2	26.0726	0.212803	0.415542	0.0100636	NaN		Discard	Discard			5	5	3	3	0	37.744	Q969T9;K7EIJ0;K7ENL2;A6NG10;K7EMC9;K7EIN1;K7ESN4;K7EIK1	Q969T9;K7EIJ0;K7ENL2;A6NG10;K7EMC9;K7EIN1;K7ESN4	WW domain-binding protein 2
COX6C	27.8309	0.211581	0.342327	0.17645	0.115965		Discard	Discard			4	3	3	3	0	24.294	P09669	P09669	Cytochrome c oxidase subunit 6C
DPH5	21.8029	0.211338	-0.210179	0.377957	0.466236		Discard	Discard			2	1	1	1	0	18.815	Q9H2P9	Q9H2P9	Diphthine synthase
REEP4	21.1915	0.211229	0.102725	0.319734	NaN		Discard	Discard			4	3	2	1	0	25.066	Q9H6H4;E5RGS2	Q9H6H4;E5RGS2	Receptor expression-enhancing protein 4;Receptor expression-enhancing protein
HAGH	23.116	0.210593	0.0388575	0.598746	-0.00582579		Discard	Discard			2	2	2	1	0.00081766	11.085	Q16775;H3BPK3;H3BPQ4;H3BQW8	Q16775;H3BPK3;H3BPQ4;H3BQW8	Hydroxyacylglutathione hydrolase, mitochondrial
BCAP29	19.4369	0.210579	NaN	0.000432815	0.420725		Discard	Discard			2	1	2	1	0	12.13	Q9UHQ4;C9JGJ9;F8WB99;C9IYK6;C9JTE9;H7C5E2;A0A669KBH7;A0A669KB27;A0A669KAY5	Q9UHQ4;C9JGJ9;F8WB99;C9IYK6;C9JTE9;H7C5E2;A0A669KBH7;A0A669KB27;A0A669KAY5	B-cell receptor-associated protein 29
DHPS	22.4949	0.210559	0.11836	NaN	0.302758		Discard	Discard			3	3	2	3	0	25.175	P49366;A0A087WZK0;M0R0V2;M0R264;Q5J8M5;M0R0J4;M0QYZ7;M0R1T4;M0R253;M0QX43;A0A3B3IU31;M0R1T2;B4E3M2	P49366;A0A087WZK0;M0R0V2;M0R264;Q5J8M5	Deoxyhypusine synthase
LARS	21.0739	0.210301	-0.255184	0.423094	0.462995		Discard	Discard			17	11	15	11	0	139.55	Q9P2J5;A0A6I8PL42;B4DER1;A0A6I8PIT3;A0A6I8PIV1;A0A6I8PS05;A0A6I8PRS0;A0A6I8PLB8;A0A6I8PLB3	Q9P2J5;A0A6I8PL42;B4DER1;A0A6I8PIT3;A0A6I8PIV1;A0A6I8PS05;A0A6I8PRS0;A0A6I8PLB8;A0A6I8PLB3	Leucine--tRNA ligase, cytoplasmic
ANXA7	25.1957	0.210211	0.375512	0.179384	0.075738		Discard	Discard			6	6	6	5	0	74.071	P20073	P20073	Annexin A7
CCDC115	20.8268	0.20799	NaN	0.107152	0.308827		Discard	Discard			1	0	1	1	0	15.824	Q96NT0;B8ZZ99	Q96NT0;B8ZZ99	Coiled-coil domain-containing protein 115
CTBP1	22.2364	0.207552	0.268554	0.294194	0.059909		Discard	Discard			5	2	3	5	0	32.625	Q13363;H0Y8W7;D6RAX2;H0Y9M9;E7ESU7;E7EPF8;P56545;A0A087WYL1;E9PGB1;H0Y8U5	Q13363;H0Y8W7;D6RAX2	C-terminal-binding protein 1
IK	24.0906	0.207486	0.324811	0.300768	-0.00311961		Discard	Discard			6	6	3	5	0	42.142	Q13123;E7EQZ7;D6REL4;D6RAY9	Q13123;E7EQZ7	Protein Red
FLOT2	21.9863	0.207026	0.250113	0.126444	0.244522		Discard	Discard			3	3	1	1	0	19.191	Q14254;J3QLD9;E7EMK3;K7EKW9	Q14254;J3QLD9;E7EMK3	Flotillin-2
RAB6A	27.3732	0.206425	0.432425	0.093425	0.093425		Discard	Discard			6	4	6	4	0	59.46	P20340;F5H3K7;C9JU14;F5GX61;J3KR73;C9JB90	P20340;F5H3K7	Ras-related protein Rab-6A
YKT6	23.9629	0.204864	0.163499	0.149389	0.301705		Discard	Discard			5	2	5	3	0	53.732	O15498;A0A7I2V4L6;A0A7I2V3A1;A0A7I2V3V7;A0A7I2V3S2;A0A7I2V530	O15498;A0A7I2V4L6;A0A7I2V3A1;A0A7I2V3V7	Synaptobrevin homolog YKT6
RNF2	23.35	0.204109	0.25544	0.211012	0.145873		Discard	Discard			4	4	3	3	0	37.346	Q99496;X6RFN3	Q99496;X6RFN3	E3 ubiquitin-protein ligase RING2
RAB21	20.6471	0.203684	0.346985	0.052555	0.211511		Discard	Discard			1	1	1	1	0.0019539	8.8431	Q9UL25	Q9UL25	Ras-related protein Rab-21
ADD1	23.6891	0.2032	0.40621	0.189034	0.0143553		Discard	Discard			9	8	8	6	0	73.041	P35611;E7EV99;E7ENY0;H0Y9H2;A0A0A0MSR2;D6RF25;D6RJE2;D6RAH3;H0YFD8	P35611;E7EV99;E7ENY0;H0Y9H2;A0A0A0MSR2	Alpha-adducin
HNRNPH3	28.2569	0.201335	0.317767	-0.00701405	0.293253		Discard	Discard			12	9	11	9	0	261.21	P31942	P31942	Heterogeneous nuclear ribonucleoprotein H3
GGH	21.5975	0.200606	0.224781	0.193583	0.183455		Discard	Discard			3	2	2	2	0	18.223	Q92820;A0A7I2YQQ3;A0A7I2V5P2;A0A7I2V5X9	Q92820;A0A7I2YQQ3;A0A7I2V5P2;A0A7I2V5X9	Gamma-glutamyl hydrolase
TRMT112	24.782	0.198643	0.181293	0.154972	0.259664		Discard	Discard			4	3	4	2	0	54.305	Q9UI30;F5GX77;F5GYQ2	Q9UI30;F5GX77;F5GYQ2	Multifunctional methyltransferase subunit TRM112-like protein
ASH2L	21.1539	0.197161	0.0104934	0.383829	NaN		Discard	Discard			5	3	5	1	0	54.765	Q9UBL3;F5H8F7;H0YBF6;H0YAQ0	Q9UBL3;F5H8F7;H0YBF6	Set1/Ash2 histone methyltransferase complex subunit ASH2
NSF	21.3278	0.196797	-0.068907	0.250477	0.408821		Discard	Discard			8	5	5	6	0	51.064	P46459;I3L0N3;I3L2G1;I3L0L3;K7EQD6;I3L338;I3L4Q9	P46459;I3L0N3	Vesicle-fusing ATPase
RANGAP1	21.7997	0.196244	0.387693	0.0699771	0.131063		Discard	Discard			16	12	12	5	0	116.26	P46060;B0QYT5;B0QYT4;B0QYT6;H0Y4Q3	P46060	Ran GTPase-activating protein 1
EPB41	23.4556	0.195789	0.443713	-0.0151992	0.158854		Discard	Discard			12	10	11	8	0	118.25	P11171;A0A2R8YD30;A0A2U3TZH6;A0A2R8Y7Y3;A0A3B3ITP0;A0A2R8Y5Z6;A0A3B3IUD6;A0A3B3IU06;A0A2R8YFR9;A0A2R8Y6G5;A0A2R8YCW8;A0A2R8Y570;A0A2R8Y5G2;A0A2R8Y6D0;A0A2R8Y420;A0A2R8Y7N0;A0A2R8Y4N6;A0A1B0GWG0;A0A2R8Y783;A0A2R8Y6T6;A0A3B3ITC5;A0A2R8Y5C8;A0A2R8YFU8	P11171;A0A2R8YD30;A0A2U3TZH6;A0A2R8Y7Y3;A0A3B3ITP0;A0A2R8Y5Z6;A0A3B3IUD6;A0A3B3IU06;A0A2R8YFR9;A0A2R8Y6G5;A0A2R8YCW8;A0A2R8Y570;A0A2R8Y5G2;A0A2R8Y6D0;A0A2R8Y420;A0A2R8Y7N0	Protein 4.1
MFN2	19.2289	0.19566	-0.0188049	NaN	0.410124		Discard	Discard			3	3	0	1	0	20.213	O95140;A0A6Q8PGV8;A0A6Q8PFJ4;A0A6Q8PGS9;A0A6Q8PGA3;Q5JXC5;A0A6Q8PGR2	O95140;A0A6Q8PGV8;A0A6Q8PFJ4;A0A6Q8PGS9;A0A6Q8PGA3	Mitofusin-2
SLC25A24	20.0248	0.195125	0.279887	0.110363	NaN		Discard	Discard			1	1	1	1	0.0021645	6.8731	Q6NUK1;A0A3B3IU96	Q6NUK1;A0A3B3IU96	Calcium-binding mitochondrial carrier protein SCaMC-1
DECR1	24.1908	0.194832	0.0753272	0.189666	0.319502		Discard	Discard			8	8	8	6	0	72.961	Q16698;E5RJG7;E5RFV2;E5RJD2;E5RID6;H0YAW3	Q16698;E5RJG7;E5RFV2;E5RJD2	2,4-dienoyl-CoA reductase, mitochondrial
COX7A2L	27.4063	0.194192	0.388575	0.10044	0.0935602		Discard	Discard			7	6	7	7	0	61.785	O14548;E5RJZ1;H0YBD2;E5RFH8	O14548;E5RJZ1;H0YBD2	Cytochrome c oxidase subunit 7A-related protein, mitochondrial
ST13;ST13P4;ST13P5	27.4701	0.193453	0.183201	0.127765	0.269392		Discard	Discard			9	8	5	7	0	77.025	P50502;Q3KNR6;H7C3I1;F6VDH7;Q8IZP2;Q8NFI4;F8WAQ7	P50502;Q3KNR6;H7C3I1;F6VDH7;Q8IZP2;Q8NFI4	Hsc70-interacting protein;Putative protein FAM10A4;Putative protein FAM10A5
ARPC3	25.3122	0.193128	0.439038	0.255803	-0.115457		Discard	Discard			6	6	5	5	0	46.44	O15145;C9JZD1;F8VR50	O15145;C9JZD1;F8VR50	Actin-related protein 2/3 complex subunit 3
GALE	19.357	0.193105	-0.149665	0.440208	0.288772		Discard	Discard			5	5	4	3	0	93.786	Q14376;Q5QPP3;Q5QPP4;Q5QPP9;Q5QPP1	Q14376;Q5QPP3;Q5QPP4	UDP-glucose 4-epimerase
VAPA	28.1681	0.192979	0.364572	0.0899048	0.124461		Discard	Discard			11	9	9	11	0	110.25	Q9P0L0;J3QKM9	Q9P0L0	Vesicle-associated membrane protein-associated protein A
RECQL	21.0822	0.192325	0.136979	0.324695	0.1153		Discard	Discard			4	2	3	2	0	23.27	P46063	P46063	ATP-dependent DNA helicase Q1
CHTOP	26.519	0.19203	0.063779	0.250719	0.261591		Discard	Discard			6	5	6	5	0	62.652	Q9Y3Y2;X6R700;A0A087X1B7;Q5T7Y7	Q9Y3Y2;X6R700;A0A087X1B7	Chromatin target of PRMT1 protein
HSD17B11	21.81	0.191701	0.160662	0.397803	0.016639		Discard	Discard			2	2	2	1	0	27.571	Q8NBQ5;D6RCD0	Q8NBQ5;D6RCD0	Estradiol 17-beta-dehydrogenase 11
TIPRL	23.7499	0.191536	0.478299	0.0771063	0.0192037		Discard	Discard			7	6	5	6	0	49.033	O75663	O75663	TIP41-like protein
IMMT	22.4172	0.191527	0.0777899	0.140648	0.356144		Discard	Discard			12	10	9	8	0	107.45	Q16891;B9A067;H7C463;C9J406;D6RAW4;A0A087WYS0	Q16891;B9A067;H7C463;C9J406	MICOS complex subunit MIC60
SARS	25.5612	0.190791	-0.118147	0.365133	0.325386		Discard	Discard			13	11	12	10	0	169.32	P49591;Q5T5C7	P49591;Q5T5C7	Serine--tRNA ligase, cytoplasmic
RHEB	25.184	0.190014	0.511266	-0.184162	0.242938		Discard	Discard			5	4	4	2	0	36.2	Q15382;C9J931;C9J469;F8WBL3	Q15382;C9J931	GTP-binding protein Rheb
SHMT2	24.4238	0.189962	-0.13695	0.360758	0.346078		Discard	Discard			16	10	15	8	0	128.45	P34897;H0YIZ0;G3V2Y4;G3V4W5;G3V5L0;G3V540;G3V2W0;G3V241;G3V3Y8;G3V4T0;G3V4X0;G3V2E4;P34896;G3V2D2;G3V2Y1;G3V3C6	P34897;H0YIZ0;G3V2Y4	Serine hydroxymethyltransferase, mitochondrial;Serine hydroxymethyltransferase
2002-09-01	25.7988	0.189693	0.30906	0.28238	-0.0223611		Discard	Discard			10	10	10	6	0	124.21	Q15019;B5MCX3;C9J2Q4;C9J938;C9JB25;H7C2Y0;H7C310;C9IY94;C9IZU3;C9JQJ4;C9JZI2;F8WB65;C9JFT1;A0A1B0GXJ2;C9JSE7;B5MD47;C9JT15	Q15019;B5MCX3;C9J2Q4;C9J938;C9JB25	Septin-2
DYNC1LI2	23.0213	0.188934	0.411969	0.067914	0.0869197		Discard	Discard			4	3	4	2	0	32.655	O43237;J3KRI4;J3KRZ2	O43237;J3KRI4;J3KRZ2	Cytoplasmic dynein 1 light intermediate chain 2
LCP1	25.2236	0.188784	0.246347	-0.121267	0.441271		Discard	Discard			19	13	17	15	0	261.07	P13796;Q5TBN3;U3KQI3;Q5TBN5	P13796	Plastin-2
PDCD4	21.7495	0.188061	0.299714	-0.03934	0.30381		Discard	Discard			4	4	2	2	0	27.491	Q53EL6	Q53EL6	Programmed cell death protein 4
CDC34;UBE2R2	22.0397	0.186985	0.127501	NaN	0.246469		Discard	Discard			2	2	1	1	0.00083717	11.571	P49427;Q712K3;U3KQ77;U3KPV8	P49427;Q712K3;U3KQ77;U3KPV8	Ubiquitin-conjugating enzyme E2 R1;Ubiquitin-conjugating enzyme E2 R2
SNRPA1	23.3582	0.186841	-0.044717	0.178492	0.426748		Discard	Discard			3	3	2	2	0	24.609	P09661;H0YLR3;H0YMA0	P09661;H0YLR3;H0YMA0	U2 small nuclear ribonucleoprotein A
KPNA2	26.3847	0.185886	0.335598	0.109026	0.113034		Discard	Discard			12	11	12	10	0	236.25	P52292;A0A7I2V351;A0A7I2V487;A0A7I2YQE1;A0A7I2V3Z3;J3QLL0;J3KS65	P52292;A0A7I2V351;A0A7I2V487;A0A7I2YQE1;A0A7I2V3Z3	Importin subunit alpha-1
ZBTB8OS	18.9195	0.185388	-0.0185711	NaN	0.389347		Discard	Discard			1	1	0	1	0.0025027	6.7707	Q8IWT0;A0A087WW18;D3DPQ2;H7C3R6;A0A087X0V4;A8K0B5	Q8IWT0;A0A087WW18;D3DPQ2;H7C3R6;A0A087X0V4;A8K0B5	Protein archease
SMIM20	25.5961	0.185236	0.0835197	0.254957	0.217231		Discard	Discard			2	2	2	2	0	14.073	Q8N5G0;E5RH91	Q8N5G0;E5RH91	Small integral membrane protein 20
FSCN1	24.8237	0.184977	0.342669	0.113034	0.0992279		Discard	Discard			14	11	14	7	0	180.33	Q16658;C9JFC0;A0A0A0MSB2;C9JPH9	Q16658	Fascin
ATP1A1	21.8193	0.184484	0.142609	0.388796	0.0220482		Discard	Discard			7	6	7	6	0	73.258	P05023;P13637;M0R116;A0A2R8YEY8;A0A0A0MT26;P50993;H0Y7C1;B1AKY9	P05023	Sodium/potassium-transporting ATPase subunit alpha-1
DDX42	23.1124	0.184178	0.0997664	0.43328	0.0194884		Discard	Discard			7	2	7	2	0	54.998	Q86XP3;A0A0A0MSJ0;J3QRI2;J3KTK9	Q86XP3;A0A0A0MSJ0	ATP-dependent RNA helicase DDX42
SMIM1	25.0959	0.182941	-0.0535686	0.494569	0.107822		Discard	Discard			2	2	2	2	0	20.834	B2RUZ4;H3BS66;A0A2R8Y7R4	B2RUZ4;H3BS66;A0A2R8Y7R4	Small integral membrane protein 1
DYNLL1	25.6082	0.182895	0.204016	0.119024	0.225645		Discard	Discard			2	2	1	1	0	16.754	P63167;F8VXL2;F8VRV5	P63167;F8VXL2;F8VRV5	Dynein light chain 1, cytoplasmic
EIF4A3	27.4922	0.182831	0.138945	0.217479	0.192068		Discard	Discard			24	23	21	17	0	284.36	P38919;I3L3H2;J3QQP0	P38919;I3L3H2	Eukaryotic initiation factor 4A-III;Eukaryotic initiation factor 4A-III, N-terminally processed
SLC2A3;SLC2A14	20.2278	0.182726	0.539134	0.49057	-0.481525		Discard	Discard			2	2	2	1	0	15.877	P11169;Q8TDB8	P11169;Q8TDB8	Solute carrier family 2, facilitated glucose transporter member 3;Solute carrier family 2, facilitated glucose transporter member 14
NDUFA4	27.8548	0.182713	0.464564	0.03492	0.0486547		Discard	Discard			3	3	3	3	0	20.2	O00483	O00483	Cytochrome c oxidase subunit NDUFA4
EIF4G2	23.0655	0.182257	0.067914	0.29337	0.185486		Discard	Discard			9	8	7	5	0	92.633	P78344;D3DQV9;H0Y3P2;H0YCH5;E9PKF8;H0YEC5;H0YD77;H0YD99;H0YEN8;H0YDC0;H0YCF8;H0YE22	P78344;D3DQV9;H0Y3P2	Eukaryotic translation initiation factor 4 gamma 2
DDI2	23.4718	0.182068	0.347892	0.0677764	0.130536		Discard	Discard			5	5	5	5	0	47.847	Q5TDH0;H0YII4;H0YI90	Q5TDH0	Protein DDI1 homolog 2
RPL32	26.002	0.181741	-0.0255735	0.289008	0.281787		Discard	Discard			7	4	5	5	0	41.039	P62910;D3YTB1;F8W727;D3YTI8	P62910;D3YTB1;F8W727	60S ribosomal protein L32
PCBP1	28.1028	0.18117	0.40969	0.0846086	0.0492126		Discard	Discard			10	8	10	6	0	196.56	Q15365;P57721;J3QT27;E9PFP8;P57723;H3BSP4;C9K0A2;F8WC71;F8VTZ0;C9IZV9;C9J7A9;C9JSA6;C9J5V4;C9JTY5;C9JZY3;C9J0A4	Q15365	Poly(rC)-binding protein 1
UPF1	23.1837	0.180742	0.254836	0.267476	0.0199154		Discard	Discard			16	12	13	13	0	117.15	Q92900	Q92900	Regulator of nonsense transcripts 1
TTLL12	22.5708	0.180271	0.0821575	0.340961	0.117695		Discard	Discard			10	7	9	7	0	83.901	Q14166	Q14166	Tubulin--tyrosine ligase-like protein 12
GABARAPL2	27.5436	0.180105	0.46874	0.0590784	0.0124972		Discard	Discard			6	4	5	5	0	39.348	P60520;H3BSM5;H3BQ50	P60520;H3BSM5;H3BQ50	Gamma-aminobutyric acid receptor-associated protein-like 2
PRRC1	23.4079	0.177238	0.23585	NaN	0.118626		Discard	Discard			5	3	4	3	0	34.906	Q96M27	Q96M27	Protein PRRC1
RRM1	20.8259	0.176898	0.0199154	0.294665	0.216113		Discard	Discard			7	6	6	2	0	44.29	P23921;E9PL69	P23921	Ribonucleoside-diphosphate reductase large subunit
POGLUT1	17.5331	0.176048	0.0630888	0.289008	NaN		Discard	Discard			1	1	1	0	0.0018636	7.3436	Q8NBL1	Q8NBL1	Protein O-glucosyltransferase 1
NDUFA10	21.455	0.175712	0.335826	0.339023	-0.147713		Discard	Discard			2	2	2	2	0	19.857	O95299;E7ESZ7;A0A087WXC5;A0A7I2V3H5;A0A7I2YQU0;A0A7I2V594;A0A7I2V419;A0A7I2V4N8;A0A7I2V2N6;H7C2X4;H7C1Y7;A0A7I2V5B2;A0A7I2V5U7;Q8N1B9;A0A7I2V2I6;A0A7I2V458;A0A7I2V2W9;A0A7I2V438;A0A7I2V5L0;C9J6X0;A0A7I2V2F6;A0A7I2V3D4;A0A7I2V327;A0A7I2V2X3	O95299;E7ESZ7;A0A087WXC5;A0A7I2V3H5;A0A7I2YQU0;A0A7I2V594;A0A7I2V419;A0A7I2V4N8;A0A7I2V2N6;H7C2X4;H7C1Y7;A0A7I2V5B2;A0A7I2V5U7;Q8N1B9;A0A7I2V2I6;A0A7I2V458;A0A7I2V2W9;A0A7I2V438;A0A7I2V5L0;C9J6X0;A0A7I2V2F6;A0A7I2V3D4;A0A7I2V327;A0A7I2V2X3	NADH dehydrogenase [ubiquinone] 1 alpha subcomplex subunit 10, mitochondrial
RBP5	20.6579	0.174433	0.443607	NaN	-0.0947415		Discard	Discard			1	1	1	1	0.0028189	6.6057	F5H2Q2;A0A0B4J233;P82980	F5H2Q2;A0A0B4J233;P82980	Retinol-binding protein 5
ACY1;ABHD14A-ACY1	23.2924	0.174118	-0.128803	0.611456	0.0396999		Discard	Discard			7	5	6	3	0	58.336	Q03154;A0A1B0GU86;A0A1B0GW23;A0A1B0GV31;C9JMV9;A0A1B0GVA5;F8WC59;C9JYZ0;A0A1B0GTG3;A0A1B0GVZ3;A0A1B0GVG0;A0A1B0GU36;A0A1B0GUT4	Q03154;A0A1B0GU86;A0A1B0GW23;A0A1B0GV31;C9JMV9;A0A1B0GVA5	Aminoacylase-1
MRPS27	22.3641	0.173908	-0.121973	0.392977	0.250719		Discard	Discard			5	3	3	4	0	36.411	Q92552;G5EA06;D6RH20;E5RJ73;D6RJC7	Q92552;G5EA06;D6RH20	28S ribosomal protein S27, mitochondrial
DCTN2	25.7592	0.173814	0.257252	0.097476	0.166715		Discard	Discard			14	14	9	10	0	201.1	Q13561;A8K8J9;A0A7I2V4Y9;A0A7I2V4H4;H0YI98;F8W1I6;F8VW18;A0A7I2V390;F8VRV7;A0A7I2V5R4;H0YHL1;F8W0U6;A0A7I2V2Z2	Q13561;A8K8J9;A0A7I2V4Y9;A0A7I2V4H4;H0YI98;F8W1I6;F8VW18;A0A7I2V390	Dynactin subunit 2
GTF2H2C;GTF2H2	22.2969	0.173777	0.0546401	0.543793	-0.0771019		Discard	Discard			2	2	2	2	0	13.421	Q6P1K8;Q13888;R4GMS9;D6RJD3;D6RID8;D6RAW1;D6RIT7;D6RGC9	Q6P1K8;Q13888;R4GMS9;D6RJD3;D6RID8;D6RAW1;D6RIT7;D6RGC9	General transcription factor IIH subunit 2-like protein;General transcription factor IIH subunit 2
SYF2	22.7623	0.173197	0.0251707	0.288654	0.205768		Discard	Discard			1	1	1	1	0	14.72	O95926	O95926	Pre-mRNA-splicing factor SYF2
VPS35	22.1433	0.1731	0.287118	0.0640551	0.168129		Discard	Discard			12	9	9	7	0	147.02	Q96QK1;I3L4S0;A0A1W2PP10;A0A3B3ITD4	Q96QK1	Vacuolar protein sorting-associated protein 35
CDC45	19.753	0.173042	0.148218	0.197865	NaN		Discard	Discard			3	3	1	0	0	16.777	O75419;A0A5F9ZH29;A0A5K1VW85;C9J911;C9K087;A0A5F9ZI22	O75419;A0A5F9ZH29;A0A5K1VW85	Cell division control protein 45 homolog
RTN4	24.6575	0.172779	0.397912	-0.00364022	0.124063		Discard	Discard			5	4	4	4	0	49.702	Q9NQC3	Q9NQC3	Reticulon-4
EIF2AK2	19.5873	0.172529	0.240253	0.0695647	0.207768		Discard	Discard			2	2	1	2	0.00041964	11.604	P19525;F8WBH4;C9JZT2	P19525;F8WBH4;C9JZT2	Interferon-induced, double-stranded RNA-activated protein kinase
EEF1E1;EEF1E1-BLOC1S5	20.622	0.172037	0.108223	0.23585	NaN		Discard	Discard			6	4	3	4	0	44.254	O43324;D6RBD7;C9J1V9;H0YAL7;D6RCQ0;H0YAH9	O43324;D6RBD7;C9J1V9;H0YAL7	Eukaryotic translation elongation factor 1 epsilon-1
NANS	26.1542	0.17176	0.368265	0.0434844	0.103531		Discard	Discard			5	4	4	2	0	103.97	Q9NR45;Q5TBR0;Q5TBR1	Q9NR45	Sialic acid synthase
FXR2	20.2747	0.171655	0.211137	0.157044	0.146786		Discard	Discard			3	2	3	2	0	21.221	P51116	P51116	Fragile X mental retardation syndrome-related protein 2
RELA	22.4835	0.171511	0.0267293	0.293841	0.193961		Discard	Discard			7	3	7	4	0	58.148	Q04206;Q2TAM5;A0A087X0W8;E9PKH5;E9PI38;E9PQS6;E9PKV4;A0A087WVP0;E9PMD5;E9PJR1;E9PRX2;E9PNV4	Q04206;Q2TAM5;A0A087X0W8;E9PKH5;E9PI38;E9PQS6;E9PKV4;A0A087WVP0	Transcription factor p65
BTK	17.8707	0.170778	0.0614305	NaN	0.280125		Discard	Discard			1	1	1	1	0.001912	7.9914	Q06187;Q5JY90;U3NG26	Q06187;Q5JY90;U3NG26	Tyrosine-protein kinase BTK;Non-specific protein-tyrosine kinase
RTN1	21.8594	0.170298	0.0985544	0.142348	0.269991		Discard	Discard			1	1	1	1	0.0070234	6.1577	Q16799;A8MT72;Q2NKQ5	Q16799;A8MT72;Q2NKQ5	Reticulon-1;Reticulon
SKIV2L2	18.4204	0.169887	0.458907	-0.0860938	0.136848		Discard	Discard			3	3	1	1	0	18.098	P42285	P42285	Superkiller viralicidic activity 2-like 2
PPP6C	21.8646	0.169781	0.241962	0.594549	-0.327167		Discard	Discard			3	2	2	3	0	20.919	O00743;Q5T1S7	O00743	Serine/threonine-protein phosphatase 6 catalytic subunit;Serine/threonine-protein phosphatase 6 catalytic subunit, N-terminally processed
JAGN1	21.6159	0.169144	0.0392789	0.29901	NaN		Discard	Discard			2	2	2	1	0	17.427	Q8N5M9;A0A3B3ITE9	Q8N5M9;A0A3B3ITE9	Protein jagunal homolog 1
ECI1;DCI	23.2281	0.169131	-0.0358749	0.202762	0.340505		Discard	Discard			6	5	5	5	0	41.866	P42126;Q96DC0;H3BS70	P42126;Q96DC0;H3BS70	Enoyl-CoA delta isomerase 1, mitochondrial
ATP6AP2	23.8014	0.168067	0.213129	0.123004	NaN		Discard	Discard			6	4	5	3	0	57.678	O75787;A0A1B0GVW0;A0A1B0GTB0;B7Z413;A0A1C7CYW4;A0A1B0GUT7;A0A1B0GVB9;A0A1B0GTU8;A0A1B0GVC7;A0A1B0GWJ8;H7C3E1;B7Z1I9;A0A1B0GU12;A0A1B0GV60;A0A1B0GVI9;A0A1B0GWD6;A0A1B0GW13;H7C240;A0A1B0GVZ1;A0A1B0GV24	O75787;A0A1B0GVW0;A0A1B0GTB0;B7Z413;A0A1C7CYW4;A0A1B0GUT7;A0A1B0GVB9;A0A1B0GTU8;A0A1B0GVC7;A0A1B0GWJ8;H7C3E1;B7Z1I9;A0A1B0GU12;A0A1B0GV60;A0A1B0GVI9;A0A1B0GWD6;A0A1B0GW13	Renin receptor
SMAD3	20.1871	0.167838	0.227864	0.249627	0.026021		Discard	Discard			3	3	3	3	0	21.355	P84022;O15198;H0YMP2;H0YL71;H3BP09;H3BVD1;K7EJX0;B7Z5N5	P84022	Mothers against decapentaplegic homolog 3
KIF2C	23.9519	0.167569	0.439038	0.0508847	0.0127833		Discard	Discard			14	12	11	7	0	133.09	Q99661;Q5JR91;Q5JR89;Q8N4N8	Q99661;Q5JR91	Kinesin-like protein KIF2C;Kinesin-like protein
CHMP5	22.8004	0.166794	0.413052	0.073546	0.0137839		Discard	Discard			2	2	1	2	0	15.848	Q9NZZ3	Q9NZZ3	Charged multivesicular body protein 5
RAB4A	20.9787	0.166788	0.262433	0.213752	0.0241777		Discard	Discard			3	2	3	1	0	20.279	P20338;A0A087WYT5	P20338	Ras-related protein Rab-4A
LYAR	17.7589	0.166535	-0.0771628	NaN	0.410233		Discard	Discard			2	1	2	1	0	24.465	Q9NX58	Q9NX58	Cell growth-regulating nucleolar protein
UBTF	21.7223	0.166522	0.281431	0.293017	-0.0748817		Discard	Discard			3	2	3	3	0	22.067	P17480;E9PKP7;E9PLT2	P17480;E9PKP7;E9PLT2	Nucleolar transcription factor 1
HSD17B4	22.0373	0.166517	0.288181	-0.0740917	0.285461		Discard	Discard			9	8	7	7	0	80.676	P51659;A0A2R8YD50;E7ER27;A0A2R8YDT8;A0A2R8YF45;A0A2R8Y7L2;E7ET17;E7EPL9;A0A2R8YEG2;A0A2R8Y7W2	P51659;A0A2R8YD50;E7ER27;A0A2R8YDT8;A0A2R8YF45	Peroxisomal multifunctional enzyme type 2;(3R)-hydroxyacyl-CoA dehydrogenase;Enoyl-CoA hydratase 2
CHMP2A	26.5123	0.1654	0.40414	0.121679	-0.0296175		Discard	Discard			5	4	5	4	0	36.107	O43633;M0R1L7;M0R1T5;M0QXX8	O43633;M0R1L7;M0R1T5	Charged multivesicular body protein 2a
CDC42EP4	21.5549	0.164218	0.0519985	0.276437	NaN		Discard	Discard			4	1	2	1	0	28.136	Q9H3Q1;J3QQS6;J3KRZ9;J3QR93	Q9H3Q1;J3QQS6;J3KRZ9	Cdc42 effector protein 4
PITHD1	23.4157	0.163265	0.18954	0.0628125	0.237441		Discard	Discard			6	5	6	4	0	48.817	Q9GZP4;X6RHB9;X6R8S9	Q9GZP4	PITH domain-containing protein 1
SUMF2	23.6591	0.163264	-0.477804	0.435629	0.531968		Discard	Discard			4	3	4	2	0	28.953	Q8NBJ7;C9JL30;J3KQJ1;C9J660;E9PBT8;A8MXB9;H7C3B2;A0A494C1B1;F8WA42;F8WEX5;E9PG02;J3QT17;F8WEV7;F8WES7	Q8NBJ7;C9JL30;J3KQJ1;C9J660;E9PBT8;A8MXB9;H7C3B2;A0A494C1B1;F8WA42;F8WEX5;E9PG02;J3QT17	Sulfatase-modifying factor 2
HNRNPF	27.6622	0.163086	0.0882773	0.2949	0.10608		Discard	Discard			8	7	8	7	0	199.49	P52597;A0A1B0GW42	P52597	Heterogeneous nuclear ribonucleoprotein F;Heterogeneous nuclear ribonucleoprotein F, N-terminally processed
AP2B1	23.2792	0.162453	0.338681	0.164271	-0.0155929		Discard	Discard			16	11	14	13	0	164.02	P63010;A0A087X253;A0A087WYD1;A0A087WU93;A0A087WZQ6;A0A087WXS3;K7EKZ5;K7EJX1;K7EN71;K7ERB2	P63010;A0A087X253;A0A087WYD1;A0A087WU93;A0A087WZQ6	AP-2 complex subunit beta
MAPK1	24.1345	0.161883	0.081476	0.34551	0.0586628		Discard	Discard			11	10	8	5	0	92.861	P28482;P27361;B3KR49;E9PJF0;E9PQW4;H0YDH9;E9PBK7;Q16659;P31152;K7ELV1;K7EN18	P28482	Mitogen-activated protein kinase 1
PXN	21.3279	0.161167	0.193078	0.20201	0.088413		Discard	Discard			3	2	2	2	0	21.783	P49023;F5GZ78;A0A1B0GU60;A0A1B0GTU4;F5H836;A0A1B0GV30	P49023;F5GZ78;A0A1B0GU60;A0A1B0GTU4;F5H836	Paxillin
SAP18	24.3959	0.161076	0.238053	0.244887	0.000288558		Discard	Discard			3	3	3	2	0	24.668	O00422;H7BZW6;U3KPY7	O00422;H7BZW6	Histone deacetylase complex subunit SAP18
THOC2	16.0007	0.160914	-0.0180158	0.128029	0.372729		Discard	Discard			2	1	1	2	0	13.684	Q8NI27;F2Z2V2;A0A0C4DG98	Q8NI27;F2Z2V2;A0A0C4DG98	THO complex subunit 2
APOBEC3B;APOBEC3A	21.392	0.160359	0.189919	NaN	0.130799		Discard	Discard			4	3	2	3	0	35.029	Q9UH17;B0QYD3;P31941	Q9UH17;B0QYD3;P31941	DNA dC->dU-editing enzyme APOBEC-3B;DNA dC->dU-editing enzyme APOBEC-3A
ATP5J2-PTCD1	27.5377	0.159385	-0.559197	0.439464	0.597889		Discard	Discard			5	4	3	3	0	35.028	C9JJT5;G3V325;P56134;C9JU26	C9JJT5;G3V325
BLVRA	24.5376	0.158669	0.216113	0.268315	-0.00842098		Discard	Discard			7	5	6	5	0	57.825	P53004;C9J1E1	P53004	Biliverdin reductase A
NECAP2	21.4909	0.158459	0.0370308	NaN	0.279887		Discard	Discard			3	3	3	3	0	31.128	Q9NVZ3;D6RAN6;F6SKB8;H0Y970;D6RB24	Q9NVZ3;D6RAN6;F6SKB8	Adaptin ear-binding coat-associated protein 2
USE1	22.3446	0.157746	-0.144313	0.109427	0.508124		Discard	Discard			4	2	3	3	0	27.087	Q9NZ43;G8JLK1;M0QYT5;M0QZE0	Q9NZ43;G8JLK1;M0QYT5	Vesicle transport protein USE1
PSPC1	26.3427	0.157481	0.331705	0.0251707	0.115566		Discard	Discard			11	10	11	9	0	122.37	Q8WXF1;X6RDA4	Q8WXF1;X6RDA4	Paraspeckle component 1
CCNDBP1	18.9659	0.157066	-0.0621585	NaN	0.37629		Discard	Discard			1	1	1	1	0	21.455	O95273;H3BUF4;H3BQA6;H3BR23	O95273;H3BUF4;H3BQA6;H3BR23	Cyclin-D1-binding protein 1
NDUFA5	21.7777	0.156772	0.0385766	0.275603	0.156138		Discard	Discard			3	2	3	2	0	27.537	Q16718;A0A7I2V2W4;A0A087X1G1;A0A7I2V3L8;A0A024R772;A0A087WXR5;H7BYD0;F8WAS3;C9IZN5	Q16718;A0A7I2V2W4;A0A087X1G1;A0A7I2V3L8;A0A024R772;A0A087WXR5;H7BYD0	NADH dehydrogenase [ubiquinone] 1 alpha subcomplex subunit 5
RAB2A;RAB2B	24.5599	0.156452	0.302056	0.0794293	0.0878702		Discard	Discard			8	7	8	5	0	112.67	P61019;E9PKL7;Q8WUD1;A0A3B3ITL1;H7C125;E9PE37;Q6PIK3;H0YD31	P61019;E9PKL7;Q8WUD1;A0A3B3ITL1	Ras-related protein Rab-2A;Ras-related protein Rab-2B
G3BP2	24.8536	0.156111	0.417056	0.00877379	0.0425042		Discard	Discard			6	4	5	3	0	46.37	Q9UN86;A0A7I2V3E2;D6RAC7;D6RB17;A0A7I2YQS2;A0A7I2YQD9;D6RBR0;D6RBW8;D6RGJ4;A0A7I2V2R0;A0A7I2V3P9;D6R9A4;A0A7I2V382;E5RI46;A0A7I2V547;A0A7I2V3Z6	Q9UN86;A0A7I2V3E2;D6RAC7;D6RB17;A0A7I2YQS2;A0A7I2YQD9;D6RBR0;D6RBW8	Ras GTPase-activating protein-binding protein 2
FAM83A	19.827	0.155836	NaN	0.0742315	0.237441		Discard	Discard			1	0	1	1	0	13.309	Q86UY5	Q86UY5	Protein FAM83A
MEMO1	20.8724	0.155374	0.109829	0.0659859	0.290306		Discard	Discard			5	3	4	1	0	40.673	Q9Y316;B5MCI6	Q9Y316	Protein MEMO1
NUP35	24.9974	0.154602	0.0200577	0.273695	0.170053		Discard	Discard			5	5	4	4	0	68.679	Q8NFH5;C9IYQ7;F8WCF5;F8WEL4;C9JIY9	Q8NFH5;C9IYQ7;F8WCF5;F8WEL4	Nucleoporin NUP53
GMPS	21.9302	0.154213	0.237197	0.160146	0.0652966		Discard	Discard			12	7	11	7	0	129.98	P49915	P49915	GMP synthase [glutamine-hydrolyzing]
SMARCD2	19.7974	0.154149	0.284159	0.0683268	0.109962		Discard	Discard			3	2	1	1	0	26.337	Q92925;J3KMX2;B9EGA3;J3QWB6;Q6STE5	Q92925;J3KMX2;B9EGA3;J3QWB6	SWI/SNF-related matrix-associated actin-dependent regulator of chromatin subfamily D member 2
PSMD6	23.5402	0.153438	0.0893625	0.338567	0.0323829		Discard	Discard			12	10	10	9	0	94.146	Q15008;C9J7B7;C9J0E9;H7C531	Q15008	26S proteasome non-ATPase regulatory subunit 6
ATG3	22.2233	0.152368	0.573084	-0.268348	NaN		Discard	Discard			3	3	1	1	0	20.383	Q9NT62;F8WDI0	Q9NT62	Ubiquitin-like-conjugating enzyme ATG3
SUPT5H	21.5786	0.15186	0.38228	0.0784732	-0.00517408		Discard	Discard			10	7	5	5	0	89.061	O00267;M0QYL9	O00267	Transcription elongation factor SPT5
HYOU1	24.6676	0.151833	0.0610158	0.167358	0.227125		Discard	Discard			23	16	20	17	0	286.08	Q9Y4L1;A0A087X054;A0A494C039;E9PJ21;A0A087WWI4;K7EQK2;J3KTF1;J3QL06;Q9BST8;J3QQH7;J3QLE9;A0A087X214;A0A087WW13;Q9BXT5;A0A2R8Y358;A0A1W2PS94	Q9Y4L1;A0A087X054;A0A494C039;E9PJ21;A0A087WWI4;K7EQK2	Hypoxia up-regulated protein 1
STK38	19.0081	0.151614	NaN	0.0340749	0.269153		Discard	Discard			2	1	1	1	0	12.865	Q15208	Q15208	Serine/threonine-protein kinase 38
NCK1	20.9951	0.15112	0.0821575	NaN	0.220082		Discard	Discard			3	2	2	3	0	21.805	P16333;C9J0K5;C9K098;C9JVV5;H7C5C7;C9J869;C9JAB9	P16333;C9J0K5;C9K098;C9JVV5;H7C5C7;C9J869	Cytoplasmic protein NCK1
ACTR1A	24.6563	0.151077	0.154324	0.305095	-0.00618794		Discard	Discard			5	4	4	4	0	54.553	P61163;R4GMT0;A0A1B0GVS3	P61163;R4GMT0;A0A1B0GVS3	Alpha-centractin
COX15	20.4329	0.150161	-0.0150826	0.246226	0.219339		Discard	Discard			2	2	1	1	0	11.987	Q7KZN9;A0A3B3IRX1	Q7KZN9;A0A3B3IRX1	Cytochrome c oxidase assembly protein COX15 homolog
RPL5	27.0663	0.149382	0.0985544	-0.0135235	0.363115		Discard	Discard			8	7	6	6	0	65.705	P46777;A0A2R8Y6J3;Q5T7N0	P46777;A0A2R8Y6J3	60S ribosomal protein L5
RAB14	26.315	0.149157	0.273456	0.0600474	0.113967		Discard	Discard			12	10	11	9	0	133.11	P61106;X6RFL8	P61106;X6RFL8	Ras-related protein Rab-14
TAF8	22.433	0.148792	0.100978	NaN	0.196607		Discard	Discard			4	3	2	2	0	31.474	Q7Z7C8;C9J7M8;A0A0A0MRR3;B4DZU5	Q7Z7C8;C9J7M8;A0A0A0MRR3	Transcription initiation factor TFIID subunit 8
TRAPPC3	23.8096	0.147863	0.246834	0.116098	0.0806577		Discard	Discard			2	2	2	2	0	13.394	O43617;A0A087WWM0;A0A087WYS5;A6NKE1	O43617;A0A087WWM0;A0A087WYS5;A6NKE1	Trafficking protein particle complex subunit 3
ABHD14B	25.4998	0.147605	0.00848693	0.363115	0.0712136		Discard	Discard			4	4	4	3	0	31.472	Q96IU4;B4DQI4;F8W9U3	Q96IU4;B4DQI4;F8W9U3	Alpha/beta hydrolase domain-containing protein 14B
ATP1B3	27.1136	0.147566	0.483674	-0.0271603	-0.0138148		Discard	Discard			9	9	9	7	0	69.801	P54709;C9JA36;H7C547;F8WBY4;C9JXZ1;H7C4L9;C9J6S2	P54709	Sodium/potassium-transporting ATPase subunit beta-3
PSMD13	26.2356	0.147186	0.29007	0.0997664	0.0517201		Discard	Discard			13	12	12	8	0	135.59	Q9UNM6;A0A087WUL9;J3KNQ3;E9PL38;H0YD73;E9PQG3;E9PPD2	Q9UNM6;A0A087WUL9;J3KNQ3;E9PL38;H0YD73	26S proteasome non-ATPase regulatory subunit 13
NDUFS4	25.4411	0.147049	0.621899	-0.172083	-0.00866777		Discard	Discard			1	1	1	1	0.0019508	8.7769	O43181;H0Y9M8	O43181;H0Y9M8	NADH dehydrogenase [ubiquinone] iron-sulfur protein 4, mitochondrial
XRCC6	25.1427	0.146275	0.169155	0.281431	-0.0117625		Discard	Discard			21	15	17	13	0	179.81	P12956;B1AHC9	P12956;B1AHC9	X-ray repair cross-complementing protein 6
COPS5	22.667	0.146212	0.316841	0.154583	-0.0327871		Discard	Discard			5	5	3	5	0	33.926	Q92905;E5RHF2;E5RHH5;E5RFS1;E5RG35;E5RK55	Q92905	COP9 signalosome complex subunit 5
RAB1A	27.7638	0.145965	0.293135	0.141302	0.00345838		Discard	Discard			10	10	9	5	0	116.77	P62820;E7END7;P59190;A0A2R8YDI9;H0YLJ8;H0YL94;G3V196;A0A2R8YFB8	P62820;E7END7	Ras-related protein Rab-1A
ANAPC7	22.1584	0.145667	-0.0169206	0.390558	0.0633648		Discard	Discard			3	3	3	3	0	24.911	Q9UJX3;H0YIW2	Q9UJX3	Anaphase-promoting complex subunit 7
MCU	21.7713	0.145306	0.29337	-0.00275814	NaN		Discard	Discard			2	1	2	1	0	14.068	Q8NE86;S4R468	Q8NE86;S4R468	Calcium uniporter protein, mitochondrial
RACGAP1	21.8448	0.145157	0.310922	0.0387171	0.0858326		Discard	Discard			4	4	4	2	0	34.747	Q9H0H5;F8VRD2;F8VVY0;F8VXH1;F8VUW9;F8VV39;F8VS54;F8VWX0;F8W0L1;F8VZ66;F8VV47;F8W1E5;F8VWY4;F8VVE5	Q9H0H5;F8VRD2	Rac GTPase-activating protein 1
ECHS1	23.5894	0.145054	0.0246034	0.311736	0.0988237		Discard	Discard			7	5	6	3	0	69.813	P30084	P30084	Enoyl-CoA hydratase, mitochondrial
GOT2	23.302	0.144991	0.182947	0.221197	0.0308304		Discard	Discard			11	10	9	7	0	91.704	P00505	P00505	Aspartate aminotransferase, mitochondrial
ATG4B	16.0181	0.144068	0.441165	NaN	-0.153029		Discard	Discard			1	1	1	1	0.001935	8.4352	Q9Y4P1;F2Z2K8;C9JIK8	Q9Y4P1;F2Z2K8;C9JIK8	Cysteine protease ATG4B
PSMD14	23.7151	0.14347	0.325962	0.0646069	0.0398403		Discard	Discard			5	4	5	4	0	41.09	O00487;C9JW37	O00487	26S proteasome non-ATPase regulatory subunit 14
IKZF1	21.3717	0.142916	-0.435846	NaN	0.721679		Discard	Discard			3	2	1	1	0	23.002	Q13422;A0A0A0MRA0;A0A0A0MST1;A0A087WU46;Q9UKS7;Q9UKT9;Q9H2S9;A0A2R8Y4T7;R9R4D9;A0A0A0MSL2;A0A0A0MT14;B4DWF2;F8VPL6	Q13422;A0A0A0MRA0;A0A0A0MST1;A0A087WU46	DNA-binding protein Ikaros
NUP54	20.2405	0.142604	0.0923428	0.191815	0.143655		Discard	Discard			2	1	2	1	0	21.593	Q7Z3B4	Q7Z3B4	Nucleoporin p54
TRIM28	24.4628	0.142034	0.242938	0.0846086	0.0985544		Discard	Discard			19	15	17	15	0	211.69	Q13263;M0R0K9;M0R3C0;M0R2I3	Q13263	Transcription intermediary factor 1-beta
RPL3	26.3641	0.141925	-0.0491434	0.155879	0.31904		Discard	Discard			12	11	12	6	0	102.38	P39023;G5E9G0;H7C422;H7C3M2;B5MCW2;F8WCR1;Q92901	P39023;G5E9G0;H7C422;H7C3M2	60S ribosomal protein L3
KRAS	21.7673	0.141062	0.303576	-0.0214529	NaN		Discard	Discard			1	1	1	0	0.0024947	6.7186	P01116;G3V4K2;G3V5T7	P01116	GTPase KRas;GTPase KRas, N-terminally processed
PPP1R10	23.5976	0.140609	0.264236	0.0533895	0.104202		Discard	Discard			16	13	12	13	0	143.52	Q96QC0	Q96QC0	Serine/threonine-protein phosphatase 1 regulatory subunit 10
ALDH4A1	19.546	0.139888	-0.337047	0.16092	0.59579		Discard	Discard			2	1	1	2	0.00082781	11.343	P30038	P30038	Delta-1-pyrroline-5-carboxylate dehydrogenase, mitochondrial
RHOG	22.0509	0.139849	NaN	0.344601	-0.0649024		Discard	Discard			5	2	3	5	0	83.209	P84095	P84095	Rho-related GTP-binding protein RhoG
ISG15	22.4797	0.139711	0.130008	0.287827	0.00129789		Discard	Discard			2	2	2	2	0	14.666	P05161;A0A096LNZ9;A0A096LPJ4	P05161;A0A096LNZ9;A0A096LPJ4	Ubiquitin-like protein ISG15
ATOX1	24.2516	0.139266	0.163499	0.115033	NaN		Discard	Discard			1	1	1	1	0.0018208	7.009	O00244;E5RGN3;E5RIM7	O00244;E5RGN3;E5RIM7	Copper transport protein ATOX1
RBM12	22.1331	0.139037	-0.164981	0.792606	-0.210513		Discard	Discard			4	4	4	3	0	33.79	Q9NTZ6	Q9NTZ6	RNA-binding protein 12
ARID1A	18.1839	0.138853	NaN	0.267356	0.0103502		Discard	Discard			3	0	1	3	0	18.635	O14497;H0Y488;A0A1B0GTU5;A0A087WUV6	O14497;H0Y488;A0A1B0GTU5	AT-rich interactive domain-containing protein 1A
FUNDC1	24.4768	0.138651	0.279293	-0.129497	0.266157		Discard	Discard			1	1	1	1	0.00082988	11.386	Q8IVP5	Q8IVP5	FUN14 domain-containing protein 1
HSDL2	22.2713	0.138613	0.204642	0.00230651	0.208892		Discard	Discard			4	3	4	3	0	35.185	Q6YN16	Q6YN16	Hydroxysteroid dehydrogenase-like protein 2
CLIC4	23.3861	0.137724	0.130667	0.075738	0.206768		Discard	Discard			5	4	2	3	0	36.125	Q9Y696	Q9Y696	Chloride intracellular channel protein 4
HNRNPC;HNRNPCL1;HNRNPCL2;HNRNPCL4;HNRNPCL3	29.756	0.137158	0.132511	0.0129261	0.266037		Discard	Discard			12	12	12	12	0	174.9	G3V4W0;G3V4C1;B2R5W2;B4DY08;G3V2D6;O60812;B2RXH8;A0A0G2JPF8;A0A0G2JNQ3;G3V5V7;G3V251;G3V3K6;G3V5X6;P0DMR1;B7ZW38;B4DSU6;G3V4M8;G3V2H6	G3V4W0;G3V4C1;B2R5W2;B4DY08;G3V2D6;O60812;B2RXH8;A0A0G2JPF8;A0A0G2JNQ3;G3V5V7;G3V251;G3V3K6;G3V5X6;P0DMR1;B7ZW38	Heterogeneous nuclear ribonucleoprotein C-like 1;Heterogeneous nuclear ribonucleoprotein C-like 2;Heterogeneous nuclear ribonucleoprotein C-like 4;Heterogeneous nuclear ribonucleoprotein C-like 3
CNOT3	21.5393	0.137102	0.110497	0.118626	0.182184		Discard	Discard			3	2	1	2	0	24.817	O75175;A0A2R8Y4W0;H0Y5X7;H7C3F5;A0A2H2FJL5;B7Z6J7;A0A2R8Y691	O75175;A0A2R8Y4W0;H0Y5X7;H7C3F5;A0A2H2FJL5;B7Z6J7;A0A2R8Y691	CCR4-NOT transcription complex subunit 3
PGD	25.6376	0.136814	-0.0515188	0.18053	0.281431		Discard	Discard			16	11	16	10	0	168.62	P52209;K7EMN2;K7EM49;K7ELN9;K7EPF6	P52209	6-phosphogluconate dehydrogenase, decarboxylating
RPN1	23.2953	0.136512	0.253868	0.0453032	0.110363		Discard	Discard			9	6	8	6	0	72.553	P04843;B7Z4L4;F8WF32	P04843;B7Z4L4	Dolichyl-diphosphooligosaccharide--protein glycosyltransferase subunit 1
KATNAL2	21.5371	0.136449	0.191563	0.216486	0.00129789		Discard	Discard			1	1	1	1	0.0018149	6.9342	Q8IYT4;K7EM02;K7EIJ8	Q8IYT4;K7EM02;K7EIJ8	Katanin p60 ATPase-containing subunit A-like 2
RAB7A	26.5089	0.135784	0.305329	0.0915306	0.0104934		Discard	Discard			11	9	11	9	0	141.28	P51149;C9J8S3;A0A6Q8PGE6;A0A6Q8PG52;A0A6Q8PH84;C9J4V0;C9J592;C9IZZ0;C9J4S4;C9J7D1;A0A6Q8PF79	P51149;C9J8S3;A0A6Q8PGE6;A0A6Q8PG52;A0A6Q8PH84;C9J4V0;C9J592;C9IZZ0;C9J4S4	Ras-related protein Rab-7a
RDX	23.7965	0.135749	0.318924	0.0769695	0.0113525		Discard	Discard			11	8	10	7	0	82.545	P35241;A0A2R8Y5S7;A0A2R8Y7M3;E9PQ82;E9PNV3;A0A2R8Y5P0;A0A2R8Y4H6	P35241;A0A2R8Y5S7;A0A2R8Y7M3	Radixin
CSNK2A2	24.0631	0.135195	0.0912597	0.213752	0.100574		Discard	Discard			10	8	8	5	0	69.28	P19784;H3BSA1;H3BNI9	P19784;H3BSA1;H3BNI9	Casein kinase II subunit alpha
GCLM	24.8589	0.134553	0.351741	-0.105644	0.157561		Discard	Discard			5	3	5	4	0	94.743	P48507	P48507	Glutamate--cysteine ligase regulatory subunit
SAR1B;DKFZp434B2017	20.2013	0.134503	0.325962	NaN	-0.0569564		Discard	Discard			1	1	0	1	0.0019826	9.4179	Q9Y6B6;Q9H029;D6RD69;D6R9R5	Q9Y6B6;Q9H029;D6RD69	GTP-binding protein SAR1b
MRPS16	22.9768	0.13429	0.0457225	0.279768	0.0773797		Discard	Discard			3	3	3	2	0	19.725	Q9Y3D3;A6ND22	Q9Y3D3;A6ND22	28S ribosomal protein S16, mitochondrial
GLMN	19.96	0.133797	-0.318092	-0.0414617	0.760945		Discard	Discard			2	2	2	2	0	18.129	Q92990;M0QX84;M0QXG8	Q92990;M0QX84;M0QXG8	Glomulin
RPL30	26.9523	0.133731	-0.054632	0.0690147	0.386811		Discard	Discard			4	4	4	3	0	32.006	P62888;E5RI99;E5RJH3;A0A0C4DH44	P62888;E5RI99;E5RJH3;A0A0C4DH44	60S ribosomal protein L30
RPL27	28.6863	0.13301	0.166844	0.10165	0.130536		Discard	Discard			8	7	8	6	0	69.385	P61353;K7ELC7;K7EQQ9;K7ERY7	P61353;K7ELC7	60S ribosomal protein L27
COASY	18.7649	0.132892	-0.0833552	0.349139	NaN		Discard	Discard			3	2	1	1	0	20.315	Q13057;K7ES73;K7EN91;K7EP09;K7EPT0;K7ESK6	Q13057;K7ES73;K7EN91	Bifunctional coenzyme A synthase;Phosphopantetheine adenylyltransferase;Dephospho-CoA kinase
PSMD4	26.332	0.132218	0.0316775	0.0999011	0.265077		Discard	Discard			11	10	9	9	0	190.7	P55036;Q5VWC4;A6PVX3;H0Y3Y9;A2A3N6;H0Y561	P55036;Q5VWC4;A6PVX3	26S proteasome non-ATPase regulatory subunit 4
ESYT2	18.9729	0.131708	0.137766	0.125651	NaN		Discard	Discard			1	1	1	0	0.0019372	8.4948	A0FGR8;A0A499FIX8;H7BXI1;A0A087WXU3	A0FGR8;A0A499FIX8;H7BXI1;A0A087WXU3	Extended synaptotagmin-2
RPL15	28.1887	0.131596	-0.21734	0.253505	0.358621		Discard	Discard			11	11	11	9	0	115.67	P61313;A0A2R8YEM3;E7EQV9;E7ENU7;E7EX53;A0A2R8Y738;E7ERA2	P61313;A0A2R8YEM3;E7EQV9;E7ENU7;E7EX53;A0A2R8Y738	60S ribosomal protein L15;Ribosomal protein L15
CUL1	16.6349	0.131421	-0.373795	NaN	0.636636		Discard	Discard			5	3	1	2	0	35.783	Q13616;A0A590UJC4;A0A590UJ21;A0A0C4DGX4;A0A590UJ50;A0A590UJ56;A0A590UK34;A0A590UJR3;A0A590UJ59;A0A590UJ97;A0A590UJM8;A0A590UJA0	Q13616;A0A590UJC4;A0A590UJ21;A0A0C4DGX4;A0A590UJ50;A0A590UJ56;A0A590UK34;A0A590UJR3	Cullin-1
UBAP2L	23.8098	0.13066	0.136191	0.164529	0.0912597		Discard	Discard			11	8	8	10	0	120.79	Q14157;F8W726;Q5VU77;Q5VU79;Q5VU78;H0Y5H6;Q5VU81;Q5VU80;H7C2T8	Q14157;F8W726	Ubiquitin-associated protein 2-like
SFPQ	29.2409	0.130505	0.0590784	0.0825664	0.24987		Discard	Discard			18	18	18	14	0	301.68	P23246;H0Y9K7	P23246	Splicing factor, proline- and glutamine-rich
SON	22.8042	0.130076	0.252173	0.137766	0.000288558		Discard	Discard			16	11	14	10	0	135.49	P18583;H7C1M2;J3QSZ5;H7C2G8	P18583;H7C1M2	Protein SON
FERMT3	25.002	0.130016	-0.0885001	0.24184	0.236707		Discard	Discard			19	16	17	13	0	196.65	Q86UX7;F5H1C6;H0YFT5;F5H3I6	Q86UX7	Fermitin family homolog 3
AKAP8L	23.1355	0.129226	0.151859	-0.148673	0.384492		Discard	Discard			5	5	4	4	0	45.012	Q9ULX6;V9GZ50	Q9ULX6	A-kinase anchor protein 8-like
ACTBL2	22.3736	0.129	0.0877344	0.0104934	0.288772		Discard	Discard			2	2	1	1	0	12.519	Q562R1	Q562R1	Beta-actin-like protein 2
RBM7	22.1534	0.128544	NaN	0.18053	0.0765591		Discard	Discard			2	1	2	1	0	13.221	Q9Y580;I3L521;F5GXV8;F5GY08;J3KPD3;F5H674;F5H606;G3V1T9	Q9Y580;I3L521;F5GXV8;F5GY08;J3KPD3;F5H674;F5H606;G3V1T9	RNA-binding protein 7
MCM5	22.5836	0.128426	-0.1121	0.350724	0.146655		Discard	Discard			14	12	8	10	0	96.204	P33992;B1AHB1;B1AHA9;B1AHB2;F8WFD7	P33992;B1AHB1	DNA replication licensing factor MCM5;DNA helicase
YTHDF3	24.4183	0.127978	0.106214	0.131194	0.146525		Discard	Discard			7	7	7	5	0	97.279	Q7Z739;A0A087X0Q1;A0A024R7W5;A0A087WY31;A0A087X0C3;S4R373	Q7Z739;A0A087X0Q1;A0A024R7W5;A0A087WY31	YTH domain-containing family protein 3
UGP2	23.5078	0.127516	-0.0797982	0.321697	0.140648		Discard	Discard			9	5	9	6	0	86.592	Q16851;A0A7I2YQ74;A0A087WYS1;E7EUC7;A0A7I2V4T0;C9JNZ1;A0A7I2V676;C9JWG0;C9JVG3;C9JQU9;C9JTZ5;C9JUW1;A0A7I2V2Q3;C9J6Q0;F2Z3H1	Q16851;A0A7I2YQ74;A0A087WYS1;E7EUC7;A0A7I2V4T0;C9JNZ1;A0A7I2V676	UTP--glucose-1-phosphate uridylyltransferase
PRPS2	21.1026	0.12692	0.204767	0.0490731	NaN		Discard	Discard			7	3	5	3	0	57.43	P11908;H7C540;A6NMS2;D3YTJ7	P11908;H7C540	Ribose-phosphate pyrophosphokinase 2
SNRPE	24.071	0.126891	0.242572	NaN	0.0112093		Discard	Discard			2	2	2	2	0	16.977	P62304;A6NHK2	P62304;A6NHK2	Small nuclear ribonucleoprotein E
CAPNS1	24.4088	0.126832	0.296898	-0.0240911	0.107688		Discard	Discard			7	5	3	6	0	60.071	P04632;A0A0C4DGQ5;K7ELJ7;K7EM73;K7EIV0;A0A075B7C0;K7EKD8;U3KQE2;U3KPR7;Q96L46;K7ES78;K7EMQ1	P04632;A0A0C4DGQ5;K7ELJ7;K7EM73;K7EIV0;A0A075B7C0;K7EKD8;U3KQE2	Calpain small subunit 1
MOV10	20.5902	0.126019	0.158208	0.0938305	NaN		Discard	Discard			1	1	1	0	0.0019639	9.0233	Q9HCE1;Q5JR04	Q9HCE1;Q5JR04	Putative helicase MOV-10
UBE2D3;UBE2D2	27.55	0.125309	0.352984	-0.193915	0.216858		Discard	Discard			2	2	2	2	0	13.792	P61077;P62837;D6R9F6;D6R933;D6RGD0;D6R980;D6RAW0;D6RIZ3;D6RA11;D6RFM0;D6RAH7;H9KV45;A0A0A0MQU3;A0A087WY85	P61077;P62837;D6R9F6;D6R933;D6RGD0;D6R980;D6RAW0;D6RIZ3;D6RA11;D6RFM0;D6RAH7;H9KV45;A0A0A0MQU3;A0A087WY85	Ubiquitin-conjugating enzyme E2 D3;Ubiquitin-conjugating enzyme E2 D2
VAMP7	21.5146	0.125055	0.0680517	0.0298416	0.277271		Discard	Discard			2	1	2	2	0	12.131	P51809	P51809	Vesicle-associated membrane protein 7
RARS	22.018	0.124959	-0.0515786	0.197236	0.229219		Discard	Discard			12	8	9	5	0	99.338	P54136;E5RJM9;E5RH09	P54136	Arginine--tRNA ligase, cytoplasmic
CYC1	24.6036	0.124868	0.204141	0.256528	-0.0860632		Discard	Discard			3	3	3	3	0	42.737	P08574	P08574	Cytochrome c1, heme protein, mitochondrial
HN1L	25.6417	0.124147	0.508632	-0.0386878	-0.0975019		Discard	Discard			5	5	4	4	0	47.753	Q9H910;A6NGP5;H3BMV3;H3BMT0;H3BTV5;H3BU16;H3BMM8;B4E1P3;H3BS08	Q9H910;A6NGP5;H3BMV3;H3BMT0;H3BTV5;H3BU16	Hematological and neurological expressed 1-like protein
FN3KRP	22.4711	0.123979	-0.0870743	0.337997	0.121015		Discard	Discard			2	2	2	2	0	14.019	Q9HA64;I3L2G3;I3L139	Q9HA64;I3L2G3;I3L139	Ketosamine-3-kinase
HSPA13	21.7809	0.123331	0.0511633	0.193709	0.125122		Discard	Discard			3	3	2	2	0	20.409	P48723	P48723	Heat shock 70 kDa protein 13
EZR	25.152	0.122933	0.355467	0.0999011	-0.0865686		Discard	Discard			8	5	8	4	0	88.886	P15311;E7EQR4	P15311;E7EQR4	Ezrin
MRPS2	23.1592	0.121635	0.018919	0.312898	0.0330882		Discard	Discard			5	4	5	5	0	29.911	Q9Y399;Q5T8A0	Q9Y399;Q5T8A0	28S ribosomal protein S2, mitochondrial
ATXN2	19.825	0.121551	0.137241	0.0137839	0.213627		Discard	Discard			3	3	2	2	0	20.378	Q99700;H0YH87;A0A2R8Y7P6;A0A2R8YDM9;A0A5F9ZHH4;F8VQP2;F8WB06;V9GY86;A0A5F9ZI57;A0A2R8Y7E6;A0A2R8Y5A6;A0A5F9ZHX3;A0A5F9ZHW5;A0A5F9ZH85;F8W0B5;F8VRK6	Q99700;H0YH87;A0A2R8Y7P6;A0A2R8YDM9;A0A5F9ZHH4;F8VQP2;F8WB06;V9GY86;A0A5F9ZI57;A0A2R8Y7E6;A0A2R8Y5A6;A0A5F9ZHX3;A0A5F9ZHW5;A0A5F9ZH85;F8W0B5	Ataxin-2
CSNK1D;CSNK1E	23.9545	0.121415	0.160017	0.18916	0.0150693		Discard	Discard			5	5	4	4	0	38.632	P48730;H7BYT1;P49674;H0Y645;B0QY35;B0QY34;A0A669KBC0;J3QQI9;B0QY36;J3KRM8;H0Y2N6	P48730;H7BYT1;P49674;H0Y645;B0QY35;B0QY34;A0A669KBC0	Casein kinase I isoform delta;Casein kinase I isoform epsilon
DDB1	22.0274	0.120965	0.180021	0.185359	-0.00248359		Discard	Discard			11	9	9	7	0	76.202	Q16531;F5GY55;F5H2L3;F5GWI0;F5GZY8;F5GYG8	Q16531;F5GY55	DNA damage-binding protein 1
PSMF1	23.7658	0.120853	0.107688	0.0103502	0.244522		Discard	Discard			2	2	2	2	0	14.626	Q92530;Q5QPM7;H0Y555;F5H4Z3;Q5QPM9	Q92530;Q5QPM7;H0Y555;F5H4Z3;Q5QPM9	Proteasome inhibitor PI31 subunit
ENTPD8	19.9861	0.120061	0.287118	NaN	-0.0469956		Discard	Discard			1	1	0	1	0.0054422	6.2878	Q5MY95	Q5MY95	Ectonucleoside triphosphate diphosphohydrolase 8
VAT1	23.5658	0.118425	0.176067	0.25084	-0.0716334		Discard	Discard			6	3	3	6	0	48.233	Q99536;K7ERT7;K7ESA3;K7EJM4;K7ENX2;K7EM19	Q99536;K7ERT7	Synaptic vesicle membrane protein VAT-1 homolog
STAU1	25.4515	0.118302	0.0107799	0.282143	0.0619835		Discard	Discard			16	15	14	11	0	124.98	O95793;Q5JW30;A0A087X1A5;F6UDC6	O95793;Q5JW30;A0A087X1A5	Double-stranded RNA-binding protein Staufen homolog 1
PICALM	25.4809	0.117401	0.219835	0.106348	0.026021		Discard	Discard			1	1	1	1	0	32.708	H0YE97;H0YEY8;H0YD48;H0YEF7;H0YEH1	H0YE97;H0YEY8;H0YD48;H0YEF7;H0YEH1
TARS	25.6856	0.116755	0.123269	0.115832	0.111165		Discard	Discard			21	18	19	15	0	194.8	P26639;D6RCA5;D6R9F8;D6RDJ6;A2RTX5;D6RBR8;B7ZLP8	P26639	Threonine--tRNA ligase, cytoplasmic
DDX6	25.9423	0.116705	0.268913	0.0856966	-0.00449376		Discard	Discard			10	10	9	9	0	141.07	P26196;Q8IV96	P26196	Probable ATP-dependent RNA helicase DDX6
FDFT1	22.813	0.116606	0.874207	-0.149041	-0.375347		Discard	Discard			6	6	3	2	0	76.299	P37268;E9PNM1;A0A1W2PQ47;E9PJG4;E9PS69	P37268;E9PNM1;A0A1W2PQ47;E9PJG4	Squalene synthase
NMT1	25.3978	0.116539	-0.0496212	0.289008	0.11023		Discard	Discard			10	8	9	7	0	95.747	P30419;A0A7I2V539;A0A7I2V3X4;A0A7I2V3U5;A0A7I2V4Y5;K7EN82;B7Z8J4;O60551;Q5VUC6;K7EN42;A0A7I2V3M5	P30419;A0A7I2V539;A0A7I2V3X4;A0A7I2V3U5;A0A7I2V4Y5	Glycylpeptide N-tetradecanoyltransferase 1
NMD3	23.3131	0.116245	-0.0114861	0.226262	0.133958		Discard	Discard			4	4	2	2	0	38.244	Q96D46;C9JA08;C9IZW9;C9K0C2;C9J0B9;C9IY70	Q96D46;C9JA08;C9IZW9;C9K0C2;C9J0B9	60S ribosomal export protein NMD3
MCM2	23.2514	0.116111	0.210015	0.245252	-0.106933		Discard	Discard			14	12	8	5	0	136.89	P49736;H0Y8E6;H7C4N9;C9J013;C9JZ21;F8WDM3	P49736;H0Y8E6	DNA replication licensing factor MCM2
TMEM50A	20.9582	0.116075	0.0892269	0.1595	0.0994973		Discard	Discard			1	1	1	1	0.0048176	6.3826	O95807	O95807	Transmembrane protein 50A
SP1	22.7741	0.115793	0.262794	0.128557	-0.0439731		Discard	Discard			1	1	1	1	0	42.076	P08047	P08047	Transcription factor Sp1
RALA	26.0345	0.115628	-0.0253092	0.333195	0.038998		Discard	Discard			6	4	6	3	0	66.233	P11233;H7C3P7;C9JPE8;C9JYR1;F8WEQ6	P11233;H7C3P7;C9JPE8	Ras-related protein Ral-A
EIF5A2	23.5703	0.115528	0.00331442	0.227741	NaN		Discard	Discard			1	1	1	0	0	13.595	Q9GZV4;C9J4W5;F8WCJ1;C9J7B5	Q9GZV4;C9J4W5;F8WCJ1;C9J7B5	Eukaryotic translation initiation factor 5A-2;Eukaryotic translation initiation factor 5A
CCT5	25.9179	0.115042	0.202762	0.0123541	0.130008		Discard	Discard			24	16	21	15	0	286.76	P48643;B7ZAR1;E9PCA1;E7ENZ3;D6RIZ7;H0Y914	P48643;B7ZAR1;E9PCA1;E7ENZ3	T-complex protein 1 subunit epsilon
RPL7L1	23.628	0.11502	-0.0664123	0.146394	0.265077		Discard	Discard			4	4	3	1	0	25.439	Q6DKI1;R4GMU7	Q6DKI1;R4GMU7	60S ribosomal protein L7-like 1
PIP4K2A	21.2914	0.114801	0.138945	0.33674	-0.131282		Discard	Discard			5	3	3	2	0	35.617	P48426;H7BXS3;P78356;S4R320	P48426;H7BXS3	Phosphatidylinositol 5-phosphate 4-kinase type-2 alpha
PPP1R7	24.883	0.114466	0.0593554	0.141433	0.142609		Discard	Discard			6	5	5	2	0	77.464	Q15435;H7C003;C9J177;C9JD73;B5MBZ8;H7C3Q5;C9JRC4	Q15435;H7C003;C9J177;C9JD73;B5MBZ8	Protein phosphatase 1 regulatory subunit 7
STX12	24.5487	0.114386	0.149389	0.10916	0.0846086		Discard	Discard			4	2	3	4	0	34.174	Q86Y82;B1AJQ6	Q86Y82;B1AJQ6	Syntaxin-12
GANAB	23.9352	0.114186	0.109962	0.1149	0.117695		Discard	Discard			20	14	17	13	0	139.51	Q14697;F5H6X6;E9PKU7;E9PNH1	Q14697;F5H6X6;E9PKU7	Neutral alpha-glucosidase AB
FASN	21.3618	0.113702	0.152768	0.0936954	0.0946415		Discard	Discard			42	35	24	28	0	323.31	P49327;A0A0U1RQF0;A0A0U1RRG3;A0A1B0GTR5	P49327;A0A0U1RQF0	Fatty acid synthase;[Acyl-carrier-protein] S-acetyltransferase;[Acyl-carrier-protein] S-malonyltransferase;3-oxoacyl-[acyl-carrier-protein] synthase;3-oxoacyl-[acyl-carrier-protein] reductase;3-hydroxyacyl-[acyl-carrier-protein] dehydratase;Enoyl-[acyl-carrier-protein] reductase;Oleoyl-[acyl-carrier-protein] hydrolase
TOMM70A	22.6091	0.113566	0.359971	-0.0628967	0.0436244		Discard	Discard			8	5	6	8	0	58.916	O94826	O94826	Mitochondrial import receptor subunit TOM70
BAG6;BAT3	24.65	0.113324	0.162468	0.0893625	0.0881415		Discard	Discard			9	9	8	7	0	101.64	P46379;A0A7I2V508;A0A0G2JK23;A0A024RCR6;A0A0G2JL47;A0A0G2JJM1;X6REW1;F6S6P2;F6X9W3;F6U341;F6VEM6;F6WML8;A0A1B0GX79;A0A0G2JJR8;A0A7I2V3H1;F6XTU0;F6U1F2;F6UR09;F6TC96;H0Y710;H0Y4L1	P46379;A0A7I2V508;A0A0G2JK23;A0A024RCR6;A0A0G2JL47;A0A0G2JJM1;X6REW1;F6S6P2	Large proline-rich protein BAG6
USP5	20.1434	0.113275	0.0500489	0.36446	-0.0746842		Discard	Discard			5	3	4	2	0	39.649	P45974;F5H571	P45974	Ubiquitin carboxyl-terminal hydrolase 5
RPS8	27.5031	0.112898	0.0366088	-0.0138294	0.315914		Discard	Discard			7	7	7	6	0	110.91	P62241;Q5JR95	P62241;Q5JR95	40S ribosomal protein S8
TXNL1	25.4442	0.112789	0.215119	0.0264459	0.0968015		Discard	Discard			7	7	6	6	0	71.074	O43396;K7ER96;K7EML9;K7EPB7;K7EKG2	O43396;K7ER96	Thioredoxin-like protein 1
DIAPH1	22.993	0.11266	-0.00378479	0.174279	0.167486		Discard	Discard			13	13	9	9	0	140.01	O60610;H9KV28;A0A140T8Z0;A0A0G2JH68;A0A2R8Y5N1;H7C2W8	O60610;H9KV28;A0A140T8Z0;A0A0G2JH68;A0A2R8Y5N1	Protein diaphanous homolog 1
MRPL22	21.3393	0.112633	0.111165	NaN	0.1141		Discard	Discard			1	1	0	1	0.001915	8.0323	Q9NWU5;J3KQY1;E7ESL0	Q9NWU5;J3KQY1;E7ESL0	39S ribosomal protein L22, mitochondrial
DDAH2	20.5499	0.112484	0.461109	-0.12956	0.00590291		Discard	Discard			3	3	1	3	0	40.661	O95865;A0A140T971;Q5SSV3;Q5SRR8;H0Y7N1	O95865;A0A140T971;Q5SSV3;Q5SRR8	N(G),N(G)-dimethylarginine dimethylaminohydrolase 2
GLS	23.0942	0.112419	-0.0368367	0.129085	0.245009		Discard	Discard			3	3	3	3	0	21.813	O94925;H7BZD1	O94925	Glutaminase kidney isoform, mitochondrial
XPO1	19.2195	0.112318	0.278817	0.163112	-0.104977		Discard	Discard			14	7	7	7	0	99.662	O14980;A0A7I2V461;A0A7I2V3P3;A0A7I2YQV4;A0A7I2V2H0;A0A7I2V2S3;A0A7I2V2Y6;A0A7I2V3W6;A0A7I2V3N0;A0A7I2V488;A0A7I2V6B9;A0A7I2V4A3;A0A7I2YQX3;C9JKM9;C9J673;A0A7I2V2C5;A0A7I2V3J1;A0A7I2YQP1;F8WF71;C9IYM2;A0A7I2V396	O14980;A0A7I2V461;A0A7I2V3P3;A0A7I2YQV4;A0A7I2V2H0;A0A7I2V2S3;A0A7I2V2Y6;A0A7I2V3W6;A0A7I2V3N0;A0A7I2V488;A0A7I2V6B9;A0A7I2V4A3;A0A7I2YQX3	Exportin-1
BTF3L4	26.2056	0.112221	0.0847447	0.219958	0.0319598		Discard	Discard			4	3	2	2	0	44.46	Q96K17;E9PL10	Q96K17;E9PL10	Transcription factor BTF3 homolog 4;Transcription factor BTF3
DEK	21.6641	0.112158	0.1956	0.0780633	0.0628125		Discard	Discard			5	3	3	4	0	34.033	P35659;B4DFG0;H0Y993;A0A494C028;D6RDA2;H0Y8X0;A0A494C198	P35659;B4DFG0;H0Y993;A0A494C028;D6RDA2;H0Y8X0	Protein DEK
PELO	21.4761	0.112044	0.0856966	0.174151	0.0762854		Discard	Discard			4	3	4	3	0	35.797	Q9BRX2	Q9BRX2	Protein pelota homolog
PDCD6IP	24.9597	0.11083	0.309991	-0.081568	0.104068		Discard	Discard			24	21	21	21	0	286.4	Q8WUM4;A0A3B3IT07;F8WEQ7;F8WBR8;C9IZF9;F8WDK9	Q8WUM4	Programmed cell death 6-interacting protein
SLC38A2	24.8536	0.110556	0.457752	-0.271304	0.145221		Discard	Discard			3	2	3	2	0	42.001	Q96QD8;F8VUY8	Q96QD8	Sodium-coupled neutral amino acid transporter 2
TMUB1	23.9575	0.110163	0.197865	0.0918014	0.0408223		Discard	Discard			3	3	1	2	0	21.393	Q9BVT8;C9JE12;C9JCW7;A0A590UJA9	Q9BVT8;C9JE12;C9JCW7;A0A590UJA9	Transmembrane and ubiquitin-like domain-containing protein 1
HDAC2	22.5805	0.110065	0.698041	-0.118194	-0.249651		Discard	Discard			3	3	2	2	0	28.11	Q92769;E5RFI6;E5RJ04;E5RGV4;E5RHE7;E5RH52;E5RG37;E5RFP9;H3BM24;E5RK19;O15379;E7ESJ6	Q92769	Histone deacetylase 2
EEF1D	27.1609	0.109637	0.0558898	0.141694	0.131326		Discard	Discard			9	9	7	9	0	120.77	P29692;E9PK01;A0A087X1X7;E9PRY8;E9PI39;E9PPR1;E9PL12;E9PQ49;E9PMW7;E9PQZ1;E9PIZ1;H0YCK7;E9PK06;E9PK72;H0YE72;H0YE58;E9PKK3;E9PQC9;E9PJD0;E9PNW6	P29692;E9PK01;A0A087X1X7;E9PRY8;E9PI39;E9PPR1;E9PL12;E9PQ49;E9PMW7;E9PQZ1;E9PIZ1;H0YCK7	Elongation factor 1-delta
ATL3	21.2315	0.109012	0.17594	0.042084	NaN		Discard	Discard			4	2	4	0	0	36.76	Q6DD88;F5H6I7;F5GWF8	Q6DD88;F5H6I7	Atlastin-3
C6orf106	22.9135	0.107991	0.265677	NaN	-0.0496959		Discard	Discard			4	4	1	3	0	38.549	Q9H6K1;Q5TH58	Q9H6K1;Q5TH58	Uncharacterized protein C6orf106
MRPS7	23.8122	0.107151	-0.117866	0.360982	0.0783365		Discard	Discard			8	6	6	3	0	67.102	Q9Y2R9;J3QLS3;J3QQS1;J3KSI8;J3QKW2	Q9Y2R9;J3QLS3;J3QQS1;J3KSI8;J3QKW2	28S ribosomal protein S7, mitochondrial
GHITM	26.7577	0.106884	0.210139	-0.0354904	0.146003		Discard	Discard			5	5	5	5	0	44.268	Q9H3K2	Q9H3K2	Growth hormone-inducible transmembrane protein
FAM162A	25.7694	0.10651	0.484293	-0.207828	0.0430645		Discard	Discard			4	3	4	3	0	75.625	Q96A26;F8W7Q4;E9PH05	Q96A26;F8W7Q4;E9PH05	Protein FAM162A
SNX3	26.8836	0.106425	0.290424	-0.124047	0.152897		Discard	Discard			9	8	9	6	0	86.427	O60493	O60493	Sorting nexin-3
DDX20	21.068	0.106033	-0.175517	0.387583	NaN		Discard	Discard			6	5	5	1	0	46.325	Q9UHI6;E9PJ60	Q9UHI6	Probable ATP-dependent RNA helicase DDX20
TXNDC5	20.9171	0.106001	0.330099	-0.0178552	0.0057592		Discard	Discard			3	2	2	3	0	26.997	Q8NBS9	Q8NBS9	Thioredoxin domain-containing protein 5
RPS15A	27.0612	0.105353	-0.139045	0.189666	0.265437		Discard	Discard			5	4	4	4	0	38.771	P62244;I3L3P7;H3BVC7	P62244;I3L3P7	40S ribosomal protein S15a
SPIN1	22.6645	0.104191	-0.00462402	0.213005	NaN		Discard	Discard			4	3	3	3	0	27.16	Q9Y657;Q5JUX0	Q9Y657	Spindlin-1
TIMM17B	25.1982	0.104065	0.538836	-0.216535	-0.0101053		Discard	Discard			3	2	2	3	0	20.082	O60830;V9GYS0;V9GYU0	O60830;V9GYS0	Mitochondrial import inner membrane translocase subunit Tim17-B
PIGS	21.8543	0.101981	-0.323227	0.496923	0.132248		Discard	Discard			6	3	4	2	0	41.644	Q96S52;K7EN97	Q96S52	GPI transamidase component PIG-S
PRKAR2A	21.1092	0.101451	0.171335	0.0961269	0.0368901		Discard	Discard			3	2	3	2	0	20.52	P13861;H7C1L0;H7C330	P13861;H7C1L0	cAMP-dependent protein kinase type II-alpha regulatory subunit
HMGB2	28.298	0.100787	0.541217	-0.224924	-0.0139313		Discard	Discard			8	7	8	6	0	85.518	P26583;D6R9A6	P26583;D6R9A6	High mobility group protein B2
	24.5709	0.100499	-0.304719	0.234379	0.371838		Discard	Discard			12	10	11	8	0	87.955	A0A7I2V4L7;A0A7I2V598;B1ANR1;H0YCC8;H0YEQ8;H0Y6X6;H0YER0	A0A7I2V4L7;A0A7I2V598
NUSAP1	24.4829	0.100471	0.405775	-0.133495	0.0291349		Discard	Discard			9	9	8	9	0	112.42	Q9BXS6;H0YMD2;H0YKA7	Q9BXS6	Nucleolar and spindle-associated protein 1
PNP	23.8352	0.100351	0.0569996	0.167358	0.0766959		Discard	Discard			11	6	10	6	0	96.514	P00491;G3V5M2;G3V2H3;G3V393	P00491;G3V5M2	Purine nucleoside phosphorylase
DIMT1	21.6295	0.100059	-0.162977	0.202888	0.260267		Discard	Discard			3	2	3	2	0	20.713	Q9UNQ2;A0A0C4DGB1;A0A494C0G7;D6RCL3	Q9UNQ2;A0A0C4DGB1;A0A494C0G7;D6RCL3	Probable dimethyladenosine transferase
HPRT1	24.6938	0.099972	0.145482	-0.0814153	0.23585		Discard	Discard			7	5	6	5	0	52.823	P00492	P00492	Hypoxanthine-guanine phosphoribosyltransferase
CCDC50	22.81	0.0995795	-0.212116	0.558268	-0.0474129		Discard	Discard			1	1	1	1	0.001879	7.5277	Q8IVM0	Q8IVM0	Coiled-coil domain-containing protein 50
RIF1	18.5826	0.0992478	-0.145797	0.253747	0.189793		Discard	Discard			2	2	1	1	0	17.716	Q5UIP0;H7C2B5	Q5UIP0;H7C2B5	Telomere-associated protein RIF1
ILF3	26.569	0.0991967	0.0909888	0.193961	0.0126402		Discard	Discard			22	20	21	19	0	281.46	Q12906;K7EKJ9;K7ER69;K7EQR9;K7ERM6;K7ENK6;K7EM82;K7EJ09;K7EKY0;K7EQ75;K7ELV3	Q12906	Interleukin enhancer-binding factor 3
UBAC1	21.956	0.099054	0.458067	-0.346518	0.185613		Discard	Discard			4	4	2	2	0	42.413	Q9BSL1	Q9BSL1	Ubiquitin-associated domain-containing protein 1
PYCR1	26.2706	0.0988455	-0.26349	0.367707	0.192321		Discard	Discard			8	8	7	6	0	109.2	P32322;E2QRB3;J3KQ22;J3QL24;J3QKT4;J3QLK9;J3QL23;J3QL32;J3QR88;J3KTA8;J3QKT3;J3KSA9;J3QRZ0	P32322;E2QRB3;J3KQ22;J3QL24;J3QKT4	Pyrroline-5-carboxylate reductase 1, mitochondrial;Pyrroline-5-carboxylate reductase
STAT3	22.0668	0.0981479	0.206268	0.0738202	0.0143553		Discard	Discard			6	5	5	4	0	78.445	P40763;A0A7I2V2T1;A0A7I2V395;A0A7I2YQD2;A0A7I2V4R2;A0A7I2V4R3;A0A7I2V4C8;A0A7I2YQI1;A0A7I2YQR5;A0A7I2V444;A0A7I2V2G1;A0A7I2V5N9;A0A7I2V3V0;A0A7I2V4F6;A0A7I2V552;G8JLH9	P40763;A0A7I2V2T1;A0A7I2V395;A0A7I2YQD2;A0A7I2V4R2;A0A7I2V4R3;A0A7I2V4C8;A0A7I2YQI1;A0A7I2YQR5;A0A7I2V444;A0A7I2V2G1;A0A7I2V5N9;A0A7I2V3V0;A0A7I2V4F6;A0A7I2V552;G8JLH9	Signal transducer and activator of transcription 3;Signal transducer and activator of transcription
ETFA	26.5825	0.0980574	0.180021	0.0291349	0.0850168		Discard	Discard			10	9	9	8	0	131.27	P13804;H0YL12;H0YK49;H0YLU7;H0YNX6;H0YKF0;H0YL83	P13804;H0YL12;H0YK49;H0YLU7;H0YNX6;H0YKF0	Electron transfer flavoprotein subunit alpha, mitochondrial
SEPT11;SEPT6	21.8078	0.097724	0.0374524	0.153935	0.101784		Discard	Discard			4	4	4	2	0	29.007	Q9NVA2;D6RGI3;D6RER5;Q14141;H0Y961;D6RDU5;B1AMS2;H0Y9G8;D6RDP1;D6R9Y6	Q9NVA2;D6RGI3;D6RER5;Q14141;H0Y961;D6RDU5;B1AMS2	Septin-11;Septin-6
EIF3E	25.9751	0.0976757	-0.0391621	0.133695	0.198494		Discard	Discard			13	13	11	9	0	140.29	P60228;A0A7I2V3S3;A0A7I2V3I0;A0A7I2V2H9;A0A7I2V2W0;A0A7I2V4B4;A0A7I2V5Z6;A0A7I2V3I2;B3KW56;A0A7I2V4G3;H0YBP5;A0A7I2V5P9;E5RGA2;A0A161SXE1;A0A7I2V570;E5RHS5;A0A7I2V429;H0YBR5;A0A7I2V3W9;A0A7I2V2Q9;A0A7I2V5K7;E5RJ25;A0A7I2V2S9;H0YAW4;E5RII3;E5RIP5	P60228;A0A7I2V3S3;A0A7I2V3I0;A0A7I2V2H9;A0A7I2V2W0;A0A7I2V4B4;A0A7I2V5Z6;A0A7I2V3I2;B3KW56;A0A7I2V4G3;H0YBP5;A0A7I2V5P9;E5RGA2;A0A161SXE1;A0A7I2V570	Eukaryotic translation initiation factor 3 subunit E
RPL8	25.8122	0.0967989	0.0801119	-0.00868222	0.218967		Discard	Discard			5	3	5	4	0	114.46	P62917;E9PKZ0;E9PP36;E9PKU4;G3V1A1	P62917;E9PKZ0;E9PP36;E9PKU4	60S ribosomal protein L8
RPL31	29.0586	0.0967835	-0.327493	0.210763	0.407081		Discard	Discard			5	5	5	5	0	34.661	P62899;H7C2W9;C9JU56;B7Z4E3;B7Z4C8;B8ZZK4	P62899;H7C2W9;C9JU56;B7Z4E3;B7Z4C8;B8ZZK4	60S ribosomal protein L31
TCEB2	26.6804	0.0962928	0.216858	0.0930192	-0.020999		Discard	Discard			7	6	7	6	0	43.065	Q15370;B8ZZU8;I3L0M9;A0A0B4J296	Q15370;B8ZZU8;I3L0M9;A0A0B4J296	Transcription elongation factor B polypeptide 2
NMU	25.1176	0.0961424	NaN	0.166972	0.0253123		Discard	Discard			2	2	2	2	0	36.732	P48645;D6RBC9;A0A0B4J202	P48645;D6RBC9;A0A0B4J202	Neuromedin-U;Neuromedin-U-25
NRAS;HRAS	23.9086	0.0960283	0.312084	NaN	-0.120028		Discard	Discard			4	3	2	4	0	27.073	P01111;P01112	P01111;P01112	GTPase NRas;GTPase HRas;GTPase HRas, N-terminally processed
EIF3H	26.2464	0.0957407	-0.0174462	0.0777899	0.226878		Discard	Discard			9	7	7	8	0	81.497	O15372;B3KS98;A0A087WZK9;E5RGU4;E5RJT0;E5RFW7;E5RFH0;E5RHC7;E5RH59	O15372;B3KS98;A0A087WZK9	Eukaryotic translation initiation factor 3 subunit H
MT-ATP8	25.4336	0.0942966	-0.544372	0.28238	0.544881		Discard	Discard			1	1	1	1	0.0018875	7.6454	P03928	P03928	ATP synthase protein 8
SCYL2	21.5321	0.0940772	-0.0613152	0.177089	0.166458		Discard	Discard			4	1	3	4	0	28.986	Q6P3W7;F8VSC5;A0A0U1RQQ9;H0YIK6	Q6P3W7;F8VSC5;A0A0U1RQQ9	SCY1-like protein 2
IPO5	21.5075	0.0939254	0.108759	-0.0113262	0.184344		Discard	Discard			8	7	5	5	0	113.59	O00410;H0Y8C6;E7ETV3;H0Y3V4;E7EQT5;E7EV12;E7EX05;E7EWK4;O60518;C9J583;E7ETV8;C9JZD8;C9JQT6;C9J875;C9JXE0;F8WF30;C9JZ53;E7ESZ1	O00410;H0Y8C6	Importin-5
RAP2B	24.3948	0.0933494	0.0515809	0.113567	0.1149		Discard	Discard			4	3	4	2	0	40.673	P61225	P61225	Ras-related protein Rap-2b
SDHD	25.4101	0.0933197	NaN	0.0635029	0.123136		Discard	Discard			1	1	1	1	0.001947	8.6916	H0YD96;H0YD41;G3V173;E9PK73;H3BRW5;O14521	H0YD96;H0YD41;G3V173;E9PK73;H3BRW5;O14521	Succinate dehydrogenase [ubiquinone] cytochrome b small subunit, mitochondrial
EIF3D	23.6622	0.0932182	0.0272956	0.145743	0.106616		Discard	Discard			9	5	9	7	0	78.142	O15371;B0QYA5;B0QYA4;B0QYA8;B0QYA6;A0A0D9SGB5	O15371	Eukaryotic translation initiation factor 3 subunit D
MSN	28.6505	0.0931631	0.196733	0.00633396	0.0764222		Discard	Discard			36	32	35	28	0	323.31	P26038;V9GZ54	P26038	Moesin
DNAJB12	23.212	0.0927222	NaN	0.135535	0.0499095		Discard	Discard			7	4	7	5	0	47.435	Q9NXW2;J3KPS0;V9GYN7;V9GY70	Q9NXW2;J3KPS0;V9GYN7	DnaJ homolog subfamily B member 12
MRPL2	21.65	0.0921924	-0.124786	0.367147	0.0342158		Discard	Discard			2	1	2	2	0	12.503	Q5T653;C9IY40;A0A669KAX9;C9JZW2;C9JZG7	Q5T653;C9IY40;A0A669KAX9;C9JZW2;C9JZG7	39S ribosomal protein L2, mitochondrial
COPS4	23.1925	0.0921446	0.198997	0.182057	-0.10462		Discard	Discard			9	8	6	8	0	90.499	Q9BT78;D6RAX7;D6RFN0;D6RD63	Q9BT78;D6RAX7;D6RFN0;D6RD63	COP9 signalosome complex subunit 4
TRAM1	22.5649	0.0915167	0.202512	-0.0509656	0.123004		Discard	Discard			2	1	1	2	0	16.408	Q15629;G3XAN4	Q15629;G3XAN4	Translocating chain-associated membrane protein 1
ZW10	18.0584	0.0911003	0.202512	NaN	-0.0203111		Discard	Discard			3	2	2	1	0	19.072	O43264;F5H3C1	O43264	Centromere/kinetochore protein zw10 homolog
OSTF1	22.9468	0.0909829	0.404903	-0.281474	0.14952		Discard	Discard			3	1	2	2	0	20.531	Q92882	Q92882	Osteoclast-stimulating factor 1
SAR1A	25.9343	0.0904656	0.0499095	0.216734	0.00475299		Discard	Discard			4	3	4	4	0	36.553	Q9NR31;H0Y5E8;X1WI22;D6RAA2;Q5SQT8;D6RDB2	Q9NR31;H0Y5E8	GTP-binding protein SAR1a
ABCE1	21.487	0.0903962	-0.0836609	0.269153	0.0856966		Discard	Discard			15	9	11	10	0	172.89	P61221;D6R9I9;H0Y990;D6RGF4	P61221;D6R9I9	ATP-binding cassette sub-family E member 1
PSMD5	24.9167	0.0886094	-0.015243	0.173383	0.107688		Discard	Discard			14	12	13	12	0	174.71	Q16401;F2Z3J2;Q4VXH0	Q16401	26S proteasome non-ATPase regulatory subunit 5
APOE	25.6382	0.0883966	-0.107601	0.197362	0.175429		Discard	Discard			13	10	12	10	0	149.69	P02649;H0Y7L5;E9PEV4;E7ERP7;CON__Q03247	P02649;H0Y7L5;E9PEV4;E7ERP7	Apolipoprotein E
PSMB7	24.9836	0.0870331	0.166972	-0.0956662	0.189793		Discard	Discard			6	4	6	3	0	40.076	Q99436;Q5TBG5	Q99436;Q5TBG5	Proteasome subunit beta type-7;Proteasome subunit beta type
RPL18	27.2078	0.0865608	0.169412	-0.204865	0.295135		Discard	Discard			7	6	7	6	0	62.682	Q07020;G3V203;J3QQ67;F8VYV2;A0A075B7A0;H0YHA7;F8VUA6;F8VXR6	Q07020;G3V203;J3QQ67;F8VYV2;A0A075B7A0;H0YHA7	60S ribosomal protein L18
RPL9	26.8117	0.0865164	-0.108285	0.15782	0.210015		Discard	Discard			7	5	7	4	0	116.03	P32969;D6RAN4;A0A2R8Y5Y7;H0Y9R4;H0Y9V9	P32969;D6RAN4;A0A2R8Y5Y7;H0Y9R4;H0Y9V9	60S ribosomal protein L9
BAIAP2	23.1509	0.0863469	-0.332498	0.301705	0.289834		Discard	Discard			10	7	7	6	0	77.702	Q9UQB8;I3L4C2;B4DWA1;I3L327;I3L2M4;I3L125;I3L1C8;I3L3C6;I3L526;I3L0M4;I3L3J7;I3L2J6;I3L113;I3L4A3;I3L0Y9;I3L3C5	Q9UQB8;I3L4C2;B4DWA1;I3L327;I3L2M4	Brain-specific angiogenesis inhibitor 1-associated protein 2
ACIN1	21.1381	0.0861311	0.363451	-0.0699666	-0.0350913		Discard	Discard			6	4	4	2	0	69.764	S4R3H4;Q9UKV3;E7EQT4;G3V3B0	S4R3H4;Q9UKV3;E7EQT4;G3V3B0	Apoptotic chromatin condensation inducer in the nucleus
NCOA5	23.234	0.0859419	0.0694271	0.102457	NaN		Discard	Discard			5	4	3	2	0	42.789	Q9HCD5;Q5JY17	Q9HCD5	Nuclear receptor coactivator 5
RSU1	24.2467	0.0858603	-0.309038	0.290896	0.275722		Discard	Discard			6	4	5	5	0	55.616	Q15404	Q15404	Ras suppressor protein 1
UBE2M	23.0426	0.0854944	-0.0284251	0.121281	0.163628		Discard	Discard			5	2	4	2	0	30.9	P61081;M0QX69;M0QYI6	P61081	NEDD8-conjugating enzyme Ubc12
UFM1	23.2362	0.085166	0.237686	-0.348776	0.366588		Discard	Discard			4	3	3	2	0	37.809	P61960;H0Y614	P61960;H0Y614	Ubiquitin-fold modifier 1
ABCF3	18.6957	0.0849944	-0.292175	0.640898	-0.0937405		Discard	Discard			2	2	1	2	0	12.325	Q9NUQ8	Q9NUQ8	ATP-binding cassette sub-family F member 3
USF2	23.737	0.0842712	-0.0451188	0.139208	0.158725		Discard	Discard			3	2	2	2	0	17.201	M0QXT0;Q15853;M0QYU7	M0QXT0;Q15853;M0QYU7	Upstream stimulatory factor 2
JUND	23.7927	0.0841182	-0.231464	0.394185	0.0896338		Discard	Discard			4	4	2	3	0	53.506	P17535;U3KPR5	P17535	Transcription factor jun-D
UBE2I	25.5127	0.084104	0.119423	0.0922074	0.040682		Discard	Discard			4	4	4	4	0	30.544	P63279;H3BPC4;H3BQQ9;B0QYN7	P63279;H3BPC4;H3BQQ9;B0QYN7	SUMO-conjugating enzyme UBC9
MORF4L2	25.3703	0.0823085	0.459641	-0.164706	-0.0480094		Discard	Discard			8	7	7	8	0	73.939	Q15014;Q5JXX1;Q5JXX2;Q5JXX6	Q15014;Q5JXX1;Q5JXX2	Mortality factor 4-like protein 2
NELFCD;TH1L	17.4979	0.0817741	0.0229004	0.140648	NaN		Discard	Discard			1	1	1	0	0.0021708	6.899	Q8IXH7;H0UI80;X6RLT1	Q8IXH7;H0UI80;X6RLT1	Negative elongation factor C/D
NUP37	22.4894	0.0809838	0.244765	0.0714881	-0.0733022		Discard	Discard			3	2	2	1	0	29.304	Q8NFH4;F8VTY2	Q8NFH4;F8VTY2	Nucleoporin Nup37
RPL24	27.9156	0.0809129	-0.185458	0.0231843	0.405012		Discard	Discard			3	3	3	3	0	25.749	P83731;C9JXB8;C9JNW5	P83731;C9JXB8;C9JNW5	60S ribosomal protein L24
MIF4GD	21.6724	0.080656	NaN	0.0828389	0.0784732		Discard	Discard			3	2	1	2	0	20.169	A9UHW6;J3QRZ6;J3QLJ5;J3QLD1;J3KSU6;J3KSB8;A0A3B3IU65;J3QLN4;J3QKW3	A9UHW6;J3QRZ6;J3QLJ5;J3QLD1;J3KSU6;J3KSB8;A0A3B3IU65	MIF4G domain-containing protein
RPL21	27.965	0.0804937	0.0630888	-0.0499646	0.228357		Discard	Discard			6	6	5	6	0	68.938	P46778;G3V1B3;M0R181	P46778;G3V1B3;M0R181	60S ribosomal protein L21
PACSIN2	22.8397	0.0798238	-0.00403071	0.183455	0.0600474		Discard	Discard			9	7	4	8	0	62.72	Q9UNF0;A0A0U1RR22;B0QYG7;B0QYG8;H0Y923	Q9UNF0;A0A0U1RR22	Protein kinase C and casein kinase substrate in neurons protein 2
CSNK2A1;CSNK2A3	26.9911	0.0798136	0.0761487	0.129217	0.0340749		Discard	Discard			12	9	12	9	0	191	P68400;E7EU96;A0A2R8YD58;A0A2R8YF43;A0A2R8Y5A0;Q8NEV1;A0A2R8YFU2;A0A2R8YDP2;A0A2R8Y4H0;A0A2R8Y4D6;V9GYA2;A0A2R8YEW1;A0A2R8YDY7;A0A2R8YCK2;A0A2R8Y7T1;A0A087WY74;A0A2R8YF47;V9GY80;A0A2R8YEL7;A0A2R8Y797;A0A2R8Y3W6;A0A2R8YCC9	P68400;E7EU96;A0A2R8YD58;A0A2R8YF43;A0A2R8Y5A0;Q8NEV1;A0A2R8YFU2;A0A2R8YDP2;A0A2R8Y4H0;A0A2R8Y4D6;V9GYA2	Casein kinase II subunit alpha;Casein kinase II subunit alpha 3
ATP5L	27.3297	0.0791623	-0.372262	0.322159	0.287591		Discard	Discard			6	5	6	5	0	50.143	O75964;E9PN17;A0A3B3ITX4;A0A3B3IRW3	O75964;E9PN17;A0A3B3ITX4	ATP synthase subunit g, mitochondrial
RPL17;RPL17-C18orf32	26.5116	0.0789175	-0.252174	0.16954	0.319387		Discard	Discard			7	6	6	4	0	111.17	P18621;A0A087WXM6;J3QQT2;J3KRX5;A0A0A6YYL6;J3QLC8;A0A0A0MRF8;J3KRB3;A0A087WWH0;J3QS96;A0A087WY81;J3KSJ0	P18621;A0A087WXM6;J3QQT2;J3KRX5;A0A0A6YYL6;J3QLC8;A0A0A0MRF8;J3KRB3;A0A087WWH0;J3QS96;A0A087WY81	60S ribosomal protein L17
TUBA1B	30.2787	0.0788826	0.0779266	0.0805212	0.0781998		Discard	Discard			19	17	17	17	0	323.31	P68363	P68363	Tubulin alpha-1B chain
SNAP23	25.509	0.0783544	0.0503276	0.125519	0.0592169		Discard	Discard			6	5	6	5	0	76.501	O00161;H3BNE1;H3BR18;H3BM38;H3BPJ0;H3BNG6;H3BU94;H3BV99;H3BP15;H3BQY9	O00161;H3BNE1;H3BR18;H3BM38;H3BPJ0	Synaptosomal-associated protein 23;Synaptosomal-associated protein
TPR	19.0315	0.0770752	-0.0434526	0.441165	-0.166486		Discard	Discard			6	4	4	3	0	44.676	P12270	P12270	Nucleoprotein TPR
EIF2B4	19.9706	0.0769374	0.27608	-0.0175631	-0.0277044		Discard	Discard			5	1	3	4	0	29.149	Q9UI10;A0A087WTA5;E7ERK9;A0A087WW69;F8W8L6	Q9UI10;A0A087WTA5;E7ERK9	Translation initiation factor eIF-2B subunit delta
CNOT11	21.5361	0.0768257	-0.044717	NaN	0.198368		Discard	Discard			1	1	1	1	0	12.526	Q9UKZ1;H7C0C7	Q9UKZ1;H7C0C7	CCR4-NOT transcription complex subunit 11
PAIP1	21.8272	0.0750525	0.139077	-0.0202673	0.106348		Discard	Discard			3	2	2	3	0	20.467	Q9H074;D6REB4;D6RJF2;D6R9H8	Q9H074;D6REB4	Polyadenylate-binding protein-interacting protein 1
MTX2	24.8123	0.0746116	0.436055	NaN	-0.286832		Discard	Discard			3	2	1	2	0	45.355	O75431;C9JAZ1;C9JNK6;F8WE26	O75431;C9JAZ1;C9JNK6	Metaxin-2
NACA	25.9266	0.0740236	-0.249582	0.097476	0.374177		Discard	Discard			4	4	4	3	0	82.497	E9PAV3;F8VZJ2;F8W0W4;A0A7I2V2K5;H0YHX9;A0A7I2V473;Q13765;F8VNW4;Q9BZK3;F8VZ58	E9PAV3;F8VZJ2;F8W0W4;A0A7I2V2K5;H0YHX9;A0A7I2V473;Q13765;F8VNW4	Nascent polypeptide-associated complex subunit alpha, muscle-specific form;Nascent polypeptide-associated complex subunit alpha
AURKB	22.7497	0.0737733	0.0475383	0.189666	-0.0158847		Discard	Discard			5	4	5	4	0	41.563	Q96GD4;J3KTD6;J3QR41;J3QLN8;J3KT86;J3KRJ2;J3KRF8;Q9UQB9;B4DXA6;A0A0A0MSY3;Q5Y191	Q96GD4;J3KTD6;J3QR41;J3QLN8;J3KT86	Aurora kinase B
GFM1	21.0176	0.0737687	-0.234601	0.193835	0.262072		Discard	Discard			7	4	6	4	0	55.173	Q96RP9;C9IZ01;F8WAU4	Q96RP9;C9IZ01;F8WAU4	Elongation factor G, mitochondrial
CSTF3	20.0985	0.0737244	-0.000129853	0.0460021	0.175301		Discard	Discard			2	1	1	2	0	13.61	Q12996;E9PLP8;H0YE74	Q12996;E9PLP8;H0YE74	Cleavage stimulation factor subunit 3
ATP6V1G2;ATP6V1G1;ATP6V1G2-DDX39B	22.1857	0.0734927	0.172744	-0.0740765	0.121811		Discard	Discard			1	1	1	1	0	16.245	O95670;O75348;A0A7I2V2N1;A0A7I2YQH3;A0A7I2V4K4;A0A7I2V3Q6;A0A7I2V375;F2Z307	O95670;O75348;A0A7I2V2N1;A0A7I2YQH3;A0A7I2V4K4;A0A7I2V3Q6;A0A7I2V375;F2Z307	V-type proton ATPase subunit G 2;V-type proton ATPase subunit G 1
GNB1;GNB2	26.6674	0.0733973	0.174279	0.0896338	-0.0437203		Discard	Discard			5	5	5	3	0	69.708	P62873;B1AKQ8;F6X3N5;F6UT28;E7EP32;P16520;F5H8J8;F5H100;F5H0S8;A0A6Q8PG88;E9PCP0	P62873;B1AKQ8;F6X3N5;F6UT28;E7EP32	Guanine nucleotide-binding protein G(I)/G(S)/G(T) subunit beta-1
AHCY	25.3669	0.0710756	-0.204732	0.350045	0.067914		Discard	Discard			14	13	14	14	0	147.74	P23526	P23526	Adenosylhomocysteinase
UQCRFS1;UQCRFS1P1	25.9469	0.0704463	-0.161734	0.29337	0.0797024		Discard	Discard			6	6	6	6	0	90.568	P47985;P0C7P4	P47985;P0C7P4	Cytochrome b-c1 complex subunit Rieske, mitochondrial;Cytochrome b-c1 complex subunit 11;Putative cytochrome b-c1 complex subunit Rieske-like protein 1
RAB11B;RAB11A	27.2596	0.0700676	0.0881415	0.073546	0.0485151		Discard	Discard			9	9	9	8	0	184.84	Q15907;P62491;H3BMH2;H3BSC1;B4DQU5;P57735;M0R2D0	Q15907;P62491;H3BMH2;H3BSC1	Ras-related protein Rab-11B;Ras-related protein Rab-11A
SSR1	25.126	0.068861	0.124593	-0.179841	0.261832		Discard	Discard			3	3	3	3	0	30.125	P43307;C9J3L8;C9J5W0;A0A3B3IRT8;E9PAL7;C9IZQ1	P43307;C9J3L8;C9J5W0;A0A3B3IRT8;E9PAL7;C9IZQ1	Translocon-associated protein subunit alpha
CSTF2	23.7178	0.0678246	0.0294175	-0.0437946	0.217851		Discard	Discard			7	4	6	5	0	48.037	P33240;E7EWR4;E9PID8;A0A0A0MT56	P33240;E7EWR4;E9PID8	Cleavage stimulation factor subunit 2
TMED10	25.9515	0.0672247	0.0186342	0.13606	0.0469799		Discard	Discard			5	3	5	2	0	49.575	P49755;G3V2K7	P49755	Transmembrane emp24 domain-containing protein 10
THYN1	22.3763	0.0662535	0.113701	-0.0258379	0.110898		Discard	Discard			3	3	3	3	0	18.58	Q9P016	Q9P016	Thymocyte nuclear protein 1
HMG20A	23.8812	0.0656758	-0.018995	0.254473	-0.0384508		Discard	Discard			4	4	3	2	0	32.812	Q9NP66;H0YKL0;H0YNS8;H0YKM5	Q9NP66;H0YKL0	High mobility group protein 20A
HIST2H3PS2;HIST1H3A;H3F3A;HIST2H3A;HIST3H3;H3F3C;H3F3B	30.371	0.0649365	-0.0413429	-0.0325215	0.268674		Discard	Discard			4	4	4	4	0	28.298	Q5TEC6;P68431;P84243;Q71DI3;Q16695;Q6NXT2;K7EK07;A0A590UJL8;K7EMV3;K7EP01;A0A590UJJ6;B4DEB1;K7ES00	Q5TEC6;P68431;P84243;Q71DI3;Q16695;Q6NXT2;K7EK07;A0A590UJL8;K7EMV3;K7EP01;A0A590UJJ6;B4DEB1;K7ES00	Histone H3;Histone H3.1;Histone H3.3;Histone H3.2;Histone H3.1t;Histone H3.3C
VPS4A	23.7798	0.0648905	0.0258793	0.239031	-0.0702393		Discard	Discard			5	4	4	3	0	32.202	Q9UN37;I3L4J1;O75351;Q6PIW4	Q9UN37;I3L4J1	Vacuolar protein sorting-associated protein 4A
YWHAE	26.7856	0.0647736	0.222928	-0.0776804	0.0490731		Discard	Discard			10	10	8	9	0	113.89	P62258;K7EM20;B4DJF2;I3L3T1;K7EIT4;I3L0W5	P62258;K7EM20	14-3-3 protein epsilon
VDAC2	27.4396	0.0637962	0.068602	0.051024	0.0717627		Discard	Discard			8	8	8	8	0	161.84	P45880;A0A0A0MR02;Q5JSD2;Q5JSD1;A2A3S1	P45880;A0A0A0MR02;Q5JSD2;Q5JSD1	Voltage-dependent anion-selective channel protein 2
HNRNPH1	29.0454	0.0633102	0.125254	-0.0730897	0.137766		Discard	Discard			15	14	14	11	0	323.31	P31943;G8JLB6;E9PCY7;H0YB39;D6RBM0;H0YBD7;D6RIU0;D6RFM3;D6RIH9;D6RJ04;D6RDU3;D6RIT2;D6R9T0;D6RAM1;E7EQJ0;E7EN40;E5RGV0;D6RDL0;H0YBG7;E5RGH4;D6RF17;D6R9D3;H0YAQ2;E5RJ94	P31943;G8JLB6;E9PCY7;H0YB39	Heterogeneous nuclear ribonucleoprotein H;Heterogeneous nuclear ribonucleoprotein H, N-terminally processed
PFN1	31.6545	0.0627625	0.229342	0.0231843	-0.0642386		Discard	Discard			9	9	9	8	0	96.472	P07737;K7EJ44;I3L3D5	P07737;K7EJ44	Profilin-1
KHDRBS1	27.903	0.0626266	0.0694271	-0.00150116	0.119954		Discard	Discard			11	9	9	9	0	130.93	Q07666;O75525;Q5VWX1;A0A6Q8PGH5	Q07666	KH domain-containing, RNA-binding, signal transduction-associated protein 1
C21orf59	24.6219	0.0623864	0.132379	-0.0409421	0.095722		Discard	Discard			7	4	6	5	0	64.6	P57076;C9JX57;D3DSE6;C9J818;A0A669KBI0;A0A669KAZ0;A0A669KAW7;A0A5F9ZHZ7;A0A669KAW9;A0A669KAY3;H7C2R6;H7BZW1;A0A669KBG3;A0A669KAZ9;F8VZ95;Q9NX33	P57076;C9JX57;D3DSE6;C9J818;A0A669KBI0;A0A669KAZ0;A0A669KAW7;A0A5F9ZHZ7;A0A669KAW9;A0A669KAY3;H7C2R6;H7BZW1	UPF0769 protein C21orf59
NDUFB4	25.62	0.0615739	0.111566	0.0271541	0.0460021		Discard	Discard			4	3	4	3	0	35.789	O95168;F2Z3P9;C9JXQ9	O95168;F2Z3P9;C9JXQ9	NADH dehydrogenase [ubiquinone] 1 beta subcomplex subunit 4
FUCA1	18.9296	0.0610469	NaN	0.289244	-0.16715		Discard	Discard			1	0	1	1	0.0021668	6.8849	P04066	P04066	Tissue alpha-L-fucosidase
NUDT21	24.7903	0.0606526	0.322159	-0.132578	-0.00762311		Discard	Discard			7	5	6	5	0	53.245	O43809;H3BND3;H3BV41	O43809;H3BND3	Cleavage and polyadenylation specificity factor subunit 5
RAB5C;RAB5B	26.2125	0.060528	0.357496	-0.0307372	-0.145175		Discard	Discard			6	6	6	5	0	51.412	P51148;K7ERI8;K7ERQ8;F8VVZ0;F8VUA5;F8VVK3;K7ENY4;F8VWU4;K7EIP6;F8WCY6;F8WD79;F8VPW9;F8VSF8;F8VWZ7	P51148;K7ERI8;K7ERQ8;F8VVZ0;F8VUA5;F8VVK3;K7ENY4	Ras-related protein Rab-5C
FADD	25.5874	0.0602961	-0.00468191	0.234624	-0.0490538		Discard	Discard			5	3	3	2	0	29.832	Q13158	Q13158	FAS-associated death domain protein
CAPZA1	27.1783	0.0602854	0.168899	-0.041432	0.0533895		Discard	Discard			7	7	6	7	0	125.37	P52907	P52907	F-actin-capping protein subunit alpha-1
PSMC1	24.8963	0.0599267	0.09815	0.0842003	-0.00257025		Discard	Discard			14	11	12	10	0	203.62	P62191;G3V4X1	P62191	26S protease regulatory subunit 4
NUDT9	23.068	0.0598995	0.10916	-0.0518028	0.122341		Discard	Discard			5	3	5	3	0	35.108	Q9BW91;D6RAW2;H7C386;D6R8Z6	Q9BW91;D6RAW2;H7C386	ADP-ribose pyrophosphatase, mitochondrial
EIF4E	23.8132	0.0595499	0.242816	-0.0394735	-0.0246926		Discard	Discard			4	4	4	3	0	35.041	P06730;D6RBW1;D6RFJ3;H0Y8J7	P06730;D6RBW1	Eukaryotic translation initiation factor 4E
NUP155	18.6312	0.0591837	0.0292761	0.0890913	NaN		Discard	Discard			3	2	2	0	0	23.507	O75694;E9PF10	O75694;E9PF10	Nuclear pore complex protein Nup155
ETFB	27.414	0.05876	0.0446039	0.0281448	0.103531		Discard	Discard			13	11	11	9	0	92.241	P38117;M0QY67	P38117;M0QY67	Electron transfer flavoprotein subunit beta
SSBP3;SSBP2;SSBP4	24.2428	0.0576324	0.611833	0.0418037	-0.48074		Discard	Discard			2	2	2	2	0	31.012	Q9BWW4;A0A087WVT6;D6RAC5;U3KQ46;Q9NW25	Q9BWW4;A0A087WVT6;D6RAC5;U3KQ46;Q9NW25	Single-stranded DNA-binding protein 3
TOP1	22.0405	0.0571712	0.0295589	0.0540844	0.0878702		Discard	Discard			9	5	6	6	0	56.847	P11387;Q969P6;E5RIC7;E5RJ95;E5RFS0	P11387	DNA topoisomerase 1
UBE2V2	26.4443	0.0570912	0.0508847	0.0880058	0.0323829		Discard	Discard			9	6	9	5	0	72.183	Q15819;G3V113;H0YBP9;H0YBX6	Q15819;G3V113;H0YBP9	Ubiquitin-conjugating enzyme E2 variant 2
EIF3F	25.0346	0.0570474	-0.183163	0.136454	0.217851		Discard	Discard			7	6	7	4	0	91.346	O00303;H0YDT6;A0A7I2YQA0;A0A1W2PP79;A0A7I2V4S2	O00303;H0YDT6	Eukaryotic translation initiation factor 3 subunit F
UQCR10	26.8105	0.0565765	0.237197	-0.0124754	-0.0549917		Discard	Discard			2	2	2	2	0	79.583	Q9UDW1	Q9UDW1	Cytochrome b-c1 complex subunit 9
KIF5B	22.3729	0.0549294	-0.0286459	0.0647449	0.128689		Discard	Discard			9	5	8	6	0	93.311	P33176;O60282;Q12840;A0A0G2JMZ6;A0A7I2V4K6;A0A7I2V3N5;J3KNA1;A0A7I2V492;A0A6Q8PEZ8;A0A6Q8PGJ3;A0A7I2YQQ7;A0A7I2V352;A0A7I2V581;A0A6Q8PGT2;A0A6Q8PGN1;A0A7I2V3V4	P33176	Kinesin-1 heavy chain
RPL19	27.6214	0.0546504	-0.183933	0.166972	0.180912		Discard	Discard			8	6	7	5	0	100.94	P84098;J3QR09;J3KTE4;A0A7I2YQG2;A0A7I2V638;A0A7I2V4U6;A0A7I2V2L0;A0A7I2V512	P84098;J3QR09;J3KTE4;A0A7I2YQG2;A0A7I2V638;A0A7I2V4U6;A0A7I2V2L0;A0A7I2V512	60S ribosomal protein L19;Ribosomal protein L19
RPL34	26.6477	0.0535729	-0.083019	-0.00358228	0.24732		Discard	Discard			4	4	4	4	0	27.136	P49207	P49207	60S ribosomal protein L34
ATXN2L	24.6373	0.0534616	0.00963388	0.133827	0.0169242		Discard	Discard			16	15	13	13	0	141.09	Q8WWM7;H3BUF6;H3BSK9;H3BUE3;H3BSQ5;H3BRB0;A0A0C4DGL7	Q8WWM7;H3BUF6;H3BSK9	Ataxin-2-like protein
MRE11A	21.9457	0.0532737	0.0275787	0.0460021	0.0862402		Discard	Discard			7	6	5	3	0	50.375	P49959;F8W7U8;F5GXT0;F5H742;F5H256	P49959;F8W7U8	Double-strand break repair protein MRE11A
CRKL	25.7708	0.0517835	0.156397	-0.020677	0.0196308		Discard	Discard			10	8	9	6	0	80.382	P46109	P46109	Crk-like protein
SUMO1	22.9424	0.0503482	0.222063	-0.00268594	-0.0683321		Discard	Discard			1	1	1	1	0.0019433	8.5689	P63165;B8ZZJ0;B9A032;G2XKQ0;B8ZZN6	P63165;B8ZZJ0;B9A032;G2XKQ0;B8ZZN6	Small ubiquitin-related modifier 1;Small ubiquitin-related modifier
PSMC4	25.0689	0.0499178	0.178237	0.0633648	-0.0918481		Discard	Discard			15	14	12	8	0	144.78	P43686	P43686	26S protease regulatory subunit 6B
UAP1	21.502	0.0498857	-0.204998	0.432959	-0.0783047		Discard	Discard			5	5	3	4	0	60.748	Q16222;Q3KQV9;A0A087X226	Q16222	UDP-N-acetylhexosamine pyrophosphorylase;UDP-N-acetylgalactosamine pyrophosphorylase;UDP-N-acetylglucosamine pyrophosphorylase
COPS3	21.9631	0.0489272	-0.30902	0.510658	-0.0548568		Discard	Discard			2	2	2	2	0	17.442	Q9UNS2;C9JLV5;J3QL22;J3QS85;J3KTQ1;J3QKR0;K7ES36;H7C3P9	Q9UNS2;C9JLV5;J3QL22;J3QS85;J3KTQ1;J3QKR0;K7ES36;H7C3P9	COP9 signalosome complex subunit 3
EIF6	25.1316	0.0481954	0.0183493	0.0454429	0.0807941		Discard	Discard			5	5	4	5	0	60.651	P56537;B7ZBH1;A0A0U1RQV5	P56537	Eukaryotic translation initiation factor 6
EIF3B	19.9585	0.0471408	0.0928839	0.136716	-0.088178		Discard	Discard			9	8	7	4	0	65.673	P55884;C9JQN7;C9JZG1	P55884	Eukaryotic translation initiation factor 3 subunit B
DDX1	23.403	0.0467878	0.037312	-0.0672585	0.17031		Discard	Discard			9	7	9	6	0	107.75	Q92499;A0A087WZ71;A0A7I2V430;A0A7I2V2M5;A0A7I2V4F0;A0A087X2G1;A0A7I2YQ77;A0A7I2V4J3;A0A7I2V5X8;A0A7I2V421	Q92499;A0A087WZ71;A0A7I2V430;A0A7I2V2M5;A0A7I2V4F0;A0A087X2G1;A0A7I2YQ77;A0A7I2V4J3	ATP-dependent RNA helicase DDX1
CCDC6	22.6657	0.0466827	0.151989	NaN	-0.0586232		Discard	Discard			6	4	4	2	0	56.228	Q16204	Q16204	Coiled-coil domain-containing protein 6
UFSP2	20.5221	0.046416	-0.248039	0.19131	0.195977		Discard	Discard			1	1	1	1	0.0034855	6.4758	Q9NUQ7;H0Y9B0;H0YA18;D6RGX2	Q9NUQ7;H0Y9B0;H0YA18;D6RGX2	Ufm1-specific protease 2
KDM1A	20.8295	0.0459399	0.256045	-0.219472	0.101247		Discard	Discard			3	3	1	1	0	22.133	O60341;R4GMQ1;R4GMP9	O60341;R4GMQ1	Lysine-specific histone demethylase 1A
GCN1L1	13.4987	0.0446814	0.119157	-0.0297942	NaN		Discard	Discard			7	4	5	1	0	47.065	Q92616	Q92616	Translational activator GCN1
CHP1	22.1901	0.044288	0.0340749	NaN	0.0545011		Discard	Discard			4	3	1	2	0	28.412	Q99653;H0YKE7;F5GX29;H0YNG9;H0YLY7	Q99653;H0YKE7;F5GX29;H0YNG9;H0YLY7	Calcineurin B homologous protein 1
CREB1;ATF1;CREM	25.0646	0.0435251	-0.0198869	-0.01265	0.163112		Discard	Discard			2	2	2	2	0	12.245	P16220;P18846;E9PAR2;G5E998	P16220;P18846;E9PAR2;G5E998	Cyclic AMP-responsive element-binding protein 1;Cyclic AMP-dependent transcription factor ATF-1
PDCL	22.3225	0.0432426	0.00891703	0.0139266	0.106884		Discard	Discard			3	3	1	2	0	20.375	Q13371	Q13371	Phosducin-like protein
RPS10;RPS10-NUDT3	28.1149	0.042203	-0.154121	-0.0178113	0.298541		Discard	Discard			9	8	8	4	0	69.934	A0A1W2PQS6;A0A2R8Y6L3;F6U211;A0A2R8Y7H1;S4R435;A0A2R8YFH6;O95989	A0A1W2PQS6;A0A2R8Y6L3;F6U211;A0A2R8Y7H1;S4R435;A0A2R8YFH6
HAT1	23.1	0.0417708	0.286881	0.130536	-0.292104		Discard	Discard			5	2	5	2	0	49.211	O14929	O14929	Histone acetyltransferase type B catalytic subunit
RDH13	20.9513	0.041559	0.0267293	0.240253	-0.142306		Discard	Discard			3	2	3	2	0	18.092	Q8NBN7;G8JLA1	Q8NBN7;G8JLA1	Retinol dehydrogenase 13
DTNBP1	21.4774	0.0415161	0.118094	NaN	-0.0350617		Discard	Discard			2	2	0	1	0	13.303	Q96EV8;D6RCT8;A6NFV8;D6RAX1	Q96EV8;D6RCT8;A6NFV8;D6RAX1	Dysbindin
AFG3L2	19.1925	0.0409562	0.0139266	0.0765591	0.0323829		Discard	Discard			2	2	2	2	0	13.327	Q9Y4W6	Q9Y4W6	AFG3-like protein 2
OSBPL9	20.135	0.0409484	0.224287	0.0794293	-0.180871		Discard	Discard			2	2	2	2	0	13.04	Q96SU4	Q96SU4	Oxysterol-binding protein-related protein 9
GNL3	20.5792	0.0398518	-0.233379	0.158596	0.194339		Discard	Discard			8	3	6	3	0	62.698	Q9BVP2	Q9BVP2	Guanine nucleotide-binding protein-like 3
PNN	19.9742	0.0393192	0.227618	-0.358195	0.248535		Discard	Discard			5	4	5	2	0	31.62	Q9H307;G3V5F0;G3V579	Q9H307	Pinin
TNIK;MAP4K4;MINK1	22.5142	0.0392658	-0.0948648	0.0226164	0.190046		Discard	Discard			3	3	2	2	0	19.279	Q9UKE5;O95819;Q8N4C8;C9J338;I3L2I2;A0A590UJE1;E7ENQ1;G3XAA2;H7C360;G5E948;E7EN19;A0A0D9SEY1;C9J840;E7EX83;A0A0D9SG62	Q9UKE5;O95819;Q8N4C8;C9J338;I3L2I2;A0A590UJE1;E7ENQ1;G3XAA2;H7C360;G5E948;E7EN19;A0A0D9SEY1	TRAF2 and NCK-interacting protein kinase;Mitogen-activated protein kinase kinase kinase kinase 4;Misshapen-like kinase 1
SEC61A1;SEC61A2	25.2986	0.0389908	0.106616	-0.0823926	0.0927488		Discard	Discard			7	7	6	7	0	49.556	P61619;B4DR61;Q9H9S3;F8W776;Q8TC24;H7C1Q9;C9JXC6;H7C069;A6NK38;F2Z2C7;A6NIF9;C9JJV4	P61619;B4DR61;Q9H9S3;F8W776;Q8TC24	Protein transport protein Sec61 subunit alpha isoform 1;Protein transport protein Sec61 subunit alpha isoform 2
CIZ1	20.1834	0.0387834	-0.0833246	0.265317	-0.0656421		Discard	Discard			5	4	2	3	0	45.039	Q9ULV3;H0Y5D5;F5H2X7;Q9BTG3;Q5SYW2;A0A494C0L7	Q9ULV3;H0Y5D5;F5H2X7;Q9BTG3;Q5SYW2;A0A494C0L7	Cip1-interacting zinc finger protein
QKI	25.9759	0.0383151	0.18574	-0.0582026	-0.0125918		Discard	Discard			7	6	7	5	0	58.551	Q96PU8;H0YG47;F5GXS8;F5GYM3;H0YGD6;F5H5U6;F5H8C8;F5GYT7	Q96PU8;H0YG47;F5GXS8;F5GYM3;H0YGD6	Protein quaking
PSME1	25.2295	0.0381929	0.0335111	-0.0176215	0.098689		Discard	Discard			11	7	6	10	0	93.106	Q06323;H0YKK6;H0YLU2	Q06323	Proteasome activator complex subunit 1
CCAR2	18.1085	0.0381564	NaN	-0.0664274	0.14274		Discard	Discard			5	4	3	3	0	32.368	Q8N163;H0YC69;E5RGU7;E5RFJ3;H0YC58;G3V119;H0YB24;A0A087X2B6;E5RHJ4	Q8N163	Cell cycle and apoptosis regulator protein 2
COPS6	25.0716	0.0373555	0.152768	0.193204	-0.233905		Discard	Discard			4	4	3	2	0	39.718	Q7L5N1;E7EM64	Q7L5N1;E7EM64	COP9 signalosome complex subunit 6
SRI	21.7311	0.0366861	0.396707	NaN	-0.323335		Discard	Discard			2	1	0	2	0.0020218	10.805	P30626;C9J0K6;B4DHQ6	P30626;C9J0K6;B4DHQ6	Sorcin
SMAP2	25.4086	0.0365976	0.121015	0.0434844	-0.0547069		Discard	Discard			8	7	8	7	0	58.59	Q8WU79;A0A087WV97;X6RCC3	Q8WU79;A0A087WV97;X6RCC3	Stromal membrane-associated protein 2
PPIL1	24.9675	0.0355408	0.116098	0.0924781	-0.101954		Discard	Discard			3	3	3	2	0	24.043	Q9Y3C6	Q9Y3C6	Peptidyl-prolyl cis-trans isomerase-like 1
NPM1	30.4619	0.0351871	-0.283843	0.0801119	0.309293		Discard	Discard			11	11	11	10	0	323.31	P06748;A0A7I2V5S2;A0A7I2YQC0;A0A7I2V433;A0A7I2V2X9;A0A7I2V3U2;A0A7I2V4G8;A0A7I2V3G5;A0A7I2V579;A0A7I2V5J8;E5RI98;E5RGW4	P06748;A0A7I2V5S2;A0A7I2YQC0;A0A7I2V433;A0A7I2V2X9;A0A7I2V3U2;A0A7I2V4G8;A0A7I2V3G5;A0A7I2V579;A0A7I2V5J8;E5RI98	Nucleophosmin
C1orf174	23.2759	0.0348914	0.0732718	-0.00379928	0.0352017		Discard	Discard			1	1	1	1	0	12.3	Q8IYL3	Q8IYL3	UPF0688 protein C1orf174
RPS11	26.1248	0.0347866	-0.151907	0.0931545	0.163112		Discard	Discard			8	7	7	4	0	50.47	P62280;M0QZC5;M0R1H6;M0R1H5	P62280;M0QZC5	40S ribosomal protein S11
TBP	21.9565	0.0346203	0.0753272	-0.00608656	NaN		Discard	Discard			1	1	1	0	0	12.515	P20226;H0Y6D8;Q32MN6	P20226;H0Y6D8;Q32MN6	TATA-box-binding protein
RBM42	23.7494	0.0338622	0.164915	0.0571383	-0.120467		Discard	Discard			7	5	6	4	0	71.636	Q9BTD8;K7EP90;K7EQ03;K7ER08;K7EML2	Q9BTD8;K7EP90;K7EQ03;K7ER08	RNA-binding protein 42
CNOT2	21.2153	0.033756	-0.00294615	0.165815	-0.0616013		Discard	Discard			3	1	2	2	0	22.281	Q9NZN8;F8VRS8;F8VUB4;F8VV52;H0YI11;H0YH84;F8W145;F8VQF4	Q9NZN8;F8VRS8;F8VUB4;F8VV52;H0YI11;H0YH84;F8W145	CCR4-NOT transcription complex subunit 2
PRPSAP1	19.6443	0.033559	-0.0669714	0.134089	NaN		Discard	Discard			2	1	2	0	0	37.535	Q14558;C9J168;B4DP31;C9JUN4;C9JKT9;C9JNQ3	Q14558;C9J168;B4DP31;C9JUN4	Phosphoribosyl pyrophosphate synthase-associated protein 1
RPS19	26.7005	0.0329991	-0.195566	0.122076	0.172487		Discard	Discard			9	9	9	9	0	65.223	P39019;M0R2L9;M0QYF7;M0R140;A0A075B6E2	P39019;M0R2L9;M0QYF7;M0R140	40S ribosomal protein S19
ARL6IP5	23.1548	0.0324931	-0.0493076	0.013355	0.133432		Discard	Discard			2	1	2	2	0	17.289	O75915;F8WF90;C9JQU6;F8WF33	O75915;F8WF90;C9JQU6;F8WF33	PRA1 family protein 3
HDDC2	25.2317	0.0319263	-0.241219	0.144046	0.192952		Discard	Discard			7	7	7	6	0	59.179	Q7Z4H3;V9GYS5;V9GZ04	Q7Z4H3	HD domain-containing protein 2
MESDC2	23.3335	0.0309418	-0.249874	0.417596	-0.0748968		Discard	Discard			4	2	3	4	0	24.659	Q14696	Q14696	LDLR chaperone MESD
CSE1L	26.288	0.0308427	0.032242	0.0113525	0.0489336		Discard	Discard			18	15	16	10	0	141.31	P55060	P55060	Exportin-2
MSH2	18.5826	0.0305211	-0.665615	NaN	0.726657		Discard	Discard			5	3	2	2	0	47.112	P43246;A0A2R8YFH0;E9PHA6;A0A2R8Y6P0;A0A2R8YG02;A0A2R8Y7S8	P43246;A0A2R8YFH0;E9PHA6;A0A2R8Y6P0;A0A2R8YG02;A0A2R8Y7S8	DNA mismatch repair protein Msh2
MCM4	23.833	0.0305005	0.171335	0.0946415	-0.174475		Discard	Discard			15	12	13	8	0	118.47	P33991;A0A3B3IU45;A0A3B3IT92;E5RG31;A0A3B3IS57;A0A3B3ITP6;A0A3B3IRR8;Q9UJA3;A0A494C100	P33991;A0A3B3IU45;A0A3B3IT92;E5RG31;A0A3B3IS57;A0A3B3ITP6	DNA replication licensing factor MCM4
HNRNPUL2;HNRNPUL2-BSCL2	20.6057	0.0298523	0.260628	0.127105	-0.298176		Discard	Discard			4	4	3	3	0	28.72	Q1KMD3;H3BQZ7	Q1KMD3;H3BQZ7	Heterogeneous nuclear ribonucleoprotein U-like protein 2
DCAF7	24.7785	0.0295233	0.151209	-0.00917584	-0.0534637		Discard	Discard			3	3	3	3	0	38.711	P61962;A0A087WWI6	P61962	DDB1- and CUL4-associated factor 7
PRPF6	20.0882	0.0295174	-0.0142664	0.158725	-0.0559062		Discard	Discard			3	2	2	2	0	22.359	O94906	O94906	Pre-mRNA-processing factor 6
RAP1B;RAP1A	27.4906	0.029438	0.294547	-0.116567	-0.0896664		Discard	Discard			8	5	6	6	0	75.461	P61224;P62834;F5H6R7;A6NIZ1;F5H7Y6;E7ESV4;F5GX62;F5H004;F5GYB5;A0A075B6Q0;F5H0B7;F5H500;B7ZB78;F5GZG1;F5H4H0;F5H491;F5GWU8;F5H077;F5GYH7;F5H823;F8WBC0	P61224;P62834;F5H6R7;A6NIZ1;F5H7Y6;E7ESV4;F5GX62;F5H004;F5GYB5;A0A075B6Q0;F5H0B7;F5H500;B7ZB78;F5GZG1;F5H4H0;F5H491;F5GWU8;F5H077;F5GYH7;F5H823	Ras-related protein Rap-1b;Ras-related protein Rap-1A;Ras-related protein Rap-1b-like protein
FLNC	22.1187	0.0287511	0.354565	-0.282667	0.0143553		Discard	Discard			24	12	19	21	0	234.94	Q14315	Q14315	Filamin-C
COTL1	24.6697	0.0279942	0.146264	-0.186213	0.123931		Discard	Discard			5	3	4	2	0	28.476	Q14019;H3BT58	Q14019;H3BT58	Coactosin-like protein
CLTC	23.9642	0.0279806	0.0346383	0.00288247	0.0464211		Discard	Discard			32	28	29	21	0	323.31	Q00610;A0A087WVQ6;J3KS13;P53675;A0A087WX41;K7EJJ5;J3KSQ2;J3QL20;J3KRF5;F5H5N6	Q00610;A0A087WVQ6	Clathrin heavy chain 1;Clathrin heavy chain
RNASEH2A	24.479	0.0279296	0.140255	0.0450235	-0.10149		Discard	Discard			4	3	4	3	0	41.544	O75792;A0A2R8Y606;A0A2R8Y658	O75792	Ribonuclease H2 subunit A
GNB2L1	29.5644	0.0278819	-0.120341	0.0681893	0.135798		Discard	Discard			11	11	11	11	0	208.73	P63244;J3KPE3;D6RAC2;D6REE5;H0YAF8;D6RHH4;H0Y8W2;D6RAU2;E9PD14;D6RFZ9;D6R9L0;H0YAM7;D6R9Z1;D6RFX4;D6RGK8;D6RBD0;D6R909;D6RF23;D6RHJ5;H0Y9P0;H0Y8R5;D6RDI0	P63244;J3KPE3;D6RAC2;D6REE5;H0YAF8;D6RHH4;H0Y8W2;D6RAU2;E9PD14;D6RFZ9	Guanine nucleotide-binding protein subunit beta-2-like 1;Guanine nucleotide-binding protein subunit beta-2-like 1, N-terminally processed
TAF7	23.4658	0.0275468	0.211511	0.0640551	-0.192925		Discard	Discard			6	4	6	2	0	42.226	Q15545;A0A096LPC3	Q15545	Transcription initiation factor TFIID subunit 7
TRAPPC4	24.0205	0.0273478	0.0285691	0.139339	-0.0858642		Discard	Discard			7	4	7	3	0	62.124	Q9Y296;J3KP27;E9PN70;G3V1A0;G5EA23;E9PKS9;E9PQE8	Q9Y296;J3KP27;E9PN70;G3V1A0;G5EA23;E9PKS9;E9PQE8	Trafficking protein particle complex subunit 4
SNIP1	21.51	0.0269599	-0.0181182	-0.150994	0.249991		Discard	Discard			7	2	4	3	0	39.993	Q8TAD8	Q8TAD8	Smad nuclear-interacting protein 1
GNAI3	25.1233	0.0268513	0.1995	-0.0749728	-0.0439731		Discard	Discard			5	5	5	5	0	95.958	P08754	P08754	Guanine nucleotide-binding protein G(k) subunit alpha
PRPF39	19.9515	0.0264557	-0.107492	NaN	0.160404		Discard	Discard			2	1	1	2	0	15.119	Q86UA1	Q86UA1	Pre-mRNA-processing factor 39
KRTCAP2	23.3624	0.0263424	0.293253	-0.0886843	-0.125541		Discard	Discard			1	1	1	1	0	18.738	Q8N6L1;A0A6I8PRU6;A0A6I8PLD9	Q8N6L1;A0A6I8PRU6;A0A6I8PLD9	Keratinocyte-associated protein 2
RNF220	19.9501	0.0262254	-0.11516	0.0648829	0.128953		Discard	Discard			1	1	1	1	0.001992	9.8591	Q5VTB9;Q5TDE7;Q5TDE8	Q5VTB9;Q5TDE7;Q5TDE8	E3 ubiquitin-protein ligase RNF220
ING3	20.6589	0.025858	0.0475383	0.00417777	NaN		Discard	Discard			1	1	1	0	0.0020105	10.669	Q9NXR8;E7ET07	Q9NXR8;E7ET07	Inhibitor of growth protein 3;Inhibitor of growth protein
PGAM5	21.491	0.0258355	0.308361	-0.113208	-0.117647		Discard	Discard			7	4	5	2	0	43.979	Q96HS1;F5GXG4	Q96HS1	Serine/threonine-protein phosphatase PGAM5, mitochondrial
TMPO	20.5296	0.0242582	-0.00528998	0.0538064	NaN		Discard	Discard			4	3	4	1	0	34.233	P42167;G5E972;H0YJH7	P42167;G5E972	Lamina-associated polypeptide 2, isoforms beta/gamma;Thymopoietin;Thymopentin
LAMTOR1	24.7886	0.0241488	-0.0866453	0.108625	0.0504668		Discard	Discard			4	2	3	3	0	38.079	Q6IAA8;H0YFI1;F5H479;F5GX19;F5H3Y3	Q6IAA8;H0YFI1;F5H479;F5GX19;F5H3Y3	Ragulator complex protein LAMTOR1
PCBP2	22.5284	0.0238612	NaN	-0.094495	0.142217		Discard	Discard			2	0	2	2	0	33.095	F8VRH0	F8VRH0
EIF2B2	23.1203	0.0233715	-0.156515	0.266637	-0.0400073		Discard	Discard			5	5	5	4	0	38.328	P49770;H0YJJ8;G3V5E5;H0YK01	P49770	Translation initiation factor eIF-2B subunit beta
ZC3H15	22.8319	0.0233567	0.0571383	-0.010425	NaN		Discard	Discard			3	2	3	1	0	22.111	Q8WU90;F8WB26	Q8WU90	Zinc finger CCCH domain-containing protein 15
PSMB6	26.7728	0.0231461	0.14104	-0.0678027	-0.00379928		Discard	Discard			7	7	7	6	0	76.512	P28072;A0A087X2I4;I3L3X7	P28072;A0A087X2I4	Proteasome subunit beta type-6;Proteasome subunit beta type
SLC25A1	24.3614	0.0225532	0.0896338	0.0268709	-0.048845		Discard	Discard			5	5	3	4	0	37.404	P53007;B4DP62	P53007;B4DP62	Tricarboxylate transport protein, mitochondrial
SMARCA4	22.6899	0.0221591	0.0255958	-0.0395032	0.0803847		Discard	Discard			7	7	5	6	0	68.01	P51532;Q9HBD4;A0A0A0MT49;A0A2R8Y4P4;A0A2R8Y7S2;A0A2R8YGG3;A0A2R8YGP5;A0A2R8Y440;A0A2R8Y4C5;A0A2R8YF80;A0A2R8YG32;A0A2R8Y7F3;A0A2R8Y6N0;A0A2R8Y526;A0A2R8YF58;A0A2R8Y6V2;A0A2R8YDA1;A0A2R8Y7Y7;A0A2R8Y523;P51531;A0A2R8Y4R6;A0A2R8Y5K3;A0A2R8YCY3;A0A0U1RQZ9;A0A2R8YFV8;K7EQF0;A0A2R8YFK5;K7EP28	P51532;Q9HBD4;A0A0A0MT49;A0A2R8Y4P4;A0A2R8Y7S2;A0A2R8YGG3;A0A2R8YGP5;A0A2R8Y440;A0A2R8Y4C5	Transcription activator BRG1
MRFAP1	23.1388	0.0219113	-0.0178844	NaN	0.0617071		Discard	Discard			1	1	0	1	0	30.676	Q9Y605;A0A087WTY9	Q9Y605;A0A087WTY9	MORF4 family-associated protein 1
PPM1B	20.3785	0.02119	0.108625	0.22848	-0.273535		Discard	Discard			1	1	1	1	0	23.721	O75688;C9JIR6;A0A3B3IS24	O75688;C9JIR6;A0A3B3IS24	Protein phosphatase 1B
EIF3M	22.8454	0.0209261	-0.0668504	-0.139045	0.268674		Discard	Discard			7	4	6	2	0	70.15	Q7L2H7;H0YCQ8;J3KNJ2;E9PN86;E9PRI2;E9PRY0;E7ESM3	Q7L2H7;H0YCQ8	Eukaryotic translation initiation factor 3 subunit M
RPL27A	26.9279	0.0207977	-0.27521	0.0900404	0.247563		Discard	Discard			4	4	4	3	0	29.301	P46776;E9PLL6;E9PJD9;E9PLX7	P46776;E9PLL6;E9PJD9	60S ribosomal protein L27a
TPD52L2	25.8346	0.0205305	0.127105	0.0807941	-0.146308		Discard	Discard			8	7	7	5	0	113.24	O43399;A0A087WYR3;A0A087WZ51	O43399;A0A087WYR3;A0A087WZ51	Tumor protein D54
MRPL39	21.2216	0.0202535	0.0436244	0.188781	-0.171645		Discard	Discard			3	3	2	2	0	24.128	Q9NYK5;C9JG87	Q9NYK5;C9JG87	39S ribosomal protein L39, mitochondrial
PRPF4	21.5526	0.0196777	-0.225548	0.400429	-0.115848		Discard	Discard			5	3	5	2	0	30.233	O43172	O43172	U4/U6 small nuclear ribonucleoprotein Prp4
LAP3	23.2855	0.0196168	-0.648236	-0.287131	0.994218		Discard	Discard			7	7	6	4	0	48.94	P28838;H0Y9Q1;H0Y983	P28838;H0Y9Q1	Cytosol aminopeptidase
TMED9	25.4321	0.0193806	0.340619	-0.0164391	-0.266038		Discard	Discard			3	3	2	3	0	29.382	Q9BVK6	Q9BVK6	Transmembrane emp24 domain-containing protein 9
HACD3	25.0694	0.0191852	0.356595	-0.0580073	-0.241032		Discard	Discard			7	7	6	7	0	56.719	Q9P035;H3BPZ1;H3BS72;H3BRL8;H3BMZ1	Q9P035;H3BPZ1;H3BS72;H3BRL8	Very-long-chain (3R)-3-hydroxyacyl-CoA dehydratase 3
NUP214	23.4691	0.0187841	0.0604624	0.0142124	-0.0183226		Discard	Discard			22	16	18	16	0	232.47	P35658;A0A494C1F2;A0A0A0MSW3;A0A494BZU9;H0Y837;E9PKD2;B7ZAV2;H0YF36;A0A494C104;H0YDS4	P35658;A0A494C1F2;A0A0A0MSW3	Nuclear pore complex protein Nup214
CHMP1B	23.1277	0.0187396	0.207518	0.133827	-0.285126		Discard	Discard			1	1	1	1	0.0079602	6.098	Q7LBR1	Q7LBR1	Charged multivesicular body protein 1b
CCT3	27.1456	0.0186631	0.095722	0.0180643	-0.057797		Discard	Discard			19	17	17	18	0	192.85	P49368;B4DUR8;Q5SZX6;E9PRC8;E9PQ35;E9PM09;Q5SZW8;Q5SZX9	P49368;B4DUR8	T-complex protein 1 subunit gamma
CMPK1	27.3293	0.0186017	0.0343565	-0.0797982	0.101247		Discard	Discard			8	7	8	6	0	108.05	P30085;Q5T0D2;A0A494BXC7	P30085;Q5T0D2;A0A494BXC7	UMP-CMP kinase
CKB	25.7079	0.0178395	0.016211	0.153546	-0.116238		Discard	Discard			14	12	10	10	0	240.24	P12277;G3V4N7;H0YJG0;G3V461;G3V2I1;H0YJK0	P12277;G3V4N7	Creatine kinase B-type
PSMD8	25.261	0.017803	0.0137839	0.00259443	0.0370308		Discard	Discard			10	10	10	6	0	77.312	P48556;R4GMR5;K7EJR3;K7EJC1;K7ERW6;K7ENY6	P48556;R4GMR5;K7EJR3;K7EJC1	26S proteasome non-ATPase regulatory subunit 8
NCAPG	17.7851	0.0177173	0.00432164	0.0311129	NaN		Discard	Discard			1	1	1	0	0	12.058	Q9BPX3	Q9BPX3	Condensin complex subunit 3
MED19	22.8752	0.0176979	0.370276	-0.33488	NaN		Discard	Discard			3	1	2	0	0	22.941	A0JLT2;J3KR33	A0JLT2;J3KR33	Mediator of RNA polymerase II transcription subunit 19
AK3	21.4096	0.0175832	-0.00663718	0.0418037	NaN		Discard	Discard			2	2	2	1	0	13.28	Q9UIJ7	Q9UIJ7	GTP:AMP phosphotransferase AK3, mitochondrial
EIF4A1	28.7419	0.0172201	-0.280755	0.184979	0.147437		Discard	Discard			19	18	18	17	0	270.73	P60842;J3KT12;J3QS69;J3KTB5;J3KSZ0;J3QL43;J3KTN0;J3QR64;J3QLN6;J3QKZ9;J3KS25;J3QL52;J3KT04;J3KS93	P60842;J3KT12;J3QS69;J3KTB5;J3KSZ0;J3QL43	Eukaryotic initiation factor 4A-I
DLAT	23.8669	0.0168614	0.0157831	0.15043	-0.115629		Discard	Discard			10	8	8	7	0	77.236	P10515;H0YDD4;E9PEJ4	P10515;H0YDD4;E9PEJ4	Dihydrolipoyllysine-residue acetyltransferase component of pyruvate dehydrogenase complex, mitochondrial;Acetyltransferase component of pyruvate dehydrogenase complex
DCTD	23.2845	0.016534	-0.0682262	0.102188	0.0156403		Discard	Discard			3	2	3	2	0	18.993	P32321;D6RBJ9	P32321	Deoxycytidylate deaminase
IARS2	18.5192	0.0164372	-0.347693	-0.185359	0.582363		Discard	Discard			2	1	1	2	0	11.787	Q9NSE4	Q9NSE4	Isoleucine--tRNA ligase, mitochondrial
AKR7A2	21.0598	0.0158767	-0.19669	0.190931	0.0533895		Discard	Discard			3	2	3	3	0	22.279	O43488;H3BLU7;Q8NHP1;A0A499FJT0	O43488;H3BLU7	Aflatoxin B1 aldehyde reductase member 2
RPSA	27.7601	0.0158087	-0.360842	0.199751	0.208517		Discard	Discard			10	8	10	8	0	109.31	P08865;C9J9K3;A0A0C4DG17;F8WD59	P08865;C9J9K3;A0A0C4DG17;F8WD59	40S ribosomal protein SA
CNDP2	23.4807	0.0154617	-0.135602	0.25532	-0.0733326		Discard	Discard			10	9	9	5	0	79.289	Q96KP4;J3QKT2;J3QQN6;J3QR27;J3QLU1;J3QKQ0;J3QRD0;J3QL02;J3KSV5;A0A087WYZ1;J3KRD5;A0A087WVS2;J3KSS4;J3QRP4;J3QRA8;J3QRH4	Q96KP4	Cytosolic non-specific dipeptidase
PSMB3	26.6204	0.0150093	0.371949	-0.247748	-0.0791731		Discard	Discard			5	5	4	3	0	61.961	P49720;A0A087WXQ8;A0A087WY10;A0A087WUL2	P49720;A0A087WXQ8;A0A087WY10;A0A087WUL2	Proteasome subunit beta type-3
SLC16A1	24.1106	0.0147482	-0.106591	0.0450235	0.105812		Discard	Discard			2	2	2	2	0	31.547	P53985;Q5T8R3;Q5T8R5	P53985;Q5T8R3;Q5T8R5	Monocarboxylate transporter 1
HCFC1	20.9321	0.0138156	-0.396119	-0.00264252	0.440208		Discard	Discard			7	3	6	4	0	65.448	P51610;A6NEM2;H7C1C4;Q9Y5Z7	P51610;A6NEM2;H7C1C4	Host cell factor 1;HCF N-terminal chain 1;HCF N-terminal chain 2;HCF N-terminal chain 3;HCF N-terminal chain 4;HCF N-terminal chain 5;HCF N-terminal chain 6;HCF C-terminal chain 1;HCF C-terminal chain 2;HCF C-terminal chain 3;HCF C-terminal chain 4;HCF C-terminal chain 5;HCF C-terminal chain 6
PCYT1A;PCYT1B	21.6996	0.0137411	-0.117443	0.177471	-0.0188049		Discard	Discard			4	2	4	2	0	28.769	P49585;C9J050;C9JEJ2;Q9Y5K3;H7C1T3;C9JVS0;C9JPY0;F8WAZ5;C9J2E1	P49585;C9J050;C9JEJ2;Q9Y5K3;H7C1T3	Choline-phosphate cytidylyltransferase A;Choline-phosphate cytidylyltransferase B
MT-ATP6	29.1501	0.0125297	-0.828665	0.480989	0.385265		Discard	Discard			1	1	1	1	0.0018818	7.5584	P00846	P00846	ATP synthase subunit a
MAP4	22.6414	0.0124534	0.172744	-0.0380359	-0.0973475		Discard	Discard			11	10	9	10	0	108.92	P27816;E7EVA0;H0Y2V1;H7C4C5;F8W9U4;B5MEG9;A0A0J9YVV8;A0A0J9YW37;H7C456	P27816;E7EVA0	Microtubule-associated protein 4;Microtubule-associated protein
MAPRE1	27.2327	0.0120977	0.0926134	-0.0600664	0.00374607		Discard	Discard			12	11	12	9	0	128.66	Q15691	Q15691	Microtubule-associated protein RP/EB family member 1
PGLS	21.3148	0.0119797	-0.187379	0.213254	0.0100636		Discard	Discard			6	4	6	5	0	52.488	O95336;M0R261;M0R0U3;M0R1L2	O95336;M0R261;M0R0U3	6-phosphogluconolactonase
FKBP2	24.2988	0.0117173	-0.0772541	0.154194	-0.0417884		Discard	Discard			4	4	4	3	0	25.807	P26885;A0A494C1N0;F5H0N4	P26885;A0A494C1N0;F5H0N4	Peptidyl-prolyl cis-trans isomerase FKBP2;Peptidyl-prolyl cis-trans isomerase
NOSIP	23.8989	0.0116317	-0.16025	-0.00158784	0.196733		Discard	Discard			7	5	5	4	0	82.748	Q9Y314;M0R3B2;A0A075B6F9;A0A075B797;M0R1K2;M0QX85;M0R1T7	Q9Y314;M0R3B2;A0A075B6F9;A0A075B797	Nitric oxide synthase-interacting protein
PTP4A2;PTP4A1	24.7797	0.0111088	0.305679	-0.130413	-0.141939		Discard	Discard			5	5	4	4	0	34.794	Q12974;Q93096;E9PMY3;E9PML8;E9PJC0;E9PRR9;A0A0D9SGK2;A0A3B3ISR8	Q12974;Q93096;E9PMY3;E9PML8;E9PJC0;E9PRR9	Protein tyrosine phosphatase type IVA 2;Protein tyrosine phosphatase type IVA 1
PPM1F	23.5071	0.0109318	-0.09866	0.0384361	0.0930192		Discard	Discard			7	4	5	6	0	56.687	P49593;B5MCT7;A8MX49;C9JL74;C9J2F3	P49593;B5MCT7;A8MX49	Protein phosphatase 1F
PPP2R1A	24.1089	0.00974422	-0.0356088	-0.0531194	0.117961		Discard	Discard			12	9	6	9	0	130.76	P30153;B3KQV6;C9J9C1;E9PH38;M0QXG4;M0R0K6	P30153;B3KQV6;C9J9C1	Serine/threonine-protein phosphatase 2A 65 kDa regulatory subunit A alpha isoform
ACTR2	26.0246	0.00814093	0.0060466	0.0394191	-0.0210429		Discard	Discard			5	5	5	3	0	41.066	P61160;F5H6T1;A0A1B0GWD0;A0A1B0GWH0	P61160;F5H6T1	Actin-related protein 2
RBM8A	24.2672	0.00757009	-0.0192143	-0.120028	0.161952		Discard	Discard			5	4	4	3	0	52.078	Q9Y5S9;A0A0J9YW13	Q9Y5S9;A0A0J9YW13	RNA-binding protein 8A
SACM1L	20.9392	0.00756998	0.136323	-0.00669523	-0.106917		Discard	Discard			6	6	3	5	0	41.396	Q9NTJ5;A0A5F9ZHN7;E9PGZ4;F8WDN7;C9JV50;F8WCQ2;C9J3E3	Q9NTJ5;A0A5F9ZHN7;E9PGZ4;F8WDN7	Phosphatidylinositide phosphatase SAC1
TBPL1	22.8344	0.00665963	0.0221902	-0.00887091	NaN		Discard	Discard			2	2	2	1	0	53.508	P62380;Q7Z6T9;Q7Z6U0;Q7Z6U1;Q7Z6U2	P62380;Q7Z6T9;Q7Z6U0;Q7Z6U1;Q7Z6U2	TATA box-binding protein-like protein 1
CDKAL1	20.2369	0.00647224	0.0721745	-0.083447	0.0306892		Discard	Discard			2	2	1	1	0	12.541	Q5VV42	Q5VV42	Threonylcarbamoyladenosine tRNA methylthiotransferase
DDX39B	26.1607	0.00625005	0.0859685	-0.115176	0.0479571		Discard	Discard			13	10	10	10	0	104.17	Q13838;Q5STU3;F6WLT2;A0A0G2JJZ9;A0A140T9X3;F6TRA5;A0A0A0MT12;F6S4E6;A0A140T996;F6R6M7;A0A140TA18;F6UJC5;A0A140T9X9;H0Y400;A0A0G2JHN7;A0A0G2JJL7;F6QYI9;A0A140T9K1;A0A140T973;F6S2B7;A0A140T9L4;F6U6E2;H0YCC6;F6SXL5;A0A140T9N3;A0A140T9K2	Q13838;Q5STU3;F6WLT2;A0A0G2JJZ9;A0A140T9X3;F6TRA5;A0A0A0MT12;F6S4E6	Spliceosome RNA helicase DDX39B
RPL12	26.2732	0.00624934	-0.296899	-0.0167455	0.332393		Discard	Discard			3	3	3	3	0	186.48	P30050	P30050	60S ribosomal protein L12
STK26;STK25	22.2622	0.00593584	0.012068	-0.0296028	0.0353423		Discard	Discard			6	4	4	3	0	43.267	Q9P289;Q8NBY1;B4E0Y9;O00506;C9JDH9;C9J6L2;C9JCC0;C9J232;H7C279;C9JJV0;H0Y630;Q5JV99	Q9P289;Q8NBY1;B4E0Y9;O00506;C9JDH9;C9J6L2;C9JCC0;C9J232;H7C279	Serine/threonine-protein kinase 26;Serine/threonine-protein kinase 25
DRG2	21.7118	0.00573022	-0.30504	0.326767	-0.00453715		Discard	Discard			3	3	2	3	0	36.483	P55039;A8MZF9;J3QRI9;J3QKW7;J3QR71;J3QL90;J3KRL5;J3QKV7;J3QLF3	P55039;A8MZF9;J3QRI9;J3QKW7;J3QR71;J3QL90;J3KRL5;J3QKV7	Developmentally-regulated GTP-binding protein 2
PUF60	26.1188	0.00483595	0.00705191	-0.0130285	0.0204844		Discard	Discard			15	13	14	8	0	156.17	A0A0J9YYL3;A0A0J9YVP6;Q9UHX1;A0A0J9YXJ8;A0A0J9YXX5;A0A0J9YVR6;A0A0J9YWM1;H0YEM1;E9PN18;E9PMU7;H0YCP8;E9PL19	A0A0J9YYL3;A0A0J9YVP6;Q9UHX1;A0A0J9YXJ8;A0A0J9YXX5;A0A0J9YVR6;A0A0J9YWM1;H0YEM1	Poly(U)-binding-splicing factor PUF60
ATP6V1C1	22.5026	0.00402853	0.232047	-0.166033	-0.0539279		Discard	Discard			8	5	7	7	0	61.513	P21283;E7EV59	P21283	V-type proton ATPase subunit C 1
ARL8A;ARL8B	23.8017	0.00361605	0.188021	-0.0862623	-0.0909105		Discard	Discard			2	2	2	2	0	41.181	Q96BM9;Q9NVJ2;A0A087X2J2	Q96BM9;Q9NVJ2;A0A087X2J2	ADP-ribosylation factor-like protein 8A;ADP-ribosylation factor-like protein 8B
SF3A1	23.4048	0.00350057	0.0309717	0.024887	-0.045357		Discard	Discard			11	7	11	7	0	93.468	Q15459;H7C1L2	Q15459	Splicing factor 3A subunit 1
STT3A	21.8332	0.00296394	0.0659859	-0.128582	0.0714881		Discard	Discard			6	4	5	4	0	37.426	P46977;A0A0C4DH80;E9PN73;E9PI32;H0YET6	P46977	Dolichyl-diphosphooligosaccharide--protein glycosyltransferase subunit STT3A
CD2AP	22.3291	0.00235937	0.335255	-0.127463	-0.200714		Discard	Discard			9	8	6	5	0	63.236	Q9Y5K6	Q9Y5K6	CD2-associated protein
XPA	21.2251	0.00106706	0.218099	NaN	-0.215965		Discard	Discard			2	1	2	2	0	16.004	P23025;F2Z2T2	P23025;F2Z2T2	DNA repair protein complementing XP-A cells
GPKOW	17.9099	0.000242457	-0.261708	0.262193	NaN		Discard	Discard			1	1	1	0	0.0019928	9.9176	Q92917	Q92917	G patch domain and KOW motifs-containing protein
PSMC6	25.2947	-0.000201458	-0.00349557	-0.0126064	0.0154976		Discard	Discard			13	12	10	8	0	152.53	P62333;A0A087X2I1;H0YJC0;H0YJS8;H0YJX2;H0YJE9;H0YJT1	P62333;A0A087X2I1;H0YJC0	26S protease regulatory subunit 10B
NUDT1	21.6254	-0.000955932	0.064469	0.0669503	-0.134287		Discard	Discard			2	2	1	1	0	13.301	P36639	P36639	7,8-dihydro-8-oxoguanine triphosphatase
VBP1	25.322	-0.00122543	0.215492	-0.229805	0.0106367		Discard	Discard			9	9	8	7	0	98.086	P61758	P61758	Prefoldin subunit 3
GOLPH3	20.3517	-0.00173582	-0.405757	0.402286	NaN		Discard	Discard			2	2	1	1	0	11.934	Q9H4A6	Q9H4A6	Golgi phosphoprotein 3
DRAP1	23.9844	-0.00248799	0.113434	-0.128093	0.00719549		Discard	Discard			2	1	2	1	0	14.15	Q14919;E9PNC7;E9PQX9;C9JCC6	Q14919;E9PNC7;E9PQX9;C9JCC6	Dr1-associated corepressor
HNRNPM	25.9396	-0.00319296	0.067501	-0.039429	-0.0376509		Discard	Discard			26	23	23	16	0	228.79	P52272;A0A087X0X3;M0R019;M0R2T0;M0R0N3;M0QYQ7;M0R2I7;M0R0Y6;M0QY96;M0QYL3	P52272;A0A087X0X3;M0R019;M0R2T0	Heterogeneous nuclear ribonucleoprotein M
CBX3	25.0102	-0.00399278	0.0874628	-0.0964372	-0.00300396		Discard	Discard			3	3	3	2	0	34.319	Q13185;B8ZZ43;C9JMM0;S4R2Y4	Q13185	Chromobox protein homolog 3
ISOC1	23.8065	-0.0040754	0.240375	-0.184375	-0.0682262		Discard	Discard			5	4	3	4	0	39.068	Q96CN7;D6RGE2	Q96CN7;D6RGE2	Isochorismatase domain-containing protein 1
ARRB1	19.0027	-0.00436788	-0.474893	0.29007	0.171719		Discard	Discard			2	1	2	1	0	13.448	P49407;E9PM35	P49407;E9PM35	Beta-arrestin-1
RPL13A;RPL13a;RPL13AP3	26.5529	-0.00462272	-0.319676	0.093425	0.212383		Discard	Discard			8	6	7	8	0	64.115	P40429;A0A7I2V2L9;Q8J015;M0QYS1;A0A7I2V5L3;Q6NVV1;M0QZU1;A0A096LPE0	P40429;A0A7I2V2L9;Q8J015;M0QYS1;A0A7I2V5L3;Q6NVV1	60S ribosomal protein L13a;Putative 60S ribosomal protein L13a protein RPL13AP3
NUP62	20.79	-0.00494628	0.0619835	NaN	-0.0718761		Discard	Discard			4	3	2	2	0	42.443	P37198;M0QXN5;M0QX10;M0QYY0;M0QX13;M0QZL5;M0R1S1;M0QX64;M0R302	P37198;M0QXN5	Nuclear pore glycoprotein p62
GSE1	19.4417	-0.00503716	-0.183458	0.173383	NaN		Discard	Discard			4	2	3	1	0	25.881	Q14687;H0Y613;C9JLW9	Q14687;H0Y613	Genetic suppressor element 1
SNX2	22.8071	-0.0056004	0.0469799	-0.012068	-0.0517132		Discard	Discard			9	9	5	3	0	78.556	O60749;D6RC15;Q13596;H0YK42	O60749	Sorting nexin-2
TXNDC17	23.2249	-0.00638972	-0.108705	0.129217	-0.0396811		Discard	Discard			1	1	1	1	0.0038248	6.4608	Q9BRA2;I3L2R6	Q9BRA2;I3L2R6	Thioredoxin domain-containing protein 17
ENY2	26.2036	-0.00650027	0.227125	-0.12699	-0.119636		Discard	Discard			3	3	3	3	0	50.992	Q9NPA8;E5RHX8	Q9NPA8	Transcription and mRNA export factor ENY2
DNAJC9	24.5707	-0.00661809	-0.0220974	-0.165629	0.167872		Discard	Discard			8	7	6	6	0	100.88	Q8WXX5	Q8WXX5	DnaJ homolog subfamily C member 9
GTF2B	22.4326	-0.0072304	-0.311703	0.00834347	0.281669		Discard	Discard			5	4	2	4	0	50.789	Q00403;B1APE1;B1APE2	Q00403	Transcription initiation factor IIB
EPB41L2	22.1973	-0.00752655	0.0517201	-0.0962058	0.0219061		Discard	Discard			6	5	4	4	0	70.964	O43491;E9PK52;E9PHY5;E9PII3;A0A2R8Y5B3;Q6R5J7;Q6ZSX4;H0Y5B0;E9PPC9;J3KT37;E9PMG5;E9PMV8;A0A1B0GTF8	O43491;E9PK52;E9PHY5;E9PII3;A0A2R8Y5B3	Band 4.1-like protein 2
RPL4	28.424	-0.00781773	-0.270747	0.139339	0.107956		Discard	Discard			17	17	15	15	0	150.79	P36578;H3BM89;H3BTP7;H3BU31	P36578;H3BM89	60S ribosomal protein L4
PDLIM5	22.2657	-0.00806841	0.0856966	-0.107259	-0.00264252		Discard	Discard			10	7	6	9	0	61.4	Q96HC4;H0YBI4;H0Y8Y3;A0A0D9SFR4;A0A0A0MSP3;D6RAA1;A0A0D9SFW3;D6RGG6;H0Y929	Q96HC4	PDZ and LIM domain protein 5
CARM1	23.7975	-0.0082195	0.0164963	0.126709	-0.167863		Discard	Discard			7	6	7	5	0	48.49	Q86X55;K7EQA8;K7EK20;K7EPK1;K7EQB9	Q86X55;K7EQA8	Histone-arginine methyltransferase CARM1
AURKA	22.4556	-0.00865548	0.27011	-0.183212	-0.112865		Discard	Discard			4	4	3	2	0	35.2	O14965;A3KFJ0;Q5QPD4;A3KFJ1;Q5QPD2	O14965;A3KFJ0;Q5QPD4	Aurora kinase A
RPL13	29.2135	-0.00871487	-0.251573	0.0479571	0.177471		Discard	Discard			10	9	9	9	0	127.89	P26373;J3QSB4;H3BTH3;H3BUK8;J3KS98	P26373;J3QSB4	60S ribosomal protein L13
PDE12	18.7943	-0.00905997	-0.42618	0.40806	NaN		Discard	Discard			2	1	1	1	0	14.468	Q6L8Q7;F6T1Q0	Q6L8Q7;F6T1Q0	2,5-phosphodiesterase 12
SYPL1	21.4575	-0.0101402	0.0476779	0.112767	-0.190866		Discard	Discard			2	2	2	2	0	14.122	Q16563;A0A0U1RQT9;C9JYN0	Q16563;A0A0U1RQT9;C9JYN0	Synaptophysin-like protein 1
CBS	21.6898	-0.0107008	-0.266403	0.339137	-0.104837		Discard	Discard			8	6	7	3	0	54.906	P35520;P0DN79;C9JMA6;H7C1W6;H7C2W0;H7C2H4	P35520;P0DN79	Cystathionine beta-synthase
RPL26;RPL26L1	28.2392	-0.0110925	-0.293235	0.12075	0.139208		Discard	Discard			7	4	4	6	0	45.177	P61254;J3QRI7;J3QQQ9;J3QQV1;J3QRC4;Q9UNX3;E5RIT6;J3KSS0;E5RHH1;J3KS10	P61254;J3QRI7;J3QQQ9;J3QQV1;J3QRC4;Q9UNX3;E5RIT6;J3KSS0	60S ribosomal protein L26;60S ribosomal protein L26-like 1
PFDN5	26.183	-0.0111344	-0.148113	-0.0670922	0.181802		Discard	Discard			4	3	2	4	0	116.07	Q99471;H3BPF6;A0A0D9SFR8;F8VNW6;H3BMQ1;A0A7I2V5H9	Q99471;H3BPF6;A0A0D9SFR8;F8VNW6;H3BMQ1	Prefoldin subunit 5
MRPL19	20.5625	-0.0112447	NaN	0.108223	-0.130713		Discard	Discard			3	2	2	3	0	18.754	P49406;S4R3W9;S4R455;A0A0A0MRF4	P49406;S4R3W9	39S ribosomal protein L19, mitochondrial
MBNL1;MBNL2;MBLL	24.0486	-0.0114592	0.122871	-0.137362	-0.0198869		Discard	Discard			5	4	4	4	0	32.983	Q9NR56;C9JP00;A0A0A0MQX8;Q86VM6;Q5VZF2;O95205;Q9NUK0;C9J4T8;B1AKI6;C9JCX1;H7C4Y1	Q9NR56;C9JP00;A0A0A0MQX8;Q86VM6;Q5VZF2;O95205	Muscleblind-like protein 1;Muscleblind-like protein 2
SEPHS1	21.0011	-0.0115991	NaN	0.0542234	-0.0774216		Discard	Discard			3	2	3	2	0	40.521	P49903;Q5T5U6	P49903	Selenide, water dikinase 1
YY1	22.7183	-0.0116956	0.198871	-0.268174	0.0342158		Discard	Discard			4	3	4	4	0	36.566	P25490;H0YJV7;H0YJU4;O15391;Q96MM3;A0A494C032	P25490;H0YJV7;H0YJU4	Transcriptional repressor protein YY1
RPL18A	24.6886	-0.0116963	-0.171596	0.0646069	0.0719		Discard	Discard			4	3	4	2	0	27.546	Q02543;M0R3D6;M0R1A7;M0R117;M0R0P7	Q02543;M0R3D6;M0R1A7;M0R117;M0R0P7	60S ribosomal protein L18a
TMEM43	23.3514	-0.0117117	-0.194361	0.280006	-0.12078		Discard	Discard			6	4	5	3	0	63.792	Q9BTV4	Q9BTV4	Transmembrane protein 43
SNRPD3	28.2732	-0.0121127	0.25689	-0.0578121	-0.235416		Discard	Discard			3	3	3	3	0	21.529	P62318;H3BT13	P62318	Small nuclear ribonucleoprotein Sm D3
ADRM1	23.6621	-0.0123661	-0.0968229	0.0485151	0.0112093		Discard	Discard			2	2	2	2	0	30.378	Q16186;A0A087WX59;A0A087WUX6	Q16186;A0A087WX59;A0A087WUX6	Proteasomal ubiquitin receptor ADRM1
PTBP1	27.9461	-0.0125144	0.00187425	-0.121848	0.0824301		Discard	Discard			16	15	16	12	0	316.73	P26599;A0A0U1RRM4;A6NLN1;A0A7I2V621;A0A7I2V4H6;A0A6Q8PEX4;K7EKJ7;K7ES59;A0A0D9SF20;K7EK45;K7ELW5;A0A087WU68;A0A087WUW5	P26599;A0A0U1RRM4;A6NLN1;A0A7I2V621;A0A7I2V4H6;A0A6Q8PEX4;K7EKJ7	Polypyrimidine tract-binding protein 1
AP1S1	21.6536	-0.0125599	0.178746	-0.123717	-0.0927094		Discard	Discard			3	2	1	2	0	48.699	P61966;A0A2R8YGH5;H7C1E4	P61966;A0A2R8YGH5;H7C1E4	AP-1 complex subunit sigma-1A
MRPS30	19.6792	-0.012577	0.00259443	NaN	-0.0277485		Discard	Discard			2	1	0	1	0	18.27	Q9NP92	Q9NP92	28S ribosomal protein S30, mitochondrial
MRPS31	18.3775	-0.0126801	-0.120012	0.163112	-0.0811406		Discard	Discard			2	2	1	2	0	15.245	Q92665	Q92665	28S ribosomal protein S31, mitochondrial
MSI2	23.9334	-0.0138518	-0.136585	0.0117819	0.0832474		Discard	Discard			4	4	4	4	0	39.734	Q96DH6;B4DHE8;J3KTC1;A0A6Q8PF05;A0A6Q8PHT3;J3QKT5;A0A6Q8PFU8;B4DM51	Q96DH6;B4DHE8;J3KTC1;A0A6Q8PF05;A0A6Q8PHT3;J3QKT5;A0A6Q8PFU8;B4DM51	RNA-binding protein Musashi homolog 2
TRNAU1AP	22.8419	-0.0144554	-0.0300004	0.0172092	-0.030575		Discard	Discard			1	1	1	1	0.0028259	6.6156	Q9NX07	Q9NX07	tRNA selenocysteine 1-associated protein 1
PSAT1	25.8969	-0.0152403	-0.637109	0.503247	0.0881415		Discard	Discard			11	9	11	8	0	90.436	Q9Y617	Q9Y617	Phosphoserine aminotransferase
NDUFA6	26.2048	-0.0158569	-0.271601	0.239887	NaN		Discard	Discard			4	4	4	3	0	30.691	P56556;A0A2Y9D025;R4GN43	P56556;A0A2Y9D025;R4GN43	NADH dehydrogenase [ubiquinone] 1 alpha subcomplex subunit 6
ORMDL1;ORMDL3;ORMDL2	26.069	-0.016099	0.118891	0.238053	-0.405241		Discard	Discard			2	2	2	2	0	13.663	Q9P0S3;Q8N138;J3KTF9;Q53FV1;F6WST4;A0A1B0GXE7;F8VXD5;J3QRM9	Q9P0S3;Q8N138;J3KTF9;Q53FV1;F6WST4;A0A1B0GXE7;F8VXD5;J3QRM9	ORM1-like protein 1;ORM1-like protein 3;ORM1-like protein 2
NELFE	23.1396	-0.0162047	0.175173	-0.0295586	-0.194229		Discard	Discard			7	3	7	4	0	60.063	P18615;A2ABK4;A0A0A0MT02;A0A0A0MSN9;A0A0G2JI50;E9PD43	P18615;A2ABK4;A0A0A0MT02;A0A0A0MSN9	Negative elongation factor E
GNG5	22.6922	-0.0165252	0.234133	-0.267184	NaN		Discard	Discard			2	1	1	1	0	12.183	P63218	P63218	Guanine nucleotide-binding protein G(I)/G(S)/G(O) subunit gamma-5
MPG	21.4725	-0.0170666	-0.166908	0.132774	NaN		Discard	Discard			3	3	3	1	0	20.749	P29372;A2IDA3	P29372;A2IDA3	DNA-3-methyladenine glycosylase
ERGIC2	21.152	-0.0171903	-0.468372	0.0877344	0.329066		Discard	Discard			2	2	1	2	0	14.177	Q96RQ1;H0YI58;H0YI50;A0A087WU02;H0YHJ8	Q96RQ1;H0YI58;H0YI50;A0A087WU02;H0YHJ8	Endoplasmic reticulum-Golgi intermediate compartment protein 2
CTSZ	20.7177	-0.0178906	NaN	0.412727	-0.448509		Discard	Discard			2	2	2	1	0	14.117	Q9UBR2	Q9UBR2	Cathepsin Z
OXSR1	23.3988	-0.0179755	0.0732718	-0.0865381	-0.0406601		Discard	Discard			5	5	5	4	0	79.515	O95747;C9JIG9	O95747;C9JIG9	Serine/threonine-protein kinase OSR1
NUP93	21.0797	-0.0180233	-0.18007	0.182057	-0.0560562		Discard	Discard			9	5	5	7	0	61.654	Q8N1F7;H3BVG0;H3BM93;H3BV11;H3BRI8;H3BNN5;H3BRD9;H3BV15;H3BVE2;H3BMX0;H3BP95	Q8N1F7;H3BVG0;H3BM93;H3BV11;H3BRI8	Nuclear pore complex protein Nup93
TPX2	19.234	-0.0183134	0.0130691	-0.0496959	NaN		Discard	Discard			2	2	1	0	0	12.414	Q9ULW0	Q9ULW0	Targeting protein for Xklp2
G6PD	25.2621	-0.0183699	-0.0277338	-0.0394439	0.012068		Discard	Discard			19	19	18	15	0	181.26	P11413;E7EUI8;E7EM57;E9PD92	P11413;E7EUI8;E7EM57;E9PD92	Glucose-6-phosphate 1-dehydrogenase
RPS4X	26.4522	-0.0184688	-0.175729	0.00302647	0.117296		Discard	Discard			15	15	15	12	0	106.92	P62701;P22090;Q8TD47;C9JEH7	P62701	40S ribosomal protein S4, X isoform
UQCRQ	25.5539	-0.0185294	0.241474	-0.151122	-0.145941		Discard	Discard			3	2	2	2	0	18.666	O14949	O14949	Cytochrome b-c1 complex subunit 8
SSR4	23.6763	-0.0186385	-0.142688	0.0524158	0.0343565		Discard	Discard			4	4	3	4	0	34.909	P51571;A6NLM8	P51571;A6NLM8	Translocon-associated protein subunit delta
METAP2	19.9873	-0.0193924	-0.344923	0.127633	0.159113		Discard	Discard			2	1	2	1	0	12.38	P50579;G3V1U3;F8VSC4;F8VZX9;F8VY03;F8VRR3;F8VQZ7	P50579;G3V1U3;F8VSC4;F8VZX9;F8VY03;F8VRR3;F8VQZ7	Methionine aminopeptidase 2
RCOR1	22.5682	-0.0196531	0.0659859	0.0370308	-0.161976		Discard	Discard			6	4	6	4	0	64.252	Q9UKL0	Q9UKL0	REST corepressor 1
SUPT16H	19.8632	-0.0198204	-0.0512795	0.0116388	NaN		Discard	Discard			4	4	2	3	0	36.263	Q9Y5B9;G3V5A4;G3V401;G3V2X0	Q9Y5B9	FACT complex subunit SPT16
PCBP2	28.3097	-0.0199229	-0.22095	0.120219	0.0409626		Discard	Discard			7	5	6	6	0	85.834	Q15366;H3BSS4	Q15366	Poly(rC)-binding protein 2
DDT;DDTL	25.4959	-0.0200343	-0.13714	0.0970713	NaN		Discard	Discard			4	3	4	2	0	35.863	P30046;A6NHG4;B5MC82;J3KQ18;H7C342	P30046;A6NHG4;B5MC82;J3KQ18	D-dopachrome decarboxylase;D-dopachrome decarboxylase-like protein
ERLIN2;ERLIN1	23.6137	-0.0201303	-0.30036	0.235359	0.00460933		Discard	Discard			6	5	6	5	0	51.209	O94905;E5RHW4;O75477;E5RJ09;B0QZ43	O94905;E5RHW4;O75477;E5RJ09;B0QZ43	Erlin-2;Erlin-1
POLDIP3	23.9446	-0.0201524	-0.0337467	-0.0176507	-0.00905962		Discard	Discard			10	9	9	8	0	106.11	Q9BY77;F6VRR5;F8WCX5;Q8WUT1;Q6R954;F8WEE2	Q9BY77;F6VRR5;F8WCX5	Polymerase delta-interacting protein 3
ACLY	23.0321	-0.0203688	0.0924781	0.024036	-0.177621		Discard	Discard			21	18	18	14	0	171.48	P53396;K7ESG8;K7EIE7	P53396	ATP-citrate synthase
SNX6	24.0919	-0.0215119	-0.155823	0.0807941	0.0104934		Discard	Discard			4	4	4	4	0	31.643	Q9UNH7;A0A0A0MRI2;G3V5U2;H0YJF8;G3V4Z5;G3V5X9	Q9UNH7;A0A0A0MRI2	Sorting nexin-6;Sorting nexin-6, N-terminally processed
RPS18	25.7725	-0.0216562	-0.197683	-0.0213504	0.154065		Discard	Discard			4	4	4	4	0	33.489	P62269;A0A0G2JQH2;Q5GGW2;J3JS69	P62269;A0A0G2JQH2;Q5GGW2;J3JS69	40S ribosomal protein S18
WDR77	24.1528	-0.0218048	-0.117866	0.0514416	0.00100953		Discard	Discard			6	5	6	3	0	44.488	Q9BQA1;H0Y711	Q9BQA1;H0Y711	Methylosome protein 50
CCNA2	22.865	-0.0220016	0.0802483	-0.124251	NaN		Discard	Discard			6	6	3	1	0	51.6	P20248	P20248	Cyclin-A2
MRPL24	21.052	-0.0220197	-0.269808	NaN	0.225768		Discard	Discard			4	2	1	1	0	24.784	Q96A35;X6RJ73	Q96A35	39S ribosomal protein L24, mitochondrial
MORF4L1	24.4273	-0.0229855	0.266757	-0.227692	-0.108021		Discard	Discard			6	5	3	5	0	42.219	Q9UBU8;B3KTM8;H0YMJ0;H0YLJ3;H0YM21;H0YMT8;H0YLV1;H0YNE0	Q9UBU8;B3KTM8;H0YMJ0;H0YLJ3;H0YM21	Mortality factor 4-like protein 1
MCM7	24.3897	-0.0231225	0.0223323	0.0243196	-0.116019		Discard	Discard			14	12	14	10	0	128.35	P33993;C9J8M6	P33993	DNA replication licensing factor MCM7
TRIP13	20.541	-0.0239236	0.0214797	-0.189647	0.0963968		Discard	Discard			4	4	3	1	0	25.935	Q15645;H0YAL2	Q15645	Pachytene checkpoint protein 2 homolog
FH	26.0859	-0.0239757	0.11929	0.0311129	-0.22233		Discard	Discard			18	15	14	12	0	191.41	P07954	P07954	Fumarate hydratase, mitochondrial
ACTR3	23.7088	-0.0241903	0.0454429	-0.0421746	-0.0758393		Discard	Discard			4	3	4	2	0	38.106	P61158;B4DXW1;F8WDR7;Q9P1U1;Q9C0K3;A0A0A0MTI9;H7C4J1;C9IZN3	P61158;B4DXW1;F8WDR7	Actin-related protein 3
IQGAP1	19.4771	-0.024277	0.193961	-0.276712	0.00992034		Discard	Discard			3	2	3	2	0	20.73	P46940;H0YLE8;A0A0J9YXZ5;H0YKA5	P46940;H0YLE8;A0A0J9YXZ5	Ras GTPase-activating-like protein IQGAP1
PRIM1	23.522	-0.0242998	-0.213153	0.122474	0.0177795		Discard	Discard			9	8	8	5	0	60.429	P49642;A0A5F9ZHB6;F8VNY2;A0A3B3ITS8;H0YIP2;F8VSB2	P49642;A0A5F9ZHB6;F8VNY2;A0A3B3ITS8	DNA primase small subunit;DNA primase
SLC25A5	29.155	-0.0244668	-0.451662	0.179893	0.198368		Discard	Discard			12	12	11	11	0	88.562	P05141;Q9H0C2	P05141	ADP/ATP translocase 2;ADP/ATP translocase 2, N-terminally processed
USP14	25.0848	-0.0248046	0.159371	-0.0993708	-0.134414		Discard	Discard			10	9	9	8	0	128.32	P54578;A6NJA2;J3QQT6;J3KS55	P54578;A6NJA2	Ubiquitin carboxyl-terminal hydrolase 14;Ubiquitin carboxyl-terminal hydrolase
RAD23B	25.9679	-0.0248951	0.110764	-0.0435419	-0.141908		Discard	Discard			11	11	8	8	0	122.08	P54727;Q5W0S5;Q5W0S4;H0Y579	P54727	UV excision repair protein RAD23 homolog B
PREP	19.4956	-0.0253899	NaN	0.0315363	-0.0823162		Discard	Discard			3	2	2	1	0	33.148	P48147;A0A499FJL1	P48147;A0A499FJL1	Prolyl endopeptidase
SUMO2;SUMO4	23.3834	-0.0256178	-0.101381	0.040121	-0.0155929		Discard	Discard			1	1	1	1	0.0018403	7.1118	P61956;Q6EEV6	P61956;Q6EEV6	Small ubiquitin-related modifier 2;Small ubiquitin-related modifier 4
FKBP1A;FKBP12-Exin;FKBP12-Exip2	27.0738	-0.0261112	0.0311129	-0.0149514	-0.094495		Discard	Discard			2	2	2	2	0	25.812	P62942;Q1JUQ3;Q5W0X3;Q1JUQ5;A0A087WZM5;A0A087WTS4;F6T7Q3;A0A087WV48;A0A7I2V3S6	P62942;Q1JUQ3;Q5W0X3;Q1JUQ5;A0A087WZM5;A0A087WTS4;F6T7Q3;A0A087WV48;A0A7I2V3S6	Peptidyl-prolyl cis-trans isomerase FKBP1A;Peptidyl-prolyl cis-trans isomerase
OSBP	19.9482	-0.0261132	NaN	-0.127006	0.0747794		Discard	Discard			3	1	3	1	0	17.267	P22059;H0YCV6	P22059	Oxysterol-binding protein 1
STAM	22.0464	-0.0277529	-0.335299	0.00144204	0.250598		Discard	Discard			2	2	2	2	0	20.072	Q92783;C9J1E5	Q92783;C9J1E5	Signal transducing adapter molecule 1
LYRM4	23.8046	-0.0280212	NaN	-0.237081	0.181039		Discard	Discard			3	2	3	3	0	18.075	Q9HD34;F5H189;C9JY28;C9JRX8;C9J799;H7C4Q5	Q9HD34;F5H189;C9JY28;C9JRX8;C9J799	LYR motif-containing protein 4
EIF3I	27.1507	-0.0285993	-0.0481287	-0.0199747	-0.0176945		Discard	Discard			10	10	10	8	0	100.28	Q13347;A0A7I2YQF8;A0A7I2YQU2;A0A7I2V685;A0A7I2YQI2;A0A7I2V613;A0A7I2V607;A0A7I2V3N2;A0A7I2V2M3;A0A7I2V5V8;A0A7I2V3U3;A0A7I2V640;A0A7I2YQI6;A0A7I2V4C2;Q5TFK1;A0A7I2YQT9;A0A7I2YQC8;A0A7I2V4S8;A0A7I2V3K6;A0A7I2YQP9;A0A7I2V3T4;A0A7I2V391;A0A7I2YQN1;A0A7I2V5E4;A0A7I2YQX4	Q13347;A0A7I2YQF8;A0A7I2YQU2;A0A7I2V685;A0A7I2YQI2;A0A7I2V613;A0A7I2V607;A0A7I2V3N2;A0A7I2V2M3;A0A7I2V5V8;A0A7I2V3U3;A0A7I2V640;A0A7I2YQI6;A0A7I2V4C2;Q5TFK1;A0A7I2YQT9;A0A7I2YQC8;A0A7I2V4S8;A0A7I2V3K6;A0A7I2YQP9	Eukaryotic translation initiation factor 3 subunit I
PLRG1	22.6077	-0.0287458	0.119024	-0.221758	0.0164963		Discard	Discard			7	7	6	5	0	52.177	O43660;H0YA24;D6RA26;H0YAA2;B7Z982	O43660	Pleiotropic regulator 1
SRP14	26.6799	-0.0295824	0.421695	-0.227371	-0.283071		Discard	Discard			6	5	6	3	0	76.564	P37108;H0YLA2	P37108;H0YLA2	Signal recognition particle 14 kDa protein
RPS2	26.3336	-0.0296469	-0.281649	0.0299829	0.162726		Discard	Discard			12	8	11	8	0	99.119	P15880;E9PPT0;E9PMM9;H0YEN5;E9PQD7;I3L404;E9PM36;H3BNG3;H0YE27	P15880;E9PPT0;E9PMM9;H0YEN5;E9PQD7;I3L404	40S ribosomal protein S2
RFC2	22.9375	-0.0298993	-0.0553064	0.0766959	-0.111087		Discard	Discard			9	7	7	6	0	62.868	P35250;A0A087WVY3;H7C5P4;H7C5P1;H7C5Q7;F8WC37;H7C5A0;H7C5G4;H7C5S7;H7C596	P35250;A0A087WVY3	Replication factor C subunit 2
UBLCP1	22.7762	-0.0299011	-0.066231	-0.0842114	0.0607391		Discard	Discard			5	3	3	2	0	57.483	Q8WVY7	Q8WVY7	Ubiquitin-like domain-containing CTD phosphatase 1
CDC37	25.3617	-0.0302436	-0.0785636	-0.0951422	0.0829751		Discard	Discard			7	6	4	6	0	75.886	Q16543;K7EQA9;K7EL68;K7EKQ2;K7EIU0	Q16543;K7EQA9;K7EL68;K7EKQ2	Hsp90 co-chaperone Cdc37;Hsp90 co-chaperone Cdc37, N-terminally processed
RAE1	22.9369	-0.0306819	0.0257376	-0.166438	0.0486547		Discard	Discard			6	5	6	3	0	38.388	P78406;E9PQ57;E9PPG9;B0QZ36	P78406;E9PQ57	mRNA export factor
EEF1A1;EEF1A1P5;EEF1A2	31.5106	-0.0307028	-0.299951	0.0354831	0.172359		Discard	Discard			21	20	20	18	0	245.15	P68104;A0A7I2V659;A0A087WVQ9;A0A7I2V5N4;Q5VTE0;A0A7I2V3H3;A0A087WV01;Q05639;A0A2U3TZH3;A0A2R8Y488;A6PW80;Q5JR01;A0A2R8Y660;A0A2R8YDN5;A0A6Q8PFK6	P68104;A0A7I2V659;A0A087WVQ9;A0A7I2V5N4;Q5VTE0;A0A7I2V3H3;A0A087WV01;Q05639;A0A2U3TZH3	Elongation factor 1-alpha 1;Putative elongation factor 1-alpha-like 3;Elongation factor 1-alpha;Elongation factor 1-alpha 2
FAT3	18.8813	-0.0308661	0.278104	-0.0885615	-0.28214		Discard	Discard			2	1	1	2	0.00082406	11.237	Q8TDW7;E9PQ73;G5EA25	Q8TDW7;E9PQ73;G5EA25	Protocadherin Fat 3
RPS10;RPS10P5	28.1375	-0.0311935	-0.345161	-0.00591274	0.257493		Discard	Discard			2	2	2	2	0	40.436	P46783;Q9NQ39	P46783;Q9NQ39	40S ribosomal protein S10;Putative 40S ribosomal protein S10-like
IDH3A	22.5879	-0.032069	-0.799546	0.524465	0.178874		Discard	Discard			4	3	2	3	0	30.255	P50213;H0YLI6;H0YL72;H0YKD0;H0YMU3;H0YM64	P50213;H0YLI6;H0YL72;H0YKD0;H0YMU3;H0YM64	Isocitrate dehydrogenase [NAD] subunit alpha, mitochondrial
CPSF6	23.3638	-0.0328262	-0.0242084	-0.0209112	-0.053359		Discard	Discard			5	3	2	3	0	56.234	Q16630;F8WJN3;F8W084;A0A3B3ISW1	Q16630;F8WJN3	Cleavage and polyadenylation specificity factor subunit 6
SNAPIN	22.0724	-0.0330467	-0.179939	0.148088	-0.0672887		Discard	Discard			2	1	1	2	0	15.929	O95295	O95295	SNARE-associated protein Snapin
HSPA4L	21.2002	-0.0331563	-0.0451932	-0.555587	0.501312		Discard	Discard			7	5	4	5	0	55.934	O95757;E9PDE8;D6RJ96	O95757;E9PDE8;D6RJ96	Heat shock 70 kDa protein 4L
RPS9	23.0129	-0.0332423	-0.0271603	-0.133306	0.0607391		Discard	Discard			9	9	9	8	0	62.11	P46781;B5MCT8;C9JM19;F2Z3C0;A8MXK4	P46781;B5MCT8;C9JM19	40S ribosomal protein S9
PAICS	23.5325	-0.0335387	-0.0945259	0.0439044	-0.0499945		Discard	Discard			15	12	13	8	0	133.62	P22234;E9PBS1;D6RF62	P22234;E9PBS1;D6RF62	Multifunctional protein ADE2;Phosphoribosylaminoimidazole-succinocarboxamide synthase;Phosphoribosylaminoimidazole carboxylase
TNPO1	21.2023	-0.0336029	-0.0111081	0.0747794	-0.16448		Discard	Discard			6	4	3	4	0	36.191	Q92973;S4R398;O14787;K7ENW1;K7ESC1;E7EW37;A0A075B780	Q92973	Transportin-1
RPLP0;RPLP0P6	27.4844	-0.0336095	-0.164884	0.0346383	0.0294175		Discard	Discard			11	11	10	6	0	121.62	P05388;F8VWS0;F8VW21;F8VU65;F8VPE8;G3V210;Q8NHW5;F8VQY6;F8VRK7;F8VZS0;F8VWV4;F8VS58;F8W1K8	P05388;F8VWS0;F8VW21;F8VU65;F8VPE8;G3V210;Q8NHW5;F8VQY6;F8VRK7;F8VZS0	60S acidic ribosomal protein P0;60S acidic ribosomal protein P0-like
RPS16	26.1547	-0.0339093	-0.202904	0.00518438	0.0959919		Discard	Discard			10	10	9	9	0	70.038	P62249;M0R210;M0R3H0;M0R1M5;Q6IPX4;M0QX76	P62249;M0R210;M0R3H0;M0R1M5;Q6IPX4	40S ribosomal protein S16
MVB12A	21.226	-0.0341248	0.254836	0.0192037	-0.376414		Discard	Discard			1	1	1	1	0.0019342	8.4101	Q96EY5;E9PLL0;E9PQA6	Q96EY5;E9PLL0;E9PQA6	Multivesicular body subunit 12A
SF3B3	22.2892	-0.034382	-0.181149	-0.0190681	0.0970713		Discard	Discard			9	7	8	6	0	86.69	Q15393;I3L4G7	Q15393	Splicing factor 3B subunit 3
DNAJA1	25.95	-0.0350994	0.130008	-0.448312	0.213005		Discard	Discard			11	7	10	7	0	119.24	P31689	P31689	DnaJ homolog subfamily A member 1
FKBP3	22.8218	-0.0356438	-0.146324	-0.0658836	0.105276		Discard	Discard			5	4	4	3	0	36.162	Q00688;G3V5F2	Q00688	Peptidyl-prolyl cis-trans isomerase FKBP3
PAK2	24.638	-0.0359845	0.0919367	-0.136315	-0.063575		Discard	Discard			8	8	8	7	0	70.323	Q13177;O75914;A0A087X294;Q13153;B1AKS5;E9PM17;B3KNX7;H0YCG5	Q13177	Serine/threonine-protein kinase PAK 2;PAK-2p27;PAK-2p34
CANX	24.6247	-0.0366205	0.00633396	-0.100515	-0.0156805		Discard	Discard			10	9	7	9	0	79.208	P27824;H0Y9Q7;D6RGY2;D6RAU8;D6RB85;D6RDP7;D6RAQ8;D6RFL1;D6RHJ3;D6RD16;H0Y9H1	P27824	Calnexin
HIBCH	22.3432	-0.0375885	-0.0277044	0.0924781	-0.177539		Discard	Discard			5	5	5	2	0	45.532	Q6NVY1;B9A058;H7C126;H7C400;H7BYI7;F8W8A6;B8ZZZ0	Q6NVY1	3-hydroxyisobutyryl-CoA hydrolase, mitochondrial
APMAP	19.4941	-0.0376927	-0.0360229	0.0446039	-0.121659		Discard	Discard			2	1	2	1	0	13.812	Q9HDC9;H0Y512	Q9HDC9;H0Y512	Adipocyte plasma membrane-associated protein
QIL1;C19orf70	24.0943	-0.0377152	-0.123513	-0.0125336	0.0229004		Discard	Discard			2	1	2	1	0	28.892	Q5XKP0;A0A140TA86;K7EIR2;A0A140TA84	Q5XKP0;A0A140TA86;K7EIR2;A0A140TA84	Protein QIL1
TIMM44	22.6487	-0.0381021	-0.149857	0.00302647	0.032524		Discard	Discard			13	9	11	7	0	85.894	O43615;M0QXU7;M0R301;M0QXM9;M0R124	O43615;M0QXU7	Mitochondrial import inner membrane translocase subunit TIM44
VDAC1	26.0796	-0.038285	-0.129308	0.0170667	-0.00261366		Discard	Discard			11	9	9	11	0	136.73	P21796;C9JI87	P21796;C9JI87	Voltage-dependent anion-selective channel protein 1
SMU1	19.9867	-0.0383612	-0.492058	0.124196	0.252779		Discard	Discard			4	2	3	1	0	29.167	Q2TAY7	Q2TAY7	WD40 repeat-containing protein SMU1;WD40 repeat-containing protein SMU1, N-terminally processed
UBE2Q1	23.2227	-0.0384203	-0.00582579	0.00115371	-0.110589		Discard	Discard			3	3	3	2	0	19.958	Q7Z7E8;Q8WVN8;E9PHD0	Q7Z7E8	Ubiquitin-conjugating enzyme E2 Q1
GTF2I	21.5861	-0.0398061	-0.0195067	-0.0659138	-0.0339978		Discard	Discard			9	6	5	4	0	76.876	P78347;A0A494C1K3;A0A494C0Q7;Q6EKJ0;Q86UP8;A0A087WW90;A0A0D9SF80;A0A494C0I1;A0A494C1N8	P78347;A0A494C1K3	General transcription factor II-I
NDUFS8	22.9212	-0.0400506	NaN	0.0411028	-0.121204		Discard	Discard			1	1	1	1	0.0024832	6.6474	O00217;E9PN51;F8W9K7;E9PKH6;E9PPW7	O00217;E9PN51;F8W9K7;E9PKH6;E9PPW7	NADH dehydrogenase [ubiquinone] iron-sulfur protein 8, mitochondrial
ARPC4;ARPC4-TTLL3	27.0919	-0.0404077	-0.171206	0.15056	-0.100577		Discard	Discard			5	5	5	5	0	38.14	P59998;F8WCF6;F8WDD7;A0A0A6YYG9;H7C0A3;R4GN08;F8WDW3;F8WE39	P59998;F8WCF6;F8WDD7;A0A0A6YYG9;H7C0A3	Actin-related protein 2/3 complex subunit 4
PPP1CA	26.0552	-0.040419	-0.147122	0.0776532	-0.0517879		Discard	Discard			9	8	9	7	0	96.119	P62136;E9PMD7;E7ETD8;F8WE71	P62136;E9PMD7	Serine/threonine-protein phosphatase PP1-alpha catalytic subunit;Serine/threonine-protein phosphatase
PDCD6	24.8603	-0.0404384	-0.100422	0.0231843	-0.0440772		Discard	Discard			7	6	6	7	0	64.043	O75340;A0A024QZ42;A0A6Q8PH81;H0Y9X3;A0A087WZ38;D6RA21;Q86W51	O75340;A0A024QZ42	Programmed cell death protein 6
CYP51A1	20.5775	-0.0405262	-0.0378582	-0.273134	0.189413		Discard	Discard			5	5	1	1	0	28.607	Q16850;A0A0C4DFL7;H7C0D0;A0A3B3ITR4	Q16850;A0A0C4DFL7	Lanosterol 14-alpha demethylase
EFHD2	23.9438	-0.0407407	-0.444655	0.322505	-7.21485e-05		Discard	Discard			7	3	4	5	0	46.016	Q96C19;Q9BUP0;A0A087X1Z2;H0Y4Y4;C9JTV4;Q8WYH2	Q96C19	EF-hand domain-containing protein D2
OCIAD1	27.2708	-0.0407941	-0.0849152	-0.0877947	0.0503276		Discard	Discard			9	8	8	6	0	74.491	Q9NX40;D6RBN5;D6RG39;D6RIT9;D6RDK6;D6R918;D6RBC5;D6RDI5;D6RA54;D6RC55;D6R9T5;D6RI08;D6RDK1;D6RIV2;D6RF07;D6RF01	Q9NX40;D6RBN5;D6RG39;D6RIT9;D6RDK6	OCIA domain-containing protein 1
SRP68	21.9373	-0.0409048	-0.180822	-0.0235044	0.0816123		Discard	Discard			6	4	6	5	0	42.94	Q9UHB9	Q9UHB9	Signal recognition particle subunit SRP68
BTF3	30.2662	-0.0410791	-0.150705	-0.00604312	0.0335111		Discard	Discard			11	10	8	9	0	323.31	P20290;A0A7I2YQL2;A0A7I2V3T6;A0A7I2V5Y3;H0Y9Y1;D6RDG3	P20290;A0A7I2YQL2;A0A7I2V3T6;A0A7I2V5Y3	Transcription factor BTF3
VARS	20.9044	-0.0419476	-0.250337	0.0831112	0.0413831		Discard	Discard			16	15	9	9	0	130.2	P26640;A0A140T936;A0A140T954;A2ABF4;A0A0G2JJT9;A0A140T904	P26640;A0A140T936	Valine--tRNA ligase
RER1	25.5364	-0.042091	-0.0884081	-0.00339428	-0.0344706		Discard	Discard			4	4	4	4	0	40.572	O15258;Q5T092;A0A0A0MR06;Q5T091;Q5T093	O15258;Q5T092;A0A0A0MR06;Q5T091;Q5T093	Protein RER1
NELFA	23.0092	-0.042558	0.330788	-0.121141	-0.337321		Discard	Discard			5	4	3	2	0	38.525	Q9H3P2;A0A0C4DFX9;C9JHL4;H0Y3X6;C9JEM7;H7C2C7;H7C0W2;H7C3C2;F8W954;F8WF98;H7C2M8	Q9H3P2;A0A0C4DFX9;C9JHL4;H0Y3X6;C9JEM7;H7C2C7	Negative elongation factor A
G3BP1	26.397	-0.0426901	-0.138775	0.0305479	-0.0198431		Discard	Discard			15	12	13	10	0	178.22	Q13283;A0A7I2V5M7;A0A7I2YQN9;A0A7I2YQU8;A0A7I2V651;A0A7I2YQH0;E5RH42;A0A7I2V2S5;E5RJU8;A0A7I2V2V1;E5RIF8;A0A7I2V548;E5RH00;A0A7I2YQM1;A0A7I2YQF2;A0A7I2V565;A0A7I2V3C4;A0A7I2V4Y8;A0A7I2V4D8;A0A7I2V2X7;A0A7I2V326;A0A7I2V494;A0A7I2V5H1	Q13283;A0A7I2V5M7;A0A7I2YQN9;A0A7I2YQU8;A0A7I2V651	Ras GTPase-activating protein-binding protein 1
PFDN1	22.914	-0.0434964	-0.132436	NaN	0.0454429		Discard	Discard			2	1	2	2	0	15.189	O60925;E5RGS4	O60925;E5RGS4	Prefoldin subunit 1
SNW1	23.6936	-0.0439107	0.0308304	-0.00913223	-0.15343		Discard	Discard			7	5	6	7	0	81.558	Q13573;G3V4X8;G3V3A4;G3V5R3	Q13573;G3V4X8;G3V3A4	SNW domain-containing protein 1
CIAPIN1	22.9771	-0.0445787	0.15082	-0.077178	-0.207378		Discard	Discard			8	4	7	4	0	53.313	Q6FI81;H3BV90;H3BT65;H3BPG7;H3BUG4;H3BQ23	Q6FI81;H3BV90;H3BT65;H3BPG7;H3BUG4	Anamorsin
DDX5	28.0868	-0.0449508	-0.367341	0.197991	0.0344974		Discard	Discard			27	24	24	21	0	257.25	P17844;J3KTA4;A0A7I2V507;A0A7I2V2S0;A0A0G2JLI4;A0A7I2V5F5;J3QRQ7;J3QSF1;J3KTQ4;J3QR02;J3KRZ1;X6RLV5;J3QLG9;J3QR62;J3QRN5	P17844;J3KTA4;A0A7I2V507;A0A7I2V2S0;A0A0G2JLI4	Probable ATP-dependent RNA helicase DDX5
LSM6	24.3436	-0.0452071	-0.0597655	NaN	-0.0306487		Discard	Discard			3	1	2	3	0	19.527	P62312	P62312	U6 snRNA-associated Sm-like protein LSm6
NIT1	20.4183	-0.0463099	-0.544372	0.451752	NaN		Discard	Discard			2	1	2	1	0.00083893	11.602	Q86X76	Q86X76	Nitrilase homolog 1
TMEM41B	22.4164	-0.0463506	-0.0783504	-0.261708	0.201006		Discard	Discard			2	2	2	1	0	13.674	Q5BJD5;E9PJ42	Q5BJD5;E9PJ42	Transmembrane protein 41B
YWHAQ	25.3546	-0.0466772	0.1149	-0.184162	-0.0707695		Discard	Discard			7	7	7	7	0	221.11	P27348;E9PG15	P27348	14-3-3 protein theta
PJA2	21.2461	-0.0467921	0.412727	NaN	-0.506312		Discard	Discard			3	2	1	3	0	36.093	O43164	O43164	E3 ubiquitin-protein ligase Praja-2
SLC1A4	22.1915	-0.0478423	0.0959919	-0.123968	-0.115551		Discard	Discard			1	1	1	1	0.0019091	7.9579	P43007	P43007	Neutral amino acid transporter A
EIF5	23.0249	-0.0483588	-0.0996181	-0.154217	0.108759		Discard	Discard			6	4	6	4	0	41.592	P55010;H0YK11;H0YMJ8;H0YM54;H0YLZ1;H0YN40;H0YK29	P55010	Eukaryotic translation initiation factor 5
VPS26A	25.5344	-0.0493295	0.0586628	-0.0849764	-0.121675		Discard	Discard			9	9	8	6	0	91.594	O75436;S4R3Q6;Q4G0F5;S4R2Y3	O75436;S4R3Q6	Vacuolar protein sorting-associated protein 26A
EIF2S2	27.8834	-0.0493679	-0.150241	-0.0291169	0.0312541		Discard	Discard			14	13	13	13	0	243.01	P20042	P20042	Eukaryotic translation initiation factor 2 subunit 2
MNAT1	19.7477	-0.0496669	-0.0402447	-0.0590891	NaN		Discard	Discard			2	1	2	0	0.0008285	11.353	P51948;H0YJ92;H0YJF2	P51948;H0YJ92;H0YJF2	CDK-activating kinase assembly factor MAT1
KPNA4	21.1523	-0.0505423	-0.0928017	-0.130176	0.0713507		Discard	Discard			2	1	1	2	0	20.675	O00629;A0A7I2YQ95;H7C4F6;A0A7I2V340;A0A7I2V333	O00629;A0A7I2YQ95;H7C4F6;A0A7I2V340	Importin subunit alpha-3
RBM14	25.2922	-0.0514228	-0.219337	0.102053	-0.0369846		Discard	Discard			16	13	13	11	0	131.3	Q96PK6;A0A0A6YYI9;F8WDX3;A0A0A0MSL8;B8ZZ74	Q96PK6	RNA-binding protein 14
SNRNP27	24.1038	-0.0514552	0.00719549	NaN	-0.110106		Discard	Discard			3	2	2	1	0	21.769	Q8WVK2;H0YBW5	Q8WVK2	U4/U6.U5 small nuclear ribonucleoprotein 27 kDa protein
LARP1	21.1339	-0.0520962	0.12075	-0.0231965	-0.253842		Discard	Discard			7	6	6	4	0	47.49	Q6PKG0;A0A0B4J210;Q659C4;H0YAX9;H0YC33;E5RH50;A0A3B3ISF0	Q6PKG0	La-related protein 1
NOP14	19.9184	-0.0524112	-0.209562	0.104739	NaN		Discard	Discard			2	2	2	1	0	12.781	P78316;E9PFK5	P78316;E9PFK5	Nucleolar protein 14
GIGYF2	18.2025	-0.0531159	NaN	-0.0354018	-0.0708301		Discard	Discard			2	1	2	2	0	18.82	Q6Y7W6;C9JHW1;E7ESB6;I1E4Y6;C9JW88;F8WCD5;C9JPV7;C9JXQ0;C9J0V6;C9JHT0;C9JRZ2;A0A7I2V3H7;A0A7I2V361;A0A7I2V3H0;A0A7I2V516	Q6Y7W6;C9JHW1;E7ESB6;I1E4Y6;C9JW88;F8WCD5;C9JPV7;C9JXQ0;C9J0V6;C9JHT0;C9JRZ2;A0A7I2V3H7;A0A7I2V361;A0A7I2V3H0;A0A7I2V516	PERQ amino acid-rich with GYF domain-containing protein 2
GOSR2	24.5133	-0.0533437	-0.234958	0.129349	-0.0544223		Discard	Discard			3	3	1	2	0	23.404	O14653;A0A1W2PS12;E7EQ34;A0A1W2PS81;A0A1W2PQM3;A0A1W2PQP2;A0A1W2PPG1;A0A1W2PPP5;A0A1W2PPG5;I3L0K1;A0A1W2PRP7;A0A1W2PRV0;A0A1W2PRL0;A0A1W2PRD0;A0A1W2PRE6;A0A1W2PR02;A0A1W2PPW8;A0A1W2PPJ0;A0A1W2PR23;A0A1W2PQE0;I3L1K7;I3NI02;A0A1W2PQ38;A0A1W2PQ77;I3L4Z6;A0A1W2PNV3;A0A1W2PRC2;A0A1W2PQ06;A0A1X7SBU8	O14653;A0A1W2PS12;E7EQ34;A0A1W2PS81;A0A1W2PQM3;A0A1W2PQP2;A0A1W2PPG1;A0A1W2PPP5;A0A1W2PPG5;I3L0K1;A0A1W2PRP7;A0A1W2PRV0;A0A1W2PRL0;A0A1W2PRD0;A0A1W2PRE6;A0A1W2PR02;A0A1W2PPW8;A0A1W2PPJ0;A0A1W2PR23;A0A1W2PQE0;I3L1K7;I3NI02;A0A1W2PQ38;A0A1W2PQ77;I3L4Z6;A0A1W2PNV3;A0A1W2PRC2;A0A1W2PQ06;A0A1X7SBU8	Golgi SNAP receptor complex member 2
MATR3	25.4646	-0.0549866	-0.0168623	-0.0605327	-0.0875647		Discard	Discard			21	20	18	16	0	231.81	P43243;A8MXP9;A0A0R4J2E8;D6REM6;D6R991;H0Y8T4;B3KM87;D6RIA2;D6RE02;D6RBK5;D6RBI2;D6R8Z5;D6REK4;D6RCM3;D6RBS2;D6RAY2;D6RAM9;D6R9F3;A0A1B0GX04;D6RB45	P43243;A8MXP9;A0A0R4J2E8;D6REM6;D6R991	Matrin-3
POLR2L	24.6762	-0.055332	-0.198146	0.228973	-0.196823		Discard	Discard			1	1	1	1	0.0021755	6.92	P62875	P62875	DNA-directed RNA polymerases I, II, and III subunit RPABC5
CKMT1A;CKMT1B	19.7805	-0.0553964	-0.106576	0.213503	-0.273116		Discard	Discard			2	1	2	1	0.00083857	11.602	P12532;F8WCN3;C9JSQ1	P12532;F8WCN3;C9JSQ1	Creatine kinase U-type, mitochondrial
APOOL	23.3536	-0.0554519	0.275961	-0.363067	-0.0792494		Discard	Discard			4	4	2	3	0	26.888	Q6UXV4;A0A087WYF7;A0A087WUX8	Q6UXV4;A0A087WYF7;A0A087WUX8	MICOS complex subunit MIC27
RPA1	25.0027	-0.0559111	0.0842003	-0.132799	-0.119134		Discard	Discard			20	14	18	14	0	196.68	P27694;I3L4R8;I3L2M5;I3L524	P27694	Replication protein A 70 kDa DNA-binding subunit;Replication protein A 70 kDa DNA-binding subunit, N-terminally processed
ZNRF1	21.6321	-0.0561628	0.0794293	NaN	-0.191755		Discard	Discard			1	1	1	1	0.0025153	6.8426	Q8ND25;H3BRB6	Q8ND25;H3BRB6	E3 ubiquitin-protein ligase ZNRF1
CASP6	20.6851	-0.0563237	0.00115371	-0.113801	NaN		Discard	Discard			1	1	1	0	0.001941	8.5515	P55212;D6RHU3	P55212;D6RHU3	Caspase-6;Caspase-6 subunit p18;Caspase-6 subunit p11
U2SURP	21.2069	-0.0563751	-0.0263961	-0.0863542	NaN		Discard	Discard			3	2	2	2	0	16.812	O15042;E7EW00;H0Y8D9;E7ET15;U3KPT1;C9JDJ7;C9J5L1	O15042;E7EW00;H0Y8D9;E7ET15	U2 snRNP-associated SURP motif-containing protein
RTCA	21.4231	-0.056725	-0.166422	-0.208144	0.204391		Discard	Discard			4	4	4	2	0	31.046	O00442;A6NIC1	O00442	RNA 3-terminal phosphate cyclase
RTF1	19.6778	-0.0567598	-0.00135681	-0.112163	NaN		Discard	Discard			3	3	1	0	0	17.145	Q92541	Q92541	RNA polymerase-associated protein RTF1 homolog
GLYR1	21.7773	-0.0571115	0.10541	0.290424	-0.567169		Discard	Discard			3	2	3	1	0	24.304	Q49A26;K7EQB2;K7EMM8;K7ELL0	Q49A26;K7EQB2;K7EMM8	Putative oxidoreductase GLYR1
TERF2IP	24.5567	-0.0572972	-0.0121407	-0.0466677	-0.113083		Discard	Discard			10	8	7	8	0	113.14	Q9NYB0;A0A590UJT3	Q9NYB0;A0A590UJT3	Telomeric repeat-binding factor 2-interacting protein 1
SLC2A10	20.675	-0.0573319	NaN	-0.164852	0.0501883		Discard	Discard			1	0	1	1	0.0054329	6.2784	O95528	O95528	Solute carrier family 2, facilitated glucose transporter member 10
RPS6KA3	21.9999	-0.0582785	-0.255942	-0.00920483	0.0903115		Discard	Discard			4	3	2	2	0	29.166	P51812;B4DG22;B1AXG1;B7ZB17;A0A2R8Y603;Q15418;Q15349;E9PMM7;D6R910;A0A2R8Y7S9;B7Z3B5;E9PGT3;F2Z2J1	P51812;B4DG22;B1AXG1;B7ZB17;A0A2R8Y603	Ribosomal protein S6 kinase alpha-3
LZIC	23.3744	-0.0583167	0.0301242	-0.0971932	-0.107881		Discard	Discard			3	3	3	2	0	78.636	Q8WZA0;K7ES95	Q8WZA0;K7ES95	Protein LZIC
RBM23	21.6741	-0.0583299	0.0734089	-0.315899	0.067501		Discard	Discard			3	2	3	2	0	20.494	Q86U06;G3XAP0;G3V546;G3V5Z6;H0YJJ3;G3V225;G3V2B4	Q86U06;G3XAP0;G3V546;G3V5Z6;H0YJJ3	Probable RNA-binding protein 23
PRPSAP2	21.2149	-0.0590999	-0.0152284	-0.0862929	-0.0757785		Discard	Discard			6	3	3	4	0	35.135	O60256;E7EPA1;C9JDU5;C9JJS3;C9K0K7;C9JDH0;E7EW35;I3L331;I3L164;I3L4G9;I3L0S1	O60256;E7EPA1;C9JDU5;C9JJS3;C9K0K7;C9JDH0;E7EW35	Phosphoribosyl pyrophosphate synthase-associated protein 2
ILF2	26.323	-0.0599443	-0.0512497	0.0127833	-0.141366		Discard	Discard			16	14	15	11	0	171.47	Q12905;B4DY09;X6R6Z1;A0A0A0MRL0	Q12905;B4DY09	Interleukin enhancer-binding factor 2
NXF1	21.0993	-0.0610345	0.368265	-0.490335	NaN		Discard	Discard			6	4	3	2	0	43.059	Q9UBU9;E9PIN3;B4E227;E9PLA7;H0YDU0	Q9UBU9;E9PIN3;B4E227	Nuclear RNA export factor 1
RPL14	28.0033	-0.0610737	-0.261483	-0.0259407	0.104202		Discard	Discard			3	2	3	3	0	22.956	P50914;E7EPB3	P50914;E7EPB3	60S ribosomal protein L14
FAU	26.1004	-0.0611367	NaN	-0.103147	-0.0191265		Discard	Discard			2	2	2	1	0	18.103	E9PR30;P62861;E9PMS9;J3KN89;E9PM49;P35544	E9PR30;P62861;E9PMS9;J3KN89;E9PM49;P35544	40S ribosomal protein S30;Ubiquitin-like protein FUBI
RBBP5	21.4953	-0.0614763	-0.0971161	0.0280033	-0.115316		Discard	Discard			4	3	2	4	0	26.223	Q15291	Q15291	Retinoblastoma-binding protein 5
YWHAG	26.3355	-0.061507	-0.0164391	-0.156145	-0.011937		Discard	Discard			6	6	3	5	0	118.46	P61981	P61981	14-3-3 protein gamma;14-3-3 protein gamma, N-terminally processed
EIF3K	27.1869	-0.0616234	-0.24052	0.170951	-0.1153		Discard	Discard			5	4	5	4	0	39.998	Q9UBQ5;K7ERF1;K7ES31;A0A087WVB9;K7EK53;K7EQM4	Q9UBQ5;K7ERF1;K7ES31	Eukaryotic translation initiation factor 3 subunit K
STIP1	25.1659	-0.0628341	-0.0406453	-0.245198	0.0973411		Discard	Discard			22	20	19	16	0	188.48	P31948;F5H783;F5GXD8;H0YGI8	P31948	Stress-induced-phosphoprotein 1
MPLKIP	22.2557	-0.0630884	-0.0751248	-0.0502037	-0.0639369		Discard	Discard			1	1	1	1	0.0019724	9.1156	Q8TAP9	Q8TAP9	M-phase-specific PLK1-interacting protein
JMJD6	23.6531	-0.0631309	-0.230736	-0.213855	0.255199		Discard	Discard			7	5	6	4	0	59.053	Q6NYC1;B2WTI3;B2WTI4;K7EJU9	Q6NYC1;B2WTI3;B2WTI4;K7EJU9	Bifunctional arginine demethylase and lysyl-hydroxylase JMJD6
DCP1A	21.9809	-0.0635174	0.127633	-0.254668	NaN		Discard	Discard			2	2	2	0	0	30.553	Q9NPI6	Q9NPI6	mRNA-decapping enzyme 1A
NOP56	23.4658	-0.0639465	-0.233702	-0.0230205	0.0648829		Discard	Discard			12	9	11	11	0	98.804	O00567;A0A494C128;H0Y653;H0YDU4;Q5JXT2	O00567;A0A494C128;H0Y653;H0YDU4	Nucleolar protein 56
SNRPD1	31.4783	-0.0640225	-0.059931	0.0210533	-0.15319		Discard	Discard			5	5	5	5	0	102.29	P62314;J3QLI9;J3QLR7	P62314;J3QLI9	Small nuclear ribonucleoprotein Sm D1
CTNNA1	21.5591	-0.0641206	-0.111025	-0.224469	0.143132		Discard	Discard			8	3	5	6	0	64.286	P35221;G3XAM7;E5RIB1;E5RFM3;E5RJL0;E5RIE0;E5RHV7;H0YBB8;E5RGY6;E5RG03;E5RJZ2;E5RIT8;E5RGY7;E5RJ41	P35221;G3XAM7	Catenin alpha-1
UBE2T	24.5187	-0.0647282	-0.0219948	-0.0810948	-0.0910949		Discard	Discard			5	5	4	4	0	35.496	Q9NPD8	Q9NPD8	Ubiquitin-conjugating enzyme E2 T
NUMA1	18.0997	-0.0649622	0.1038	-0.0321969	-0.266489		Discard	Discard			4	3	3	4	0	41.158	Q14980;A0A087WY61;F5H6Y5;F5H4J1;H0YFY6	Q14980;A0A087WY61;F5H6Y5;F5H4J1;H0YFY6	Nuclear mitotic apparatus protein 1
AIFM2	21.6994	-0.0651027	-0.183212	-0.158751	0.146655		Discard	Discard			3	2	2	2	0	22.474	Q9BRQ8	Q9BRQ8	Apoptosis-inducing factor 2
PPT1	22.947	-0.0652005	-0.178992	0.0621218	-0.0787313		Discard	Discard			1	1	1	1	0	15.564	P50897;E9PSE5;E9PIA8;A0A2C9F2P4;A0A286YFF7	P50897;E9PSE5;E9PIA8;A0A2C9F2P4;A0A286YFF7	Palmitoyl-protein thioesterase 1
SERPINH1	29.3296	-0.0658971	-0.0716486	-0.388355	0.262313		Discard	Discard			19	16	19	17	0	323.31	P50454;E9PJH8;E9PPV6;E9PR70;E9PNX1;E9PK86;E9PMI5;E9PKH2;E9PIG2;E9PRS3;E9PQ34;E9PLA6;H0YEP8	P50454;E9PJH8;E9PPV6;E9PR70;E9PNX1;E9PK86;E9PMI5	Serpin H1
PRRC2C	18.5583	-0.0675277	0.0360461	-0.118868	-0.119761		Discard	Discard			3	2	1	2	0	20.776	Q9Y520;E7EPN9;A0A2R8Y424;A0A0A0MS30;A0A2R8Y7F4;A0A2R8YET2;H7C5N8	Q9Y520;E7EPN9	Protein PRRC2C
TXLNG	19.1422	-0.0675766	-0.039859	-0.161976	-0.000894759		Discard	Discard			1	1	1	1	0.0047995	6.3666	Q9NUQ3	Q9NUQ3	Gamma-taxilin
CDC42	26.9614	-0.0677621	-0.0241644	-0.146276	-0.0328461		Discard	Discard			3	3	3	2	0	40.97	P60953;A0A590UJK8;Q5JYX0	P60953;A0A590UJK8	Cell division control protein 42 homolog
RPL11	26.3188	-0.0683081	-0.242004	0.0103502	0.0267293		Discard	Discard			3	3	3	3	0	35.079	P62913;Q5VVC8	P62913;Q5VVC8	60S ribosomal protein L11
EIF5B	21.077	-0.0685337	0.314986	-0.465221	-0.0553664		Discard	Discard			7	6	5	3	0	55.09	O60841;A0A087WUT6	O60841;A0A087WUT6	Eukaryotic translation initiation factor 5B
ZC3H14	20.4114	-0.0694879	-0.0847468	0.0865121	-0.210229		Discard	Discard			2	1	2	2	0	11.825	Q6PJT7;G3V3Y4;A0A3B3IT62;G3V256;G3V473;G3V240;G3V572;G3V3R9;G3V5I6;H0YJA2	Q6PJT7;G3V3Y4;A0A3B3IT62;G3V256;G3V473;G3V240;G3V572;G3V3R9;G3V5I6;H0YJA2	Zinc finger CCCH domain-containing protein 14
ASF1A	25.2958	-0.0695383	0.015212	-0.0229472	-0.20088		Discard	Discard			4	3	3	3	0	49.702	Q9Y294	Q9Y294	Histone chaperone ASF1A
SLC4A1AP	19.6099	-0.0697806	NaN	-0.186541	0.0469799		Discard	Discard			1	0	1	1	0.0019818	9.3983	A0A087WWF4;A0A087X0M4	A0A087WWF4;A0A087X0M4
SAE1	26.3836	-0.0699562	0.0932897	-0.0778631	-0.225295		Discard	Discard			11	9	9	5	0	173.88	Q9UBE0;M0QZS6;A0A590UK93;A0A590UKC5;B3KNJ4;M0QX65;A0A590UKA0;M0R054;M0R375;M0R286;M0QYM8	Q9UBE0;M0QZS6;A0A590UK93;A0A590UKC5;B3KNJ4	SUMO-activating enzyme subunit 1;SUMO-activating enzyme subunit 1, N-terminally processed
PPAN;PPAN-P2RY11	20.585	-0.069993	0.508226	-0.195385	-0.52282		Discard	Discard			2	1	2	2	0	14.524	Q9NQ55;A8MV53;A0A0A6YYI3;A0A0B4J1V8;C9JHF7;H7C446;C9J3W3	Q9NQ55;A8MV53;A0A0A6YYI3;A0A0B4J1V8;C9JHF7;H7C446;C9J3W3	Suppressor of SWI4 1 homolog
MDH1	26.7863	-0.0704285	-0.0413726	0.0199154	-0.189828		Discard	Discard			9	8	9	8	0	128.74	P40925;B8ZZ51;B9A041;A0A5K1VW95;C9JF79;C9JRL4;C9JLV6	P40925;B8ZZ51;B9A041;A0A5K1VW95	Malate dehydrogenase, cytoplasmic
ANK1	17.7661	-0.071122	-0.152308	NaN	0.0100636		Discard	Discard			2	1	0	2	0.00083647	11.56	P16157;H0YBS0;A0A2R8Y4B0	P16157;H0YBS0;A0A2R8Y4B0	Ankyrin-1
NDUFB3	25.2372	-0.0712162	-0.097363	0.0816123	-0.197898		Discard	Discard			2	2	2	2	0	14.586	O43676;C9JKQ2	O43676;C9JKQ2	NADH dehydrogenase [ubiquinone] 1 beta subcomplex subunit 3
RPS14	28.3163	-0.0715355	-0.436139	0.201759	0.0197731		Discard	Discard			8	8	8	8	0	68.291	P62263;A0A2R8Y811;E5RH77	P62263;A0A2R8Y811;E5RH77	40S ribosomal protein S14
CAND1	20.5242	-0.0718386	-0.0601867	-0.203984	0.0486547		Discard	Discard			11	10	8	7	0	96.199	Q86VP6;A0A0C4DGH5;H0YH27	Q86VP6;A0A0C4DGH5	Cullin-associated NEDD8-dissociated protein 1
SNRPB2	25.5734	-0.0719192	-0.0566262	-0.0872122	NaN		Discard	Discard			3	2	1	2	0	18.348	P08579	P08579	U2 small nuclear ribonucleoprotein B
PUS7	21.3512	-0.0719238	-0.319046	-0.101242	0.204516		Discard	Discard			6	6	2	3	0	58.674	Q96PZ0;E7EUH7;H0Y863	Q96PZ0;E7EUH7	Pseudouridylate synthase 7 homolog
TTC4	23.9877	-0.0722448	-0.273517	0.0600474	-0.00326422		Discard	Discard			6	4	5	6	0	42.533	O95801	O95801	Tetratricopeptide repeat protein 4
ASNA1	19.7654	-0.0724306	-0.414134	0.269273	NaN		Discard	Discard			4	2	3	1	0	25.669	O43681	O43681	ATPase ASNA1
DCAF13	22.375	-0.072497	-0.141717	-0.0524461	-0.0233285		Discard	Discard			7	4	6	4	0	44.458	Q9NV06;A0A087WT20;B3KME9;E5RHM4;A0A087X1F8	Q9NV06;A0A087WT20;B3KME9	DDB1- and CUL4-associated factor 13
QSOX2	17.5947	-0.0729198	-0.336391	0.190552	NaN		Discard	Discard			1	1	1	0	0.00081833	11.108	Q6ZRP7	Q6ZRP7	Sulfhydryl oxidase 2
UTP6	19.663	-0.0729935	-0.266229	0.167229	-0.119981		Discard	Discard			2	1	2	1	0	12.194	Q9NYH9	Q9NYH9	U3 small nucleolar RNA-associated protein 6 homolog
FUBP3	22.9671	-0.0731778	-0.0355792	-0.0574367	-0.126517		Discard	Discard			7	5	5	5	0	53.042	Q96I24	Q96I24	Far upstream element-binding protein 3
ACTL6A	25.2776	-0.0733794	0.127633	-0.144967	-0.202804		Discard	Discard			8	7	7	5	0	113.8	O96019;H7C5S0;C9JQT2;O94805	O96019;H7C5S0	Actin-like protein 6A
PRKAB1	21.2783	-0.0743211	-0.279441	0.130799	NaN		Discard	Discard			3	2	2	1	0	22.298	Q9Y478;O43741;F5H2X8	Q9Y478	5-AMP-activated protein kinase subunit beta-1
FAM175B	21.6854	-0.0746015	-0.269651	-0.0629118	0.108759		Discard	Discard			2	2	1	1	0	16.281	Q15018	Q15018	BRISC complex subunit Abro1
PROSC	22.5454	-0.0746363	NaN	-0.303597	0.154324		Discard	Discard			3	1	2	2	0	17.943	O94903;E5RG77;E5RFZ4;E5RFX7	O94903;E5RG77	Proline synthase co-transcribed bacterial homolog protein
GMNN	24.479	-0.0752676	0.236462	-0.493378	0.0311129		Discard	Discard			5	5	1	4	0	39.333	O75496;E2QRF9;H7C608;C9K0U5	O75496;E2QRF9;H7C608	Geminin
STAU2	21.7982	-0.0753063	-0.156064	-0.00847902	-0.0613755		Discard	Discard			3	3	3	3	0	25.746	Q9NUL3;E5RJN7;E7EVI1;E7EPX0;E7EVJ4;E5RJ67;E5RFK1	Q9NUL3;E5RJN7;E7EVI1;E7EPX0;E7EVJ4	Double-stranded RNA-binding protein Staufen homolog 2
SPN	22.4027	-0.0757697	NaN	-0.0430363	-0.108503		Discard	Discard			2	0	2	1	0	29.877	P16150;C9JUK7	P16150;C9JUK7	Leukosialin
ZAK	17.5519	-0.0757875	0.184217	-0.411579	0		Discard	Discard			1	1	1	1	0.0018162	6.9595	Q9NYL2;C9J3F7	Q9NYL2;C9J3F7	Mitogen-activated protein kinase kinase kinase MLT
NDUFA9	24.2236	-0.0759368	-0.0679993	-0.00155892	-0.158252		Discard	Discard			10	10	8	6	0	81.966	Q16795;A0A3B3ISG8;F5H0J3;H3BRM9	Q16795;A0A3B3ISG8	NADH dehydrogenase [ubiquinone] 1 alpha subcomplex subunit 9, mitochondrial
CHERP	22.3127	-0.0759523	-0.226679	0.0295589	-0.0307372		Discard	Discard			7	7	6	2	0	46.252	Q8IWX8;J3QK89	Q8IWX8;J3QK89	Calcium homeostasis endoplasmic reticulum protein
CUL4B	20.0921	-0.0766136	0.130272	-0.401216	0.0411028		Discard	Discard			7	5	2	4	0	45.753	Q13620;A0A669KAX4;K4DI93;Q13619;A0A0A0MR50;A0A669KAU9;A0A087WWN2	Q13620;A0A669KAX4;K4DI93	Cullin-4B
CYSTM1	27.146	-0.0770724	0.103665	-0.257218	-0.0776651		Discard	Discard			2	1	2	1	0	17.84	Q9H1C7	Q9H1C7	Cysteine-rich and transmembrane domain-containing protein 1
PPP2R5D;PPP2R5C	19.7899	-0.0774666	-0.102682	0.0167816	-0.146499		Discard	Discard			1	1	1	1	0.0019128	8.0097	Q14738;Q13362;H0YJ35;Q96B13;H0Y8C4;H0YJ75;E9PFR3	Q14738;Q13362;H0YJ35;Q96B13;H0Y8C4;H0YJ75;E9PFR3	Serine/threonine-protein phosphatase 2A 56 kDa regulatory subunit delta isoform;Serine/threonine-protein phosphatase 2A 56 kDa regulatory subunit gamma isoform
LRIF1	22.6388	-0.0775163	-0.127431	NaN	-0.0276014		Discard	Discard			7	4	5	5	0	51.995	Q5T3J3	Q5T3J3	Ligand-dependent nuclear receptor-interacting factor 1
RPL29	27.3976	-0.0780863	-0.420337	-0.0431404	0.229219		Discard	Discard			3	3	3	3	0	24.79	P47914;A0A3B3ITT5	P47914;A0A3B3ITT5	60S ribosomal protein L29
RPS13	28.1378	-0.0788826	-0.135745	-0.113114	0.0122111		Discard	Discard			6	5	6	5	0	67.734	P62277;J3KMX5;E9PS50	P62277;J3KMX5	40S ribosomal protein S13
AGK	21.6885	-0.0791333	-0.208644	-0.07224	0.0434844		Discard	Discard			2	2	2	1	0	15.979	Q53H12;A0A3B3IUC9;A0A3B3ITV0;A0A3B3ITX7;E9PG39;A0A3B3ISY9;A0A3B3ISZ0;E9PC15;A0A3B3ITD0	Q53H12;A0A3B3IUC9;A0A3B3ITV0;A0A3B3ITX7;E9PG39;A0A3B3ISY9;A0A3B3ISZ0;E9PC15;A0A3B3ITD0	Acylglycerol kinase, mitochondrial
STAT5B	22.0722	-0.0792827	-0.303525	0.14496	NaN		Discard	Discard			2	1	1	1	0	22.199	P51692;C9J4I3	P51692	Signal transducer and activator of transcription 5B
PSMC3	24.9757	-0.0795206	-0.0915714	0.00317045	-0.150161		Discard	Discard			13	11	13	10	0	219.25	R4GNH3;P17980;E9PM69;E9PMD8;E9PKD5;E9PN50;E9PLG2	R4GNH3;P17980;E9PM69;E9PMD8;E9PKD5;E9PN50	26S protease regulatory subunit 6A
EEF1G	26.3124	-0.0797659	-0.320702	-0.0167455	0.09815		Discard	Discard			16	12	14	14	0	142.04	P26641	P26641	Elongation factor 1-gamma
GNPDA1	22.6395	-0.0798675	0.121811	-0.100484	-0.26093		Discard	Discard			4	3	2	1	0	28.944	P46926;D6RAY7;D6R9P4;D6RFF8;D6RB13;Q8TDQ7;D6R917	P46926;D6RAY7;D6R9P4;D6RFF8;D6RB13	Glucosamine-6-phosphate isomerase 1;Glucosamine-6-phosphate isomerase
FAM49B	24.479	-0.0807353	-0.00853715	-0.214776	-0.0188927		Discard	Discard			7	5	6	5	0	78.681	Q9NUQ9;A0A1W2PRQ0;E5RI16;A0A087X178;Q9H0Q0;E5RJE1;E5RIR8;E5RJL8;E5RK61;E5RFS4;E5RHU5;E5RGI7	Q9NUQ9;A0A1W2PRQ0	Protein FAM49B
PSMA1	26.7529	-0.0810963	-0.0196383	-0.130618	-0.0930324		Discard	Discard			12	10	12	8	0	135.73	P25786;F5GX11;B4DEV8;F5H112	P25786;F5GX11;B4DEV8	Proteasome subunit alpha type-1;Proteasome subunit alpha type
NUFIP2	24.4663	-0.0812192	-0.252535	-0.141812	0.15069		Discard	Discard			10	7	9	9	0	124.4	Q7Z417	Q7Z417	Nuclear fragile X mental retardation-interacting protein 2
TMCO1	25.9804	-0.081395	0.0469799	-0.157464	-0.133701		Discard	Discard			3	3	2	3	0	22.194	Q9UM00;J3QQY2;J3KS45	Q9UM00;J3QQY2	Transmembrane and coiled-coil domain-containing protein 1
KPNB1	25.3324	-0.0821905	-0.146835	-0.0157242	-0.0840126		Discard	Discard			18	15	15	16	0	204.74	Q14974;J3KTM9;J3QR48;J3QKQ5;J3QRG4	Q14974;J3KTM9	Importin subunit beta-1
WARS	26.9502	-0.0823642	-1.13622	0.417056	0.472072		Discard	Discard			21	15	20	18	0	323.31	P23381;G3V3Y5;G3V3H8;G3V277;G3V456;G3V5U1;G3V423;H0YJP3;G3V227;G3V3P2;G3V2Y7;G3V3X0;G3V3S7;G3V5W1;G3V4N8;G3V4C7;G3V2C0;G3V339;G3V313;G3V4S4;G3V3R3;G3V2F2;P78534;G3V4N0;G3V4Q0;G3V4A3;G3V5H5	P23381	Tryptophan--tRNA ligase, cytoplasmic;T1-TrpRS;T2-TrpRS
NHP2L1	25.812	-0.0832152	0.0231843	-0.20415	-0.06868		Discard	Discard			3	3	3	3	0	31.494	P55769;B1AHD1;A0A3B3IUA2;A0A3B3IRU2;A0A3B3ISH1	P55769;B1AHD1;A0A3B3IUA2;A0A3B3IRU2	NHP2-like protein 1;NHP2-like protein 1, N-terminally processed
ASCC1	22.9798	-0.0832538	-0.132357	0.123269	-0.240674		Discard	Discard			8	3	8	3	0	48.837	A0A5F9ZH79;A0A5F9ZHP1;Q8N9N2;A0A5K1VW55;H0YCB3;A0A5F9ZI37;H0YE76;A0A5F9ZI10;E9PM82;H0YER2;E9PQZ6;E9PKM6;A0A5F9ZGP6;E9PL92;E9PR40	A0A5F9ZH79;A0A5F9ZHP1;Q8N9N2;A0A5K1VW55;H0YCB3;A0A5F9ZI37;H0YE76;A0A5F9ZI10	Activating signal cointegrator 1 complex subunit 1
CYFIP2;CYFIP1	23.0788	-0.0837357	-0.0794018	0.00201835	-0.173824		Discard	Discard			2	2	2	1	0.00082001	11.15	Q96F07;E7EW33;H7C229;E7EVJ5;Q7L576;A0A0G2JR96;A0A0G2JQT1	Q96F07;E7EW33;H7C229;E7EVJ5;Q7L576;A0A0G2JR96;A0A0G2JQT1	Cytoplasmic FMR1-interacting protein 2;Cytoplasmic FMR1-interacting protein 1
ECI2	23.4035	-0.0843309	-0.0583378	-0.110324	NaN		Discard	Discard			5	4	4	4	0	60.92	O75521;F1LLU7;A0A0C4DGA2;F8WAW4;C9JB63;F8W6J1	O75521;F1LLU7;A0A0C4DGA2;F8WAW4;C9JB63	Enoyl-CoA delta isomerase 2, mitochondrial
NUP210	18.5856	-0.0848318	0.170951	-0.300235	-0.125211		Discard	Discard			5	4	2	3	0	33.105	Q8TEM1	Q8TEM1	Nuclear pore membrane glycoprotein 210
DPF2	22.4417	-0.0854227	-0.202688	-0.0449849	-0.00859519		Discard	Discard			2	2	2	2	0	25.281	Q92785;J3KMZ8;E9PN04	Q92785;J3KMZ8;E9PN04	Zinc finger protein ubi-d4
HBS1L	19.3189	-0.0856224	0.127501	0.0535284	-0.437897		Discard	Discard			5	3	4	2	0	34.257	Q9Y450;B7Z524;H0YDX7;J3QT46;E9PS53;H0YES5;E9PHZ9;E9PJ90;E9PN23;G5E991;E9PMN1;E9PLR4	Q9Y450;B7Z524;H0YDX7;J3QT46	HBS1-like protein
SH3BGRL	24.1921	-0.0856408	0.0813396	-0.252621	NaN		Discard	Discard			4	4	2	3	0	40.429	O75368	O75368	SH3 domain-binding glutamic acid-rich-like protein
C14orf166	22.0069	-0.086777	-0.325413	0.151859	NaN		Discard	Discard			3	3	2	1	0	21.133	Q9Y224;H0YJB9;G3V4C6	Q9Y224;H0YJB9;G3V4C6	UPF0568 protein C14orf166
NAPA	24.5101	-0.0881042	0.00834347	-0.217994	-0.054662		Discard	Discard			9	8	6	6	0	100.43	P54920;M0R0Y2;M0R2M1;M0R027;M0R213;M0R058;M0R0I4;Q9H115;M0QZM9;M0QZN5;M0R031;A0A087WZQ7	P54920;M0R0Y2;M0R2M1	Alpha-soluble NSF attachment protein
CCT8	28.1787	-0.0887615	-0.0150972	-0.175941	-0.0752464		Discard	Discard			25	24	25	21	0	225.5	P50990;H7C4C8;H7C2U0	P50990	T-complex protein 1 subunit theta
RCL1	21.9291	-0.0908011	0.0692898	-0.0421152	-0.299578		Discard	Discard			4	4	3	3	0	29.05	Q9Y2P8;Q5VYW8;Q5VZU3	Q9Y2P8	RNA 3-terminal phosphate cyclase-like protein
SLBP	23.6908	-0.0919241	-0.16592	NaN	-0.0179283		Discard	Discard			4	4	3	2	0	24.954	Q14493;F8W8D3;H0YAE8;E7EUV9;H7C4H8	Q14493;F8W8D3;H0YAE8;E7EUV9;H7C4H8	Histone RNA hairpin-binding protein
ESD	24.5671	-0.0920263	-0.0305603	-0.227912	-0.0176069		Discard	Discard			6	6	6	5	0	55.804	P10768;H7BZT7;X6RA14;U3KQT1	P10768;H7BZT7;X6RA14;U3KQT1	S-formylglutathione hydrolase
LDHB	29.1328	-0.092354	-0.114582	-0.0802404	-0.0822399		Discard	Discard			16	15	16	15	0	238.85	P07195;A0A5F9ZHM4;A0A3B3IS95;C9J7H8;A8MW50;F5H793	P07195;A0A5F9ZHM4;A0A3B3IS95;C9J7H8;A8MW50;F5H793	L-lactate dehydrogenase B chain;L-lactate dehydrogenase
WDR82	22.7095	-0.0926728	0.00532815	-0.313047	0.0297002		Discard	Discard			5	4	2	4	0	33.782	Q6UXN9	Q6UXN9	WD repeat-containing protein 82
FAM207A	24.0323	-0.0933907	-0.108923	-0.0817054	-0.0895436		Discard	Discard			4	2	2	3	0	31.596	Q9NSI2;C9JJU7	Q9NSI2;C9JJU7	Protein FAM207A
C1orf123	26.4204	-0.0937489	-0.5754	0.191563	0.102591		Discard	Discard			3	3	3	3	0	91.74	Q9NWV4	Q9NWV4	UPF0587 protein C1orf123
BCL2L13	19.8871	-0.0939109	-0.131361	NaN	-0.0564612		Discard	Discard			3	2	1	1	0	18.543	Q9BXK5;A0A087WTL4;A0A087WX97;F2Z2C3;A0A087WW80;F6VJB4;A0A0A0MR90;E9PDD6	Q9BXK5;A0A087WTL4;A0A087WX97	Bcl-2-like protein 13
XRCC5	21.5787	-0.0942147	-0.563987	0.274292	0.00705191		Discard	Discard			13	7	12	8	0	176.18	P13010;C9JZ81	P13010	X-ray repair cross-complementing protein 5
CHMP7	22.1563	-0.0945356	NaN	0.191563	-0.380634		Discard	Discard			2	0	2	1	0	14.833	Q8WUX9	Q8WUX9	Charged multivesicular body protein 7
AHSA1	24.574	-0.0947025	-0.200498	-0.1588	0.0751904		Discard	Discard			10	9	6	6	0	120.52	O95433;G3V438;H0YJG7;H0YJU2;H0YJ63;G3V3W9	O95433;G3V438;H0YJG7	Activator of 90 kDa heat shock protein ATPase homolog 1
PGRMC2	23.2216	-0.09497	-0.1153	0.0309717	-0.200581		Discard	Discard			4	3	4	3	0	42.215	O15173	O15173	Membrane-associated progesterone receptor component 2
RAB8A	23.7661	-0.0954197	-0.256563	-0.148721	0.119024		Discard	Discard			5	3	4	2	0	37.664	P61006;H0YMN7;Q96E17;O95716;P20336;M0R257	P61006	Ras-related protein Rab-8A
EMC7	25.5282	-0.0954654	-0.127431	-0.0830495	-0.0759153		Discard	Discard			4	4	3	2	0	41.116	Q9NPA0;H0YDX2;H0YDT8	Q9NPA0;H0YDX2;H0YDT8	ER membrane protein complex subunit 7
LYPLAL1	24.7948	-0.0954757	-0.169047	0.0157831	-0.133163		Discard	Discard			6	6	5	4	0	38.672	Q5VWZ2	Q5VWZ2	Lysophospholipase-like protein 1
SNX12	24.2122	-0.0955292	-0.0129412	0.0126402	-0.286287		Discard	Discard			4	4	4	4	0	25.754	Q9UMY4;A0A087X0R6	Q9UMY4;A0A087X0R6	Sorting nexin-12
TRA2A	22.2905	-0.0961553	0.191436	-0.0382285	-0.441674		Discard	Discard			2	2	2	2	0	16.24	Q13595	Q13595	Transformer-2 protein homolog alpha
SLC25A4	19.9957	-0.0964032	NaN	-0.100005	-0.0928017		Discard	Discard			1	1	1	1	0.0018983	7.7476	P12235;V9GYG0	P12235;V9GYG0	ADP/ATP translocase 1
HNRNPL	26.3514	-0.0979338	0.183836	-0.276625	-0.201012		Discard	Discard			14	12	14	11	0	223.49	P14866;M0QXS5;A0A3B3ITJ4;M0R1W6;M0R076;B4DVF8;M0QYL7	P14866;M0QXS5;A0A3B3ITJ4	Heterogeneous nuclear ribonucleoprotein L
RPS3A	27.811	-0.0980527	-0.378513	-0.000389593	0.0847447		Discard	Discard			12	10	11	10	0	206.35	P61247;E9PFI5;H0Y9Y4;D6RG13;H0Y8L7;D6RAT0;D6RI02;D6RB09;D6R9B6;D6RED7;D6RAS7;D6RGE0	P61247;E9PFI5;H0Y9Y4;D6RG13;H0Y8L7;D6RAT0;D6RI02;D6RB09	40S ribosomal protein S3a
HSPA4	22.9131	-0.0987416	-0.00385713	-0.204466	-0.087902		Discard	Discard			18	16	17	15	0	243.56	P34932;A0A087WYC1;A0A087WTS8	P34932;A0A087WYC1;A0A087WTS8	Heat shock 70 kDa protein 4
CDCA5	22.7333	-0.0988511	0.205643	-0.100561	-0.401635		Discard	Discard			4	3	3	2	0	28.56	Q96FF9;B5MBX0;H0YCL8	Q96FF9;B5MBX0	Sororin
PSMD12	24.95	-0.0991344	-0.225616	0.00949053	-0.081278		Discard	Discard			10	8	9	7	0	153.69	O00232	O00232	26S proteasome non-ATPase regulatory subunit 12
TBCA	26.0608	-0.100002	-0.113879	-0.169177	-0.0169499		Discard	Discard			5	3	4	3	0	43.139	O75347;E5RIW3;E5RJD8;E5RHG6;E5RIX8	O75347;E5RIW3;E5RJD8;E5RHG6	Tubulin-specific chaperone A
GLRX3	25.9391	-0.100295	-0.171775	-0.0255294	-0.103581		Discard	Discard			13	7	10	9	0	201.8	O76003	O76003	Glutaredoxin-3
PRDX6	27.9441	-0.101227	-0.0861092	-0.105861	-0.111711		Discard	Discard			14	13	13	12	0	174.37	P30041	P30041	Peroxiredoxin-6
UTP14A	24.1943	-0.10193	-0.369389	-0.283387	0.346985		Discard	Discard			6	3	4	2	0	37.286	Q9BVJ6;Q5TAP6;X6RJY0	Q9BVJ6	U3 small nucleolar RNA-associated protein 14 homolog A
TAF15	19.6224	-0.10206	-0.199786	-0.00433462	NaN		Discard	Discard			2	1	2	0	0	14.442	Q92804;A0A075B7D9	Q92804;A0A075B7D9	TATA-binding protein-associated factor 2N
KPNA3	21.2236	-0.10249	-0.176756	0.215492	-0.346206		Discard	Discard			4	2	2	4	0	34.911	O00505;H0Y4S9	O00505	Importin subunit alpha-4
MRPL14	23.8633	-0.102545	-0.125589	-0.205513	0.0234683		Discard	Discard			4	4	4	4	0	28.317	Q6P1L8	Q6P1L8	39S ribosomal protein L14, mitochondrial
CTPS1	22.8499	-0.103273	-0.336446	0.236707	-0.210079		Discard	Discard			8	7	6	6	0	73.864	P17812;A0A3B3IRI2;A0A3B3IRQ8;A0A3B3ITF6;B4E1E0;A0A3B3ITB8;A0A3B3ISY3;A0A3B3ITH9;Q9NRF8	P17812;A0A3B3IRI2;A0A3B3IRQ8;A0A3B3ITF6;B4E1E0;A0A3B3ITB8	CTP synthase 1;CTP synthase
PSMG1	20.7429	-0.103578	-0.0799049	-0.0476813	-0.183146		Discard	Discard			4	3	3	3	0	26.96	O95456;F8WBH7	O95456	Proteasome assembly chaperone 1
PHF23	20.2322	-0.103586	NaN	-0.0285723	-0.1786		Discard	Discard			2	0	1	2	0	14.462	Q9BUL5;A0A087WVQ2;I3L0Y2;I3L4Q4	Q9BUL5;A0A087WVQ2;I3L0Y2;I3L4Q4	PHD finger protein 23
NCBP2	22.4722	-0.104152	-0.210179	0.00187425	NaN		Discard	Discard			1	1	1	1	0.0019554	8.8785	P52298;F8WE41	P52298;F8WE41	Nuclear cap-binding protein subunit 2
NOP2	19.9837	-0.105328	-0.159912	0.120219	-0.276293		Discard	Discard			4	4	3	1	0	27.077	P46087;F5H5X6;F5GYR3	P46087	Probable 28S rRNA (cytosine(4447)-C(5))-methyltransferase
MAPK1IP1L	25.7497	-0.105563	-0.161685	0.0308304	-0.185835		Discard	Discard			1	1	1	1	0	39.334	Q8NDC0	Q8NDC0	MAPK-interacting and spindle-stabilizing protein-like
GTF2E1	19.7623	-0.105688	-0.816393	0.170951	0.328377		Discard	Discard			3	1	2	2	0	19.304	P29083;C9IYL4;C9J329;E9PER7	P29083;C9IYL4	General transcription factor IIE subunit 1
RNPS1	23.0264	-0.105724	0.0840642	-0.221623	-0.179613		Discard	Discard			2	1	2	1	0	16.915	Q15287;H3BV80;H3BMS0;H3BMM9;H3BTC0;H3BPG5	Q15287;H3BV80;H3BMS0;H3BMM9;H3BTC0;H3BPG5	RNA-binding protein with serine-rich domain 1
DERL1	22.3701	-0.106406	-0.0425756	-0.28685	0.0102069		Discard	Discard			3	1	3	2	0	18.669	Q9BUN8;B4E1G1;E5RGY0	Q9BUN8;B4E1G1	Derlin-1
POLR2E	24.9339	-0.106462	-0.11641	0.0192037	-0.222178		Discard	Discard			5	5	3	2	0	64.858	P19388;A0A087WWX0;A0A087WVZ9;A0A0A0MQR7;A0A087WVN5	P19388;A0A087WWX0;A0A087WVZ9;A0A0A0MQR7	DNA-directed RNA polymerases I, II, and III subunit RPABC1
PSMB1	28.0672	-0.107609	-0.0911103	-0.152789	-0.0789293		Discard	Discard			10	8	10	8	0	102.92	P20618	P20618	Proteasome subunit beta type-1
POLR3D	22.0128	-0.107646	-0.422733	-0.023607	0.123401		Discard	Discard			2	1	1	2	0	12.447	P05423;E7EQ68;E5RHT4	P05423;E7EQ68;E5RHT4	DNA-directed RNA polymerase III subunit RPC4
DDX24	20.2479	-0.107666	-0.140253	-0.0750792	NaN		Discard	Discard			5	4	4	3	0	30.266	Q9GZR7;G3V529;A0A1W2PRR2;F5GYL3;A0A087WXU8	Q9GZR7;G3V529;A0A1W2PRR2;F5GYL3	ATP-dependent RNA helicase DDX24
C9orf78	23.515	-0.108343	-0.283878	-0.220026	0.178874		Discard	Discard			6	6	5	3	0	40.762	Q9NZ63	Q9NZ63	Uncharacterized protein C9orf78
PSMD9	24.1005	-0.10874	-0.0655212	-0.110075	-0.150625		Discard	Discard			5	3	4	5	0	36.807	O00233;F5H5V4;F5GX23;J3KN29;F5H7X1;F5H169	O00233;F5H5V4;F5GX23;J3KN29;F5H7X1;F5H169	26S proteasome non-ATPase regulatory subunit 9
DNAJC21	19.8607	-0.109322	-0.212049	0.059909	-0.175827		Discard	Discard			2	1	2	1	0	17.714	Q5F1R6;A0A2R8Y534;A0A2R8Y4Q0	Q5F1R6;A0A2R8Y534;A0A2R8Y4Q0	DnaJ homolog subfamily C member 21
DMAP1	21.5743	-0.109533	-0.00345221	-0.215613	NaN		Discard	Discard			5	5	4	1	0	48.378	Q9NPF5;Q5TG40;Q5TG39;Q5TG38;Q5TG37;Q5TG36	Q9NPF5;Q5TG40;Q5TG39;Q5TG38	DNA methyltransferase 1-associated protein 1
RSL24D1	25.3534	-0.112731	-0.270051	-0.0601115	-0.0080293		Discard	Discard			2	2	2	2	0	18.641	Q9UHA3;H3BMQ2;A0A7I2V3F2;A0A7I2V2C6;A0A7I2V359	Q9UHA3;H3BMQ2;A0A7I2V3F2;A0A7I2V2C6;A0A7I2V359	Probable ribosome biogenesis protein RLP24
DYNC1I2	22.4232	-0.11279	-0.0558762	-0.0268957	-0.255598		Discard	Discard			3	3	2	2	0	26.725	Q13409;E7ET01;E7ETL8;E7EQU2;E7ESD3;E7EMU4;E7EV09;E7EQL5	Q13409	Cytoplasmic dynein 1 intermediate chain 2
NAP1L4	21.8558	-0.11293	-0.249908	-0.239702	0.15082		Discard	Discard			4	3	3	2	0	30.322	Q99733;E9PNW0;E9PJJ2;E9PS34;E9PNJ7;C9J6D1;E9PKI2;E9PP22;A8MXH2;E9PKT8;C9JZI7;C9J1B1;H0YCI4	Q99733;E9PNW0;E9PJJ2;E9PS34;E9PNJ7;C9J6D1;E9PKI2;E9PP22;A8MXH2;E9PKT8;C9JZI7	Nucleosome assembly protein 1-like 4
SMARCE1	23.6607	-0.113056	-0.156675	-0.187822	0.00532815		Discard	Discard			5	3	4	2	0	41.424	Q969G3;A0A2R8Y765;J3QKS7;A0A2R8Y7U4;A0A2U3TZQ7;A0A2R8Y7I9;A0A2R8Y4T4;A0A2R8YES3;A0A2R8Y855;B4DGM3;J3QR61;J3KT85;A0A2R8YD78	Q969G3;A0A2R8Y765;J3QKS7;A0A2R8Y7U4;A0A2U3TZQ7;A0A2R8Y7I9;A0A2R8Y4T4;A0A2R8YES3;A0A2R8Y855;B4DGM3;J3QR61	SWI/SNF-related matrix-associated actin-dependent regulator of chromatin subfamily E member 1
IDE	20.3207	-0.113375	-0.0881013	0.0511633	-0.303187		Discard	Discard			3	3	2	1	0	24.336	P14735;A0A7I2YQS6;A0A7I2V612;A0A7I2V373;A0A7I2V2S1;A0A7I2V4Q3;A0A7I2V610;A0A7I2V3E3;A0A7I2V2P6;A0A7I2YQV5;A0A3B3ISG5;A0A7I2V634;A0A7I2V4A4	P14735;A0A7I2YQS6;A0A7I2V612;A0A7I2V373;A0A7I2V2S1;A0A7I2V4Q3;A0A7I2V610;A0A7I2V3E3;A0A7I2V2P6;A0A7I2YQV5;A0A3B3ISG5	Insulin-degrading enzyme
ARPC2	25.0627	-0.113384	-0.274686	-0.00717357	-0.0582927		Discard	Discard			10	8	10	7	0	79.255	O15144;C9JTV5;G5E9J0;H7C3F9;G5E9S7	O15144	Actin-related protein 2/3 complex subunit 2
GRHPR	24.5115	-0.113859	-0.335808	0.00432164	-0.0100908		Discard	Discard			5	4	5	2	0	71.694	Q9UBQ7;U3KQ56	Q9UBQ7;U3KQ56	Glyoxylate reductase/hydroxypyruvate reductase
SDE2	22.2776	-0.113999	0.181929	-0.398779	-0.125148		Discard	Discard			2	1	1	2	0	18.191	Q6IQ49	Q6IQ49	Protein SDE2 homolog
ATIC	25.3771	-0.114025	-0.41275	0.0866479	-0.0159721		Discard	Discard			24	20	20	17	0	218.38	P31939;H7C1S2;C9JLK0;F8WEF0	P31939	Bifunctional purine biosynthesis protein PURH;Phosphoribosylaminoimidazolecarboxamide formyltransferase;IMP cyclohydrolase
MCM6	21.8804	-0.114084	-0.0592845	-0.0968383	-0.186131		Discard	Discard			12	8	9	9	0	80.642	Q14566	Q14566	DNA replication licensing factor MCM6
RPL23	24.2275	-0.114147	-0.228605	-0.242789	0.128953		Discard	Discard			4	4	3	1	0	23.632	P62829;C9JD32;B9ZVP7;J3KT29;J3KTJ3	P62829;C9JD32;B9ZVP7;J3KT29	60S ribosomal protein L23
STRN3	20.7406	-0.114573	NaN	-0.0228007	-0.206345		Discard	Discard			2	1	1	2	0.00081633	11.034	Q13033	Q13033	Striatin-3
FEN1	25.1316	-0.115187	-0.083401	-0.0951729	-0.166989		Discard	Discard			9	8	9	7	0	133.28	P39748;I3L3E9;F5H1Y3;CON__P01030;CON__ENSEMBL:ENSBTAP00000007350	P39748;I3L3E9	Flap endonuclease 1
DDRGK1	24.1681	-0.115378	0.0699771	-0.300733	NaN		Discard	Discard			5	4	4	3	0	41.2	Q96HY6;A0A0A0MRX2	Q96HY6;A0A0A0MRX2	DDRGK domain-containing protein 1
MDH2	27.1377	-0.116051	-0.156145	-0.11416	-0.0778478		Discard	Discard			10	10	10	9	0	158.38	P40926;G3XAL0	P40926;G3XAL0	Malate dehydrogenase, mitochondrial;Malate dehydrogenase
SEH1L	21.8213	-0.116914	-0.144058	-0.174752	-0.0319313		Discard	Discard			3	2	3	1	0	27.124	Q96EE3;K7ELV2;K7EPZ5;K7ENI5;K7EP88	Q96EE3;K7ELV2	Nucleoporin SEH1
TXLNA	23.7728	-0.117987	-0.404344	0.098689	-0.0483078		Discard	Discard			11	9	11	9	0	159.8	P40222	P40222	Alpha-taxilin
HNRNPK	29.0666	-0.118381	-0.0369402	-0.23851	-0.0796915		Discard	Discard			14	13	14	13	0	294.94	P61978;S4R359;S4R457	P61978	Heterogeneous nuclear ribonucleoprotein K
SUCLA2	20.4566	-0.118931	-0.118649	-0.119213	NaN		Discard	Discard			2	1	1	1	0	12.223	Q9P2R7;Q5T9Q5;A0A2R8YDQ9;A0A2R8Y6Y7;A0A0U1RRI1;Q5T9Q8	Q9P2R7;Q5T9Q5;A0A2R8YDQ9;A0A2R8Y6Y7;A0A0U1RRI1;Q5T9Q8	Succinyl-CoA ligase [ADP-forming] subunit beta, mitochondrial
ATP5D	26.0825	-0.119097	-0.277586	0.112233	-0.191936		Discard	Discard			1	1	1	1	0	12.476	P30049	P30049	ATP synthase subunit delta, mitochondrial
PSMA2	25.2926	-0.120043	-0.14468	-0.112054	-0.103395		Discard	Discard			6	5	6	3	0	65.074	P25787;A0A024RA52;A0A7I2V2H3;A0A7I2YQP7;C9JCK5;H3BT36	P25787;A0A024RA52;A0A7I2V2H3;A0A7I2YQP7;C9JCK5	Proteasome subunit alpha type-2;Proteasome subunit alpha type
VTA1	24.0894	-0.120186	-0.137838	-0.110246	-0.112475		Discard	Discard			4	4	4	4	0	72.644	Q9NP79;A0A087WY55;Q5TGM0	Q9NP79;A0A087WY55;Q5TGM0	Vacuolar protein sorting-associated protein VTA1 homolog
KCTD5	21.0982	-0.120332	-0.0165995	-0.224065	NaN		Discard	Discard			1	1	1	1	0.0019763	9.2571	Q9NXV2	Q9NXV2	BTB/POZ domain-containing protein KCTD5
PSMA3	26.8229	-0.120526	-0.127431	-0.092048	-0.142099		Discard	Discard			8	7	7	5	0	111.55	P25788;G3V4X5;G3V3W4;G3V5N4	P25788;G3V4X5	Proteasome subunit alpha type-3
GATAD2A	24.0144	-0.121047	-0.138473	-0.0390287	-0.185638		Discard	Discard			13	11	11	10	0	111.7	Q86YP4;C9JMI3;C9JGN4;C9JHD7;C9JJK9;V9GYX5;C9JVY3;V9GY85;H7C3H1	Q86YP4	Transcriptional repressor p66-alpha
GTF2F1	20.9115	-0.121577	-0.2042	-0.0389546	NaN		Discard	Discard			3	2	2	2	0	33.809	P35269;M0QXD6;M0R0Z3	P35269;M0QXD6	General transcription factor IIF subunit 1
EIF3C;EIF3CL	22.6365	-0.122208	-0.397144	0.0641931	-0.0336729		Discard	Discard			9	8	9	7	0	65.878	Q99613;B5ME19;H3BPE3;H3BPE4	Q99613;B5ME19	Eukaryotic translation initiation factor 3 subunit C;Eukaryotic translation initiation factor 3 subunit C-like protein
ATP2A2	21.3062	-0.122693	-0.281614	0.297837	-0.384301		Discard	Discard			7	3	6	6	0	51.795	P16615;H7C5W9;O14983	P16615;H7C5W9	Sarcoplasmic/endoplasmic reticulum calcium ATPase 2
RPS29	26.8901	-0.123442	-0.205513	-0.381423	0.21661		Discard	Discard			2	2	2	1	0	14.186	P62273;A0A087WTT6;A0A2R8Y851	P62273;A0A087WTT6;A0A2R8Y851	40S ribosomal protein S29
PSMC2	26.7677	-0.123635	-0.0254266	-0.232972	-0.112506		Discard	Discard			25	23	22	23	0	293.47	P35998;C9JX88;C9JLS9	P35998;C9JX88	26S protease regulatory subunit 7
GRB2	26.2132	-0.124215	0.0267293	-0.283808	-0.115566		Discard	Discard			7	4	6	6	0	47.681	P62993;J3KT38;J3QLF6;J3QRL5	P62993	Growth factor receptor-bound protein 2
BRE	19.6742	-0.124931	-0.208728	-0.0411351	NaN		Discard	Discard			1	1	1	0	0.0018839	7.5698	Q9NXR7;F8W733	Q9NXR7;F8W733	BRCA1-A complex subunit BRE
SNRNP200	20.767	-0.125874	0.0183493	-0.411042	0.0150693		Discard	Discard			9	6	7	4	0	77.554	O75643;A0A494C1A5	O75643;A0A494C1A5	U5 small nuclear ribonucleoprotein 200 kDa helicase
PSMD3	26.3193	-0.125964	-0.0770715	-0.152035	-0.148785		Discard	Discard			20	15	17	17	0	217.17	O43242;H0YGV8	O43242	26S proteasome non-ATPase regulatory subunit 3
HSPA8	29.8536	-0.12638	-0.450715	-0.190256	0.261832		Discard	Discard			31	29	31	23	0	323.31	P11142;E9PKE3;E9PNE6;E9PN89;A8K7Q2;E9PLF4;E9PQQ4;E9PQK7;E9PS65;E9PPY6;E9PI65;E9PM13;E9PN25	P11142;E9PKE3;E9PNE6;E9PN89;A8K7Q2	Heat shock cognate 71 kDa protein
CFAP20	23.2952	-0.126543	-0.321549	0.0684644	NaN		Discard	Discard			4	3	4	2	0	34.861	Q9Y6A4	Q9Y6A4	Cilia- and flagella-associated protein 20
SFN	25.4488	-0.126562	NaN	-0.168285	-0.0848386		Discard	Discard			1	1	1	1	0.0021629	6.8618	P31947	P31947	14-3-3 protein sigma
EIF2S3;EIF2S3L	24.4934	-0.127339	-0.130492	-0.102372	-0.149153		Discard	Discard			8	6	6	6	0	71.84	P41091;Q2VIR3;H7BZU1	P41091;Q2VIR3	Eukaryotic translation initiation factor 2 subunit 3;Putative eukaryotic translation initiation factor 2 subunit 3-like protein
CRYZ	21.8525	-0.127385	-0.0821787	-0.192266	-0.10771		Discard	Discard			5	4	5	3	0	37.97	Q08257;C9JH92;A6NP24	Q08257;C9JH92;A6NP24	Quinone oxidoreductase
NOP58	23.1457	-0.12744	-0.183474	-0.0135672	-0.185277		Discard	Discard			9	5	9	4	0	91.923	Q9Y2X3;H7BZ72;F8WED0	Q9Y2X3	Nucleolar protein 58
RAB35	22.8884	-0.128055	-0.153559	-0.046936	-0.183671		Discard	Discard			2	2	2	2	0.00083299	11.482	Q15286;F5H7F8;F5H157	Q15286;F5H7F8;F5H157	Ras-related protein Rab-35
PPP2CA;PPP2CB	26.3511	-0.128882	0.00590291	-0.170556	-0.221993		Discard	Discard			6	6	6	6	0	66.397	P67775;P62714;E5RHC1;H0YBN9;H0YC23;E5RFI3;E5RHP4;E7ESG8	P67775;P62714;E5RHC1	Serine/threonine-protein phosphatase 2A catalytic subunit alpha isoform;Serine/threonine-protein phosphatase 2A catalytic subunit beta isoform;Serine/threonine-protein phosphatase
ATAD3A	23.5042	-0.128951	-0.193024	-0.0925863	-0.101242		Discard	Discard			10	9	7	5	0	77.596	Q9NVI7;Q5SV16	Q9NVI7	ATPase family AAA domain-containing protein 3A
RPS12	26.3393	-0.129298	-0.306323	-0.0692854	-0.0122862		Discard	Discard			4	4	4	4	0	62.63	P25398	P25398	40S ribosomal protein S12
CCT4	25.7109	-0.129365	-0.0245018	-0.287677	-0.0759153		Discard	Discard			17	16	15	12	0	166.29	P50991	P50991	T-complex protein 1 subunit delta
CRADD	23.3681	-0.131285	-0.233345	-0.0196676	-0.140841		Discard	Discard			3	3	2	2	0	18.589	P78560	P78560	Death domain-containing protein CRADD
ATXN10	18.9524	-0.132414	-0.337959	-0.0834622	0.0241777		Discard	Discard			2	1	2	1	0	12.217	Q9UBB4;A0A1W2PQD2	Q9UBB4;A0A1W2PQD2	Ataxin-10
PSMB5	27.3574	-0.132447	-0.315756	-0.0841809	0.00259443		Discard	Discard			14	13	14	12	0	171.77	P28074;H0YJM8;G8JLC2;G3V3K3	P28074	Proteasome subunit beta type-5
RANBP3	20.4523	-0.132637	-0.164852	NaN	-0.100422		Discard	Discard			2	2	1	2	0	12.28	Q9H6Z4;B7Z7F3;K7ENJ2;K7EID7;K7ENB9;K7EPW1;K7EN31	Q9H6Z4;B7Z7F3;K7ENJ2;K7EID7;K7ENB9;K7EPW1;K7EN31	Ran-binding protein 3
TRA2B	25.216	-0.13316	0.0200577	-0.177311	-0.242226		Discard	Discard			4	4	4	4	0	60.542	P62995;H7C2L4;H7BXF3	P62995;H7C2L4;H7BXF3	Transformer-2 protein homolog beta
RMDN1	20.4878	-0.133231	-0.285759	-0.109281	-0.004653		Discard	Discard			2	2	1	2	0	12.433	Q96DB5;H0YC67;H0YC27;H0YBD9;H0YB03;H0YB83;E5RH53	Q96DB5;H0YC67;H0YC27;H0YBD9;H0YB03;H0YB83;E5RH53	Regulator of microtubule dynamics protein 1
UXT	23.0951	-0.133971	-0.499055	-0.267878	0.365021		Discard	Discard			3	2	3	3	0	29.206	Q9UBK9;S4R2Z4	Q9UBK9;S4R2Z4	Protein UXT
SUPT4H1	24.7125	-0.134141	0.28889	-0.217541	-0.473771		Discard	Discard			2	1	2	1	0	12.091	P63272;D3DTZ5;J3QSB9	P63272;D3DTZ5;J3QSB9	Transcription elongation factor SPT4
XPOT	21.2002	-0.135069	-0.182262	-0.140476	-0.0824689		Discard	Discard			6	3	5	2	0	44.568	O43592;F8WDU6;F5GYW6	O43592;F8WDU6	Exportin-T
TBRG4	19.2821	-0.135408	0.745625	-1.02166	-0.130192		Discard	Discard			5	2	2	2	0	33.919	Q969Z0;H7C4R5;C9J5A2;C9J347;C9J7P5;C9IZN7	Q969Z0	Protein TBRG4
DNAJA2	22.1698	-0.135992	-0.181689	-0.219068	-0.00721704		Discard	Discard			3	2	3	2	0	26.361	O60884;A0A087WT48	O60884	DnaJ homolog subfamily A member 2
PC	18.4525	-0.136335	-0.217139	-0.352142	0.160275		Discard	Discard			4	3	2	1	0	25.458	P11498;A0A494C101;E9PRE7;A0A494C0T2;A0A494C016	P11498;A0A494C101;E9PRE7;A0A494C0T2;A0A494C016	Pyruvate carboxylase, mitochondrial
DDX54	19.5362	-0.136589	-0.106482	-0.126675	-0.176609		Discard	Discard			2	2	2	2	0	14.547	Q8TDD1	Q8TDD1	ATP-dependent RNA helicase DDX54
COIL	18.3608	-0.137434	-0.088224	-0.547131	0.223052		Discard	Discard			2	2	1	1	0	14.059	P38432	P38432	Coilin
DNTTIP2	22.5702	-0.13745	0.013355	-0.212083	-0.213621		Discard	Discard			8	6	7	6	0	119.13	Q5QJE6;J3KP30;E9PRB3	Q5QJE6;J3KP30	Deoxynucleotidyltransferase terminal-interacting protein 2
THOP1	17.4505	-0.137534	-0.151618	-0.12345	NaN		Discard	Discard			1	1	1	1	0.005722	6.2006	P52888;K7EKB6	P52888;K7EKB6	Thimet oligopeptidase
RPL7	30.7189	-0.138086	-0.473911	-0.077589	0.137241		Discard	Discard			19	19	19	18	0	179.06	P18124;A8MUD9;C9JIJ5;C9JZ88	P18124;A8MUD9	60S ribosomal protein L7
RAB10	26.7262	-0.138589	-0.0551416	-0.208928	-0.151699		Discard	Discard			9	8	8	8	0	82.461	P61026	P61026	Ras-related protein Rab-10
RBMX;RBMXL1	27.2828	-0.139509	-0.131345	-0.227912	-0.0592694		Discard	Discard			16	14	14	10	0	133.64	P38159;H0Y6E7;H3BT71;Q96E39;H3BUY5;H3BR27;O75526;H3BNC1;A0A1B0GUK8;Q8N7X1;Q8IZ40	P38159;H0Y6E7;H3BT71;Q96E39;H3BUY5	RNA-binding motif protein, X chromosome;RNA-binding motif protein, X chromosome, N-terminally processed;RNA binding motif protein, X-linked-like-1
INTS9	19.0968	-0.139734	-0.397429	NaN	0.117961		Discard	Discard			2	2	0	2	0	12.804	Q9NV88;H0YBK3	Q9NV88;H0YBK3	Integrator complex subunit 9
RTN3	20.0015	-0.140614	-0.330719	NaN	0.0494913		Discard	Discard			2	1	2	1	0	13.223	O95197	O95197	Reticulon-3
PSMA6	27.2405	-0.141002	-0.116317	-0.174491	-0.132198		Discard	Discard			8	5	8	5	0	66.424	P60900;G3V5Z7;G3V3I1;G3V295;G3V3U4;H0YJC4;G3V4S5;G3V2S7	P60900;G3V5Z7;G3V3I1;G3V295;G3V3U4	Proteasome subunit alpha type-6;Proteasome subunit alpha type
CUTA	23.2552	-0.141349	0.0408223	-0.397657	-0.0672131		Discard	Discard			2	1	1	2	0	14.549	O60888;C9IZG4	O60888;C9IZG4	Protein CutA
MAPK14	22.2496	-0.142359	-0.0282781	-0.0535835	-0.345216		Discard	Discard			5	4	4	4	0	29.426	Q16539;B4E0K5;H7C4E2;E7EX54;B5TY33	Q16539;B4E0K5	Mitogen-activated protein kinase 14
TARDBP;TDP43	25.8534	-0.143047	0.189793	-0.360249	-0.258684		Discard	Discard			5	4	5	4	0	122.03	Q13148;A0A087WX29;A0A087WYY0;A0A087X260;G3V162;B1AKP7;A0A087WV68;K7EN94;A0A0A0N0M3;K7EJM5;A0A087WXQ5;A0A087WXV3;A0A1W2PNU8;A0A087WX67;A0A087WW61;K7EL26;A0A087WZC9;A0A087WYE7;A0A0A0MSV7;K7EJ99;A0A087WTZ4	Q13148;A0A087WX29;A0A087WYY0;A0A087X260;G3V162;B1AKP7;A0A087WV68;K7EN94;A0A0A0N0M3;K7EJM5;A0A087WXQ5	TAR DNA-binding protein 43
STRAP	25.5309	-0.143101	-0.0748817	-0.128756	-0.225666		Discard	Discard			12	11	12	10	0	135.8	Q9Y3F4;H0YH33	Q9Y3F4	Serine-threonine kinase receptor-associated protein
GSPT1	23.5663	-0.143105	-0.117881	-0.117287	-0.194146		Discard	Discard			9	6	7	5	0	58.511	P15170;H3BR35;H3BSV8	P15170;H3BR35	Eukaryotic peptide chain release factor GTP-binding subunit ERF3A
NUP98	18.2381	-0.1432	NaN	-0.191458	-0.0949418		Discard	Discard			3	1	2	1	0	19.243	P52948;A0A3B3ITD8;H0YEN4;H7C3P6	P52948;A0A3B3ITD8	Nuclear pore complex protein Nup98-Nup96;Nuclear pore complex protein Nup98;Nuclear pore complex protein Nup96
ANP32B	28.1352	-0.143669	-0.184884	-0.0984747	-0.14765		Discard	Discard			6	6	5	5	0	64.072	Q92688	Q92688	Acidic leucine-rich nuclear phosphoprotein 32 family member B
SF3B4	23.473	-0.14496	-0.256011	0.0267293	-0.205597		Discard	Discard			5	2	4	1	0	42.242	Q15427;Q5SZ64	Q15427	Splicing factor 3B subunit 4
RPS27A;UBC;UBB;UBA52	32.4205	-0.14574	-0.285249	-0.101706	-0.0502634		Discard	Discard			6	6	5	4	0	115.5	P62979;P0CG48;F5GYU3;F5H747;F5H388;B4DV12;F5H265;Q5PY61;P0CG47;F5H6Q2;J3QKN0;Q96C32;J3QTR3;J3QS39;F5H2Z3;P62987;F5GXK7;M0R1V7;A0A2R8Y422;J3QSA3;F5GZ39;M0R1M6;M0R2S1	P62979;P0CG48;F5GYU3;F5H747;F5H388;B4DV12;F5H265;Q5PY61;P0CG47;F5H6Q2;J3QKN0;Q96C32;J3QTR3;J3QS39;F5H2Z3;P62987;F5GXK7;M0R1V7;A0A2R8Y422;J3QSA3;F5GZ39;M0R1M6;M0R2S1	Ubiquitin-40S ribosomal protein S27a;Ubiquitin;40S ribosomal protein S27a;Polyubiquitin-C;Ubiquitin;Polyubiquitin-B;Ubiquitin;Ubiquitin-60S ribosomal protein L40;Ubiquitin;60S ribosomal protein L40
UFD1L	27.2845	-0.14643	0.057277	-0.214742	-0.281825		Discard	Discard			10	9	9	8	0	113.88	Q92890;C9JNP9;C9J6N9;C9IZG3	Q92890;C9JNP9	Ubiquitin fusion degradation protein 1 homolog
CRTAP	21.737	-0.146475	-0.0176507	-0.0251036	-0.396669		Discard	Discard			2	1	2	1	0.0020186	10.79	O75718;C9JP16	O75718;C9JP16	Cartilage-associated protein
POLR2H	25.6592	-0.146649	-0.189137	-0.150449	-0.10036		Discard	Discard			3	3	2	2	0	24.291	P52434;C9JLU1	P52434;C9JLU1	DNA-directed RNA polymerases I, II, and III subunit RPABC3
PTGES3	25.5601	-0.146793	0.0335111	-0.310379	-0.16351		Discard	Discard			5	3	4	3	0	41.231	Q15185;B4DDC6;A0A087WYT3	Q15185;B4DDC6;A0A087WYT3	Prostaglandin E synthase 3
MARS	23.2774	-0.146923	-0.570657	0.0694271	0.0604624		Discard	Discard			14	8	13	11	0	119.99	P56192;H0YIP0;H0YHV5;H0YI94;F5H2V6;H0YIC2;H0YHL6;H0YI27	P56192	Methionine--tRNA ligase, cytoplasmic
TYMS	25.7522	-0.147126	0.106616	-0.233244	-0.314751		Discard	Discard			10	9	8	6	0	144.93	P04818	P04818	Thymidylate synthase
SLC25A6	25.5365	-0.147143	-0.542773	0.0855606	0.0157831		Discard	Discard			3	3	3	3	0	23.156	P12236	P12236	ADP/ATP translocase 3;ADP/ATP translocase 3, N-terminally processed
NAB2	21.4508	-0.147412	-0.18043	NaN	-0.114394		Discard	Discard			4	2	3	3	0	28.326	Q15742;Q13506;C9JFF6;C9J3V0;C9JL92;C9JID4;B8ZZS2	Q15742	NGFI-A-binding protein 2
GLUL	23.5401	-0.147658	-0.682117	0.152768	0.0863761		Discard	Discard			4	3	3	3	0	34.371	P15104;A0A2R8YDT1	P15104;A0A2R8YDT1	Glutamine synthetase
APRT	25.7114	-0.147986	-0.338469	-0.164706	0.0592169		Discard	Discard			8	6	8	7	0	83.363	P07741;H3BQF1;H3BQZ9;H3BQB1;H3BSW3	P07741;H3BQF1;H3BQZ9;H3BQB1;H3BSW3	Adenine phosphoribosyltransferase
NSMCE1	20.4039	-0.148101	-0.137918	-0.158285	NaN		Discard	Discard			2	1	2	0	0	12.559	Q8WV22;H3BSL0;H3BR73;I3L1I3	Q8WV22;H3BSL0;H3BR73;I3L1I3	Non-structural maintenance of chromosomes element 1 homolog
RRP8	20.0104	-0.148234	-0.454545	0.176961	-0.167118		Discard	Discard			2	2	1	1	0	13.799	O43159;E9PPY3	O43159;E9PPY3	Ribosomal RNA-processing protein 8
AIMP1	25.3298	-0.148722	-0.214274	-0.0727862	-0.159106		Discard	Discard			9	5	9	5	0	101.06	Q12904;A0A5F9ZHC5;D6R937	Q12904;A0A5F9ZHC5	Aminoacyl tRNA synthase complex-interacting multifunctional protein 1;Endothelial monocyte-activating polypeptide 2
CAB39	23.3478	-0.14897	-0.0897739	-0.102605	-0.25453		Discard	Discard			5	4	5	4	0	37.224	Q9Y376;A0A087X0K1	Q9Y376;A0A087X0K1	Calcium-binding protein 39
RAD9A	18.5149	-0.149521	-0.150817	-0.148225	NaN		Discard	Discard			1	1	1	0	0.0018882	7.6501	Q99638;F5H492;F5H4F1	Q99638;F5H492;F5H4F1	Cell cycle checkpoint control protein RAD9A
GAPVD1	19.7443	-0.150248	-0.129418	-0.227692	-0.0936327		Discard	Discard			4	3	3	4	0	26.551	Q14C86;F8W9S7;B0QZ65;B4DGD8;C9IZ08;A0A0A0MQV8;H0Y4E7;H0Y7I9	Q14C86;F8W9S7;B0QZ65;B4DGD8;C9IZ08	GTPase-activating protein and VPS9 domain-containing protein 1
API5	20.3299	-0.150312	-0.183343	-0.00332206	-0.26427		Discard	Discard			5	5	2	2	0	40.238	Q9BZZ5;G3V1C3;E9PQK6;H0YER7	Q9BZZ5;G3V1C3	Apoptosis inhibitor 5
THEM4	20.5607	-0.151011	-0.465779	0.163756	NaN		Discard	Discard			2	2	1	0	0	12.279	Q5T1C6;F6XC58;E9PLJ7	Q5T1C6;F6XC58;E9PLJ7	Acyl-coenzyme A thioesterase THEM4
HNRNPA1	30.3342	-0.151888	-0.354132	-0.139125	0.037593		Discard	Discard			15	13	15	14	0	249.74	P09651	P09651	Heterogeneous nuclear ribonucleoprotein A1;Heterogeneous nuclear ribonucleoprotein A1, N-terminally processed
GOLGA7	23.5647	-0.152228	0.0450235	-0.248502	-0.253206		Discard	Discard			2	2	2	2	0	18.242	Q7Z5G4	Q7Z5G4	Golgin subfamily A member 7
SF1	25.9003	-0.152314	-0.195979	-0.174377	-0.086584		Discard	Discard			8	4	7	5	0	65.2	Q15637;C9J792;F8WEV5;H7C561	Q15637	Splicing factor 1
THRAP3	22.6964	-0.152421	-0.200167	0.160791	-0.417887		Discard	Discard			7	6	6	5	0	64.986	Q9Y2W1;A0A3B3ITZ9	Q9Y2W1;A0A3B3ITZ9	Thyroid hormone receptor-associated protein 3
DDX27	20.7183	-0.152475	-0.280194	-0.192299	0.0150693		Discard	Discard			3	2	3	3	0	19.803	Q96GQ7;B7Z6D5;A0A087WYH5;A0A087X059	Q96GQ7;B7Z6D5	Probable ATP-dependent RNA helicase DDX27
PIN1	23.888	-0.152487	-0.137806	NaN	-0.167167		Discard	Discard			2	2	1	1	0	13.935	Q13526;K7EN45;K7EMU7	Q13526;K7EN45;K7EMU7	Peptidyl-prolyl cis-trans isomerase NIMA-interacting 1
SSR3	28.0911	-0.152499	-0.103968	-0.29465	-0.0588787		Discard	Discard			1	1	1	1	0	19.884	Q9UNL2;C9JA28	Q9UNL2;C9JA28	Translocon-associated protein subunit gamma
GTF3C5	19.1747	-0.152643	-0.264339	-0.0809269	-0.112662		Discard	Discard			2	2	2	2	0	25.51	Q9Y5Q8;Q5T7U1;Q5T7U0;Q5T7U4	Q9Y5Q8;Q5T7U1;Q5T7U0;Q5T7U4	General transcription factor 3C polypeptide 5
CCT6B	21.9011	-0.153089	NaN	-0.118915	-0.187264		Discard	Discard			1	0	1	1	0.0019223	8.2031	Q92526	Q92526	T-complex protein 1 subunit zeta-2
STX5	22.013	-0.153119	NaN	-0.237422	-0.0688162		Discard	Discard			5	0	3	2	0	33.505	Q13190;H7C3X5;E9PNU4	Q13190;H7C3X5;E9PNU4	Syntaxin-5
ZMPSTE24	22.5593	-0.153138	-0.11832	0.311852	-0.652947		Discard	Discard			6	5	4	4	0	45.089	O75844;A0A6Q8PHG9;A0A6Q8PF67;A0A6Q8PH40	O75844	CAAX prenyl protease 1 homolog
DCTN3	21.5126	-0.154019	-0.0997418	-0.207794	-0.154522		Discard	Discard			3	2	2	1	0	19.23	O75935;X6RA56;A0A0A0MRV8;X6RLR1;X6RCK5	O75935;X6RA56;A0A0A0MRV8;X6RLR1;X6RCK5	Dynactin subunit 3
STK3	22.5807	-0.15417	-0.0631077	-0.245232	NaN		Discard	Discard			3	3	3	1	0	23.022	Q13188;E5RIM6;Q8NBU1;E5RFQ9;A0A087WZ06	Q13188;E5RIM6;Q8NBU1;E5RFQ9;A0A087WZ06	Serine/threonine-protein kinase 3;Serine/threonine-protein kinase 3 36kDa subunit;Serine/threonine-protein kinase 3 20kDa subunit
MAD2L1	22.3074	-0.154421	0.0243196	-0.352345	-0.135237		Discard	Discard			2	2	1	2	0	12.124	Q13257	Q13257	Mitotic spindle assembly checkpoint protein MAD2A
FBXL12	19.6185	-0.15467	-0.0506219	NaN	-0.258719		Discard	Discard			1	1	0	1	0.001981	9.3343	Q9NXK8	Q9NXK8	F-box/LRR-repeat protein 12
RPS6	26.0641	-0.154839	-0.37049	-0.285337	0.19131		Discard	Discard			6	5	6	5	0	53.156	P62753;A2A3R5;A2A3R7	P62753;A2A3R5	40S ribosomal protein S6
RPF2	24.4895	-0.15513	-0.254892	-0.113614	-0.0968846		Discard	Discard			8	7	7	3	0	59.325	Q9H7B2;Q5VXN0	Q9H7B2;Q5VXN0	Ribosome production factor 2 homolog
ZNF593	25.6946	-0.155659	-0.452629	0.160533	-0.174882		Discard	Discard			5	3	3	5	0	40.873	O00488;A9J4F5	O00488;A9J4F5	Zinc finger protein 593
MLEC	22.5361	-0.156053	-0.175664	-0.0689524	-0.223542		Discard	Discard			2	2	2	2	0	19.201	Q14165;F5H1S8;H0YG07;F5GX14	Q14165;F5H1S8;H0YG07;F5GX14	Malectin
RPP30	18.8199	-0.15753	-0.0664123	-0.248262	-0.157914		Discard	Discard			2	1	2	1	0	12.397	P78346;Q5VU11	P78346;Q5VU11	Ribonuclease P protein subunit p30
RPS27	23.8428	-0.157981	-0.347674	-0.113676	-0.0125918		Discard	Discard			3	2	3	2	0	22.076	P42677	P42677	40S ribosomal protein S27
ASF1B	22.3623	-0.158395	-0.0859713	-0.113848	-0.275367		Discard	Discard			2	1	2	1	0	22.707	Q9NVP2;K7ES22;K7ELW9;K7EM93;K7EIL9	Q9NVP2;K7ES22;K7ELW9	Histone chaperone ASF1B
NUP133	20.0449	-0.158567	-0.220681	-0.0964527	NaN		Discard	Discard			3	1	3	1	0	18.525	Q8WUM0	Q8WUM0	Nuclear pore complex protein Nup133
CLINT1	25.9976	-0.158605	-0.0466677	-0.3102	-0.118946		Discard	Discard			14	12	14	10	0	119.45	Q14677;H0YD52	Q14677	Clathrin interactor 1
LRRC47	20.5885	-0.159899	-0.074441	-0.170995	-0.234262		Discard	Discard			6	5	6	5	0	79.828	Q8N1G4	Q8N1G4	Leucine-rich repeat-containing protein 47
AP3M1	23.4896	-0.160153	-0.0790512	-0.196128	-0.205281		Discard	Discard			6	6	5	3	0	48.76	Q9Y2T2;P53677;H0YBM0;E5RJ52	Q9Y2T2	AP-3 complex subunit mu-1
SRSF3	27.1848	-0.160256	-0.238596	-0.172994	-0.0691794		Discard	Discard			7	7	7	5	0	64.125	P84103;A0A087X2D0	P84103;A0A087X2D0	Serine/arginine-rich splicing factor 3
STAT5A	22.8685	-0.16042	-0.44719	-0.0111954	-0.022874		Discard	Discard			11	8	10	9	0	91.989	P42229;K7EK35;A0A7I2YQY3;A0A7I2YQF1;A0A7I2V380;K7EIF9	P42229;K7EK35;A0A7I2YQY3;A0A7I2YQF1;A0A7I2V380;K7EIF9	Signal transducer and activator of transcription 5A;Signal transducer and activator of transcription
SAFB2	21.6073	-0.161094	-0.311578	-0.314446	0.14274		Discard	Discard			6	6	4	4	0	42.553	Q14151;K7EQU4;K7ERX3	Q14151	Scaffold attachment factor B2
DLD	23.696	-0.161378	-0.334316	0.0581087	-0.207928		Discard	Discard			9	8	7	6	0	65.081	P09622;E9PEX6	P09622;E9PEX6	Dihydrolipoyl dehydrogenase, mitochondrial;Dihydrolipoyl dehydrogenase
FKBP4	25.6646	-0.161513	0.0219061	-0.508609	0.00216244		Discard	Discard			16	13	16	10	0	190.32	Q02790;F5H1U3;H0YFG2;F5H120	Q02790	Peptidyl-prolyl cis-trans isomerase FKBP4;Peptidyl-prolyl cis-trans isomerase FKBP4, N-terminally processed
RPL22	28.5045	-0.162084	-0.522136	-0.0727407	0.108625		Discard	Discard			4	4	3	4	0	33.974	P35268;K7ERI7;K7EJT5;K7EP65;K7EKS7;K7ELC4;K7EMH1	P35268;K7ERI7;K7EJT5;K7EP65;K7EKS7;K7ELC4;K7EMH1	60S ribosomal protein L22
RPL7A	29.8349	-0.162123	-0.55241	-0.0759153	0.141956		Discard	Discard			15	15	14	14	0	132.09	P62424;Q5T8U3;Q5T8U2	P62424;Q5T8U3	60S ribosomal protein L7a
PSIP1	22.729	-0.162158	-0.0520422	-0.195682	-0.238749		Discard	Discard			6	5	6	4	0	40.717	O75475;Q7Z4V5;Q9Y3E1;H3BPQ6;M0R0J3	O75475	PC4 and SFRS1-interacting protein
RPS25	29.4467	-0.163124	-0.495003	-0.182262	0.187894		Discard	Discard			5	4	4	5	0	39.077	P62851	P62851	40S ribosomal protein S25
FAM195A	21.4042	-0.163159	-0.405337	0.0790197	NaN		Discard	Discard			2	1	2	1	0	35.446	Q9BUT9;I3L172	Q9BUT9;I3L172	Protein FAM195A
HIST1H4A	33.3863	-0.163254	-0.441497	-0.156354	0.10809		Discard	Discard			9	9	9	9	0	85.14	P62805	P62805	Histone H4
RFESD	21.745	-0.163646	-0.294845	-0.0324477	NaN		Discard	Discard			1	1	1	1	0	23.305	Q8TAC1;D6RBY0	Q8TAC1;D6RBY0	Rieske domain-containing protein
PTBP3	24.1757	-0.163651	-0.0118352	-0.228317	-0.2508		Discard	Discard			7	5	7	5	0	60.016	O95758;X6R242	O95758	Polypyrimidine tract-binding protein 3
FAF1	22.3158	-0.163813	-0.165564	-0.270747	-0.0551266		Discard	Discard			5	4	3	3	0	37.681	Q9UNN5;B1ANM7;B3KT28	Q9UNN5;B1ANM7;B3KT28	FAS-associated factor 1
LRRC59	27.1936	-0.163828	0.246469	-0.419411	-0.318542		Discard	Discard			10	7	9	7	0	178.67	Q96AG4;I3L223	Q96AG4	Leucine-rich repeat-containing protein 59
SLIRP	21.2509	-0.164026	-0.0705119	0.0394191	-0.460985		Discard	Discard			4	3	4	3	0	44.53	Q9GZT3;A0A087WUN7;H0YJ40;G3V4X6;G3V2S9;H0YJW7;H0YJ07;H0YJU7;H0YJI1	Q9GZT3;A0A087WUN7;H0YJ40;G3V4X6;G3V2S9;H0YJW7;H0YJ07;H0YJU7	SRA stem-loop-interacting RNA-binding protein, mitochondrial
MRPS34	22.6519	-0.164753	-0.65306	0.203013	-0.0442111		Discard	Discard			4	3	4	3	0	26.392	P82930;C9JJ19	P82930;C9JJ19	28S ribosomal protein S34, mitochondrial
AGPS	21.0403	-0.164901	-0.0832483	-0.176887	-0.234567		Discard	Discard			4	3	3	4	0	28.014	O00116;B8ZZ81;A0A1B0GWA2;A0A2R8YEL0	O00116;B8ZZ81;A0A1B0GWA2;A0A2R8YEL0	Alkyldihydroxyacetonephosphate synthase, peroxisomal
SRP72	19.8441	-0.165097	-0.302867	-0.15396	-0.0384656		Discard	Discard			8	2	8	3	0	63.23	O76094;D6RDY6;R4GNC1	O76094	Signal recognition particle subunit SRP72
NQO2	22.0665	-0.165575	-0.475716	-0.0333628	0.0123541		Discard	Discard			3	3	3	2	0	27.976	P16083;Q5TD07;Q5TD05	P16083;Q5TD07	Ribosyldihydronicotinamide dehydrogenase [quinone]
TSG101	23.0691	-0.16572	-0.0100327	-0.357252	-0.129876		Discard	Discard			3	3	2	1	0	24.323	Q99816;F5H442	Q99816;F5H442	Tumor susceptibility gene 101 protein
SSB	26.1461	-0.1667	-0.0481586	-0.350946	-0.100995		Discard	Discard			17	15	17	11	0	158.62	P05455;E7ERC4;E9PGX9;E9PFL9	P05455;E7ERC4	Lupus La protein
DUSP23	21.9157	-0.167076	-0.12202	-0.193569	-0.185638		Discard	Discard			3	2	2	1	0	18.377	Q9BVJ7	Q9BVJ7	Dual specificity protein phosphatase 23
ADSS	22.7999	-0.167177	-0.444812	0.210638	-0.267357		Discard	Discard			6	4	5	2	0	57.945	P30520	P30520	Adenylosuccinate synthetase isozyme 2
EIF3A	23.0194	-0.169001	-0.471109	-0.0145724	-0.0213211		Discard	Discard			21	16	17	11	0	144.34	Q14152	Q14152	Eukaryotic translation initiation factor 3 subunit A
DUT	24.1329	-0.169358	-0.00935006	-0.12246	-0.376264		Discard	Discard			6	5	6	4	0	70.402	P33316;H0YNW5;H0YKC5;H0YMM5;A0A0C4DGL3;H0YNJ9;H0YKI0;H0YMP1	P33316;H0YNW5;H0YKC5;H0YMM5;A0A0C4DGL3;H0YNJ9;H0YKI0	Deoxyuridine 5-triphosphate nucleotidohydrolase, mitochondrial
DNAJB9	23.4844	-0.169863	-0.342579	-0.0924171	-0.074593		Discard	Discard			5	1	5	3	0	67.093	Q9UBS3	Q9UBS3	DnaJ homolog subfamily B member 9
FRA10AC1	20.6498	-0.169888	NaN	-0.0697244	-0.270051		Discard	Discard			1	1	1	1	0.0057297	6.2089	Q70Z53	Q70Z53	Protein FRA10AC1
EIF3G	24.1751	-0.170345	-0.300395	0.0976109	-0.308251		Discard	Discard			7	5	6	6	0	76.373	O75821;K7ER90;K7EL20;K7EP16;K7ENA8;K7EL60	O75821;K7ER90;K7EL20	Eukaryotic translation initiation factor 3 subunit G
KHSRP	24.4906	-0.171361	-0.1551	-0.0958204	-0.263161		Discard	Discard			18	17	16	16	0	309.08	Q92945;A0A087WTP3;M0R0I5;M0QYG1;M0QYH3;M0R0C6;M0QXW7;M0R3J3	Q92945;A0A087WTP3;M0R0I5	Far upstream element-binding protein 2
PRMT5	22.5211	-0.171371	-0.425133	0.10675	-0.195732		Discard	Discard			11	8	8	10	0	95.589	O14744;H0YJX6;G3V580;G3V5L5;G3V2L6;G3V2X6;H0YJ77;C9JSX3;G3V5T6;G3V507;G3V2F5;H0YJD3	O14744;H0YJX6	Protein arginine N-methyltransferase 5;Protein arginine N-methyltransferase 5, N-terminally processed
ARL15	21.1066	-0.171791	NaN	-0.241117	-0.102465		Discard	Discard			1	1	1	1	0.0019335	8.3665	Q9NXU5;A0A0B4J222;A0A087WUW9	Q9NXU5;A0A0B4J222;A0A087WUW9	ADP-ribosylation factor-like protein 15
SNRPD2	27.7908	-0.172219	-0.282281	-0.120592	-0.113785		Discard	Discard			5	5	5	3	0	134.97	P62316;K7ERG4;K7EJB5	P62316;K7ERG4	Small nuclear ribonucleoprotein Sm D2
PSMD11	27.0777	-0.172311	-0.182279	-0.117584	-0.217071		Discard	Discard			16	13	16	13	0	142.49	O00231;J3QRY4;J3KSW3;J3QS13	O00231	26S proteasome non-ATPase regulatory subunit 11
HSPB11	24.568	-0.172401	-0.116739	-0.228064	NaN		Discard	Discard			3	3	2	1	0	56.079	Q9Y547;A6NIR2;X6R7Y7	Q9Y547;A6NIR2;X6R7Y7	Intraflagellar transport protein 25 homolog
RPS28	29.1815	-0.172491	-0.734107	0.0394191	0.177216		Discard	Discard			2	2	2	1	0	27.907	P62857	P62857	40S ribosomal protein S28
BYSL	24.059	-0.172886	-0.416192	0.105544	-0.208011		Discard	Discard			8	7	6	5	0	60.73	Q13895;F8WBL2;H7BY94	Q13895	Bystin
GOLPH3L	20.7122	-0.173531	-0.483763	-0.0318429	-0.00498587		Discard	Discard			1	1	1	1	0.0019984	10.078	Q9H4A5;Q5T5I6	Q9H4A5;Q5T5I6	Golgi phosphoprotein 3-like
ETF1	25.4469	-0.173568	-0.177833	-0.145653	-0.197219		Discard	Discard			10	9	9	6	0	94.73	P62495;B7Z7P8;I3L492;D6RJE8;D6RCB3	P62495;B7Z7P8	Eukaryotic peptide chain release factor subunit 1
NUP43	24.1033	-0.173776	-0.149553	-0.274198	-0.0975791		Discard	Discard			3	3	3	3	0	33.488	Q8NFH3	Q8NFH3	Nucleoporin Nup43
IKBKG	22.8876	-0.174185	-0.334553	-0.0372807	-0.150721		Discard	Discard			4	2	2	4	0	50.759	Q9Y6K9;A0A087X0G7;A0A087WUW6;A0A087X1B1;A0A087WV30;C9J2V2;C9JN51;C9JH59	Q9Y6K9;A0A087X0G7;A0A087WUW6;A0A087X1B1;A0A087WV30;C9J2V2;C9JN51	NF-kappa-B essential modulator
INO80C	21.7548	-0.174355	-0.277744	NaN	-0.0709665		Discard	Discard			3	2	1	2	0	29.164	Q6PI98;K7EQ79;K7EIY8;K7ELX9;K7ENM4;K7ENP7;M0R3E2	Q6PI98;K7EQ79;K7EIY8	INO80 complex subunit C
SLC25A13	20.7539	-0.174368	0.0672257	-0.45688	-0.133448		Discard	Discard			6	3	4	2	0	55.768	Q9UJS0;O75746	Q9UJS0	Calcium-binding mitochondrial carrier protein Aralar2
ELAVL1	27.6833	-0.175397	-0.221405	-0.107119	-0.197666		Discard	Discard			13	13	13	9	0	177.72	Q15717;M0QZR9;M0R055;A0A494C015;A0A0A0MRX1;A0A494C147;B1APY9;A0A494C0F8;A0A494C1D9;A0A494C0Q5;A0A494C0M6;P26378;A0A494C011;A0A0R4J2E6;A0A494C173;Q12926;B1AM48	Q15717;M0QZR9	ELAV-like protein 1
PPIF	23.0477	-0.175548	-0.420414	0.318924	-0.425153		Discard	Discard			2	1	1	2	0	54.392	P30405;R4GN99;H0Y548	P30405;R4GN99;H0Y548	Peptidyl-prolyl cis-trans isomerase F, mitochondrial;Peptidyl-prolyl cis-trans isomerase
SAFB	24.0613	-0.176078	-0.143277	-0.435144	0.0501883		Discard	Discard			11	8	10	6	0	105.92	Q15424;K7ES42;K7EII0	Q15424	Scaffold attachment factor B1
TOMM34	21.3639	-0.176949	-0.46349	-0.0275132	-0.0398442		Discard	Discard			5	3	3	2	0	44.659	Q15785	Q15785	Mitochondrial import receptor subunit TOM34
DHX9	23.5123	-0.17718	-0.288769	-0.134049	-0.108721		Discard	Discard			26	21	23	14	0	259.4	Q08211	Q08211	ATP-dependent RNA helicase A
SNRPG;SNRPGP15	27.9605	-0.177406	-0.228486	-0.129908	-0.173824		Discard	Discard			3	3	3	2	0	22.104	P62308;A8MWD9;Q49AN9;F5H013	P62308;A8MWD9;Q49AN9;F5H013	Small nuclear ribonucleoprotein G;Putative small nuclear ribonucleoprotein G-like protein 15
SART1	20.6717	-0.177459	-0.0485315	-0.436744	-0.0470999		Discard	Discard			3	3	3	2	0	50.852	O43290;E9PQI8	O43290	U4/U6.U5 tri-snRNP-associated protein 1
AAMP	21.1548	-0.177623	-0.412001	0.0583859	-0.179253		Discard	Discard			2	1	2	1	0	14.583	Q13685;H7C0R2;C9JG97;C9JEH3	Q13685;H7C0R2;C9JG97;C9JEH3	Angio-associated migratory cell protein
CCT2	26.5493	-0.177911	-0.0992781	-0.333352	-0.101103		Discard	Discard			23	20	21	16	0	285.65	P78371;F5GWF6;F8VQ14	P78371;F5GWF6;F8VQ14	T-complex protein 1 subunit beta
CCT7	25.657	-0.180155	-0.121439	-0.257356	-0.161669		Discard	Discard			20	15	19	15	0	165.13	Q99832;F8WAM2;F8WBP8	Q99832	T-complex protein 1 subunit eta
YTHDF2	25.8899	-0.180441	-0.204067	-0.0941254	-0.24313		Discard	Discard			12	11	11	8	0	125.85	Q9Y5A9;S4R3J8;S4R3V3	Q9Y5A9	YTH domain-containing family protein 2
GORASP2	24.9745	-0.180474	0.0471196	-0.315738	-0.272803		Discard	Discard			5	4	5	4	0	45.386	Q9H8Y8	Q9H8Y8	Golgi reassembly-stacking protein 2
DNAJC8	25.9448	-0.180868	-0.275612	NaN	-0.0861245		Discard	Discard			7	6	6	7	0	81.234	O75937	O75937	DnaJ homolog subfamily C member 8
LSM14A	18.9477	-0.181089	-0.172636	-0.194675	-0.175957		Discard	Discard			1	1	1	1	0.0018362	7.0946	Q8ND56;K7EMZ9;A0A140TA76	Q8ND56;K7EMZ9;A0A140TA76	Protein LSM14 homolog A
PPP1CC	25.9559	-0.181402	-0.717691	0.075738	0.0977456		Discard	Discard			2	1	2	2	0	21.327	P36873;F8VYE8;A0A087WYY5;F8VR82;F8W0W8	P36873;F8VYE8;A0A087WYY5;F8VR82;F8W0W8	Serine/threonine-protein phosphatase PP1-gamma catalytic subunit;Serine/threonine-protein phosphatase
SF3B2	23.0451	-0.181452	-0.107135	-0.25577	NaN		Discard	Discard			10	7	9	7	0	68.931	Q13435;E9PPJ0;E9PJ04;E9PJT3;H0YCG1;H0YEX5	Q13435;E9PPJ0;E9PJ04	Splicing factor 3B subunit 2
PLSCR1	20.7048	-0.181596	-0.69764	-0.230533	0.383386		Discard	Discard			2	1	1	1	0	14.815	O15162;H7C5I5;C9J7K9;C9J0H3;C9J9P4;C9JE06	O15162;H7C5I5;C9J7K9;C9J0H3;C9J9P4;C9JE06	Phospholipid scramblase 1
NUP50	21.5785	-0.181784	-0.0222585	-0.387412	-0.135681		Discard	Discard			4	4	4	3	0	31.077	Q9UKX7;B0QY21	Q9UKX7;B0QY21	Nuclear pore complex protein Nup50
SDF2L1	22.8713	-0.182237	0.0736831	-0.240793	-0.379601		Discard	Discard			2	2	1	2	0	76.052	Q9HCN8	Q9HCN8	Stromal cell-derived factor 2-like protein 1
AATF	21.2673	-0.182509	-0.0568813	-0.563369	0.0727232		Discard	Discard			3	2	3	1	0	43.347	Q9NY61;A0A087WTH8;A0A087WWS8	Q9NY61	Protein AATF
AK1	23.7774	-0.183086	-0.209562	-0.113458	-0.22624		Discard	Discard			4	2	3	2	0	25.086	P00568;Q5T9B7;H0YID2;Q9Y6K8	P00568;Q5T9B7;H0YID2	Adenylate kinase isoenzyme 1
UBE2K	25.578	-0.183087	-0.0330528	-0.308698	-0.207511		Discard	Discard			11	9	10	8	0	99.577	P61086;D6RDM7;D6RFX1	P61086;D6RDM7	Ubiquitin-conjugating enzyme E2 K
CAD	15.805	-0.183726	-0.622288	NaN	0.254836		Discard	Discard			6	5	6	3	0	45.351	P27708;F8VPD4;H7BZB3;H7C2E4	P27708;F8VPD4	CAD protein;Glutamine-dependent carbamoyl-phosphate synthase;Aspartate carbamoyltransferase;Dihydroorotase
PSME2	24.8002	-0.184183	-0.296084	-0.0652193	-0.191244		Discard	Discard			7	4	3	6	0	55.627	Q9UL46;A0A087X1Z3;H0YM70;H0YKU2	Q9UL46;A0A087X1Z3;H0YM70	Proteasome activator complex subunit 2
FIS1	25.0636	-0.185051	-0.203469	-0.100438	-0.251247		Discard	Discard			3	3	3	3	0	37.649	Q9Y3D6	Q9Y3D6	Mitochondrial fission 1 protein
SF3B6	24.1127	-0.185245	-0.150289	-0.197534	-0.207911		Discard	Discard			4	3	3	2	0	29.97	Q9Y3B4	Q9Y3B4	Splicing factor 3B subunit 6
WTAP	24.5658	-0.185457	-0.395435	0.0557509	-0.216686		Discard	Discard			8	7	4	7	0	136.92	Q15007;A0A087X1R4	Q15007	Pre-mRNA-splicing regulator WTAP
HADH	23.8646	-0.185558	-0.0656269	-0.382062	-0.108985		Discard	Discard			4	2	4	2	0	24.974	Q16836;A0A0A0MSE2;A0A0D9SFP2;E9PF18;A0A1W2PQC2;A0A1W2PRT2;A0A1W2PQV5;A0A1W2PNM1;A0A1W2PQ55;A0A1W2PP40;A0A1W2PQ78	Q16836;A0A0A0MSE2;A0A0D9SFP2;E9PF18;A0A1W2PQC2;A0A1W2PRT2;A0A1W2PQV5;A0A1W2PNM1;A0A1W2PQ55;A0A1W2PP40;A0A1W2PQ78	Hydroxyacyl-coenzyme A dehydrogenase, mitochondrial
CDV3	25.3591	-0.185765	-0.0884081	-0.0707544	-0.398132		Discard	Discard			5	5	5	5	0	100.04	Q9UKY7;D6R9V8;D6RFH2;D6RDN0;H0Y8K3	Q9UKY7	Protein CDV3 homolog
EDN1	22.9329	-0.185818	0.0714881	-0.443124	NaN		Discard	Discard			1	1	1	0	0.0070281	6.1601	P05305	P05305	Endothelin-1;Endothelin-1;Big endothelin-1
TXNDC9	25.2934	-0.186023	-0.375309	-0.0474279	-0.135332		Discard	Discard			8	4	7	5	0	61.726	O14530;B8ZZX4;F8WCJ3;F8WBV5;G3XAJ4	O14530;B8ZZX4;F8WCJ3	Thioredoxin domain-containing protein 9
CYB5R3	23.5878	-0.186238	0.288181	0.239887	-1.08678		Discard	Discard			7	4	7	3	0	59.427	P00387;B1AHF3	P00387;B1AHF3	NADH-cytochrome b5 reductase 3;NADH-cytochrome b5 reductase 3 membrane-bound form;NADH-cytochrome b5 reductase 3 soluble form
MEX3D	24.6766	-0.186882	-0.42053	-0.0748665	-0.0652495		Discard	Discard			2	1	1	2	0.00083472	11.516	Q86XN8;S4R446	Q86XN8;S4R446	RNA-binding protein MEX3D
SSX1	24.7979	-0.187183	-0.179939	-0.194427	NaN		Discard	Discard			3	2	3	3	0	24.947	Q16384	Q16384	Protein SSX1
TOR1AIP1	22.7567	-0.18839	-0.301035	-0.217289	-0.0468465		Discard	Discard			5	4	4	5	0	55.795	Q5JTV8;A0A0A0MSK5;J3KN66;H0YD16;H0YDU3;H0Y4R4	Q5JTV8;A0A0A0MSK5;J3KN66;H0YD16	Torsin-1A-interacting protein 1
RPS7	30.1089	-0.18895	-0.526805	-0.104651	0.0646069		Discard	Discard			12	11	12	8	0	238.95	P62081;B5MCP9	P62081;B5MCP9	40S ribosomal protein S7
OLA1	25.1563	-0.189068	-0.410716	-0.0877488	-0.0687406		Discard	Discard			10	7	9	5	0	81.016	Q9NTK5;J3KQ32;C9JTK6;C9JCJ9	Q9NTK5;J3KQ32	Obg-like ATPase 1
PPP2R1B	21.4348	-0.190172	-0.441478	0.0597706	-0.188808		Discard	Discard			2	1	2	1	0	14.889	P30154;H0YDG7	P30154;H0YDG7	Serine/threonine-protein phosphatase 2A 65 kDa regulatory subunit A beta isoform
YIPF4	25.2376	-0.190428	-0.164658	-0.337703	-0.0689221		Discard	Discard			2	2	1	2	0	13.955	Q9BSR8;H7C0D5	Q9BSR8;H7C0D5	Protein YIPF4
RING1	22.3887	-0.191212	-0.25123	0.102591	-0.424997		Discard	Discard			3	3	2	3	0	19.111	Q06587	Q06587	E3 ubiquitin-protein ligase RING1
POLR2G	23.9164	-0.191379	-0.255219	-0.226763	-0.0921556		Discard	Discard			3	3	3	3	0	22.718	P62487;E9PIU7;H0YEE4;E9PKH3	P62487	DNA-directed RNA polymerase II subunit RPB7
GART	23.9754	-0.192066	-0.485216	-0.010207	-0.0807743		Discard	Discard			24	18	19	18	0	167.5	P22102;F8WD69;C9JBJ1;C9JTV6;A0A140TA71;C9JZG2;C9JKQ7;H7C366	P22102	Trifunctional purine biosynthetic protein adenosine-3;Phosphoribosylamine--glycine ligase;Phosphoribosylformylglycinamidine cyclo-ligase;Phosphoribosylglycinamide formyltransferase
DNM1L	21.1018	-0.193585	-0.285003	-0.0753224	-0.220429		Discard	Discard			9	5	7	6	0	77.078	O00429;F8VZ52;B4DPZ9;F8W1W3;F8VUJ9;B4DDQ3;F8VR28;F8VYL3;H0YHY4	O00429;F8VZ52	Dynamin-1-like protein
AGTRAP	23.8745	-0.193692	-0.304327	-0.115113	-0.161637		Discard	Discard			3	3	3	3	0	51.591	Q6RW13	Q6RW13	Type-1 angiotensin II receptor-associated protein
BANP	19.8762	-0.194111	0.174662	-0.648055	-0.108939		Discard	Discard			1	1	1	1	0.0019732	9.1203	Q8N9N5	Q8N9N5	Protein BANP
ATP6V1H	22.2489	-0.194765	-0.291398	-0.225396	-0.0675004		Discard	Discard			4	2	4	3	0	54.76	Q9UI12;G3V126;E5RK31;E5RJG1;E5RG49;E5RHH0	Q9UI12;G3V126	V-type proton ATPase subunit H
COMT	22.6234	-0.195691	-0.728957	-0.033289	0.175173		Discard	Discard			2	2	2	2	0	19.477	P21964;A0A7I2V370;E7EMS6;E7EUU8;A0A7I2V3G7;H7BZ45	P21964;A0A7I2V370;E7EMS6;E7EUU8;A0A7I2V3G7;H7BZ45	Catechol O-methyltransferase
RPS5	28.1372	-0.196261	-0.32619	-0.18572	-0.0768737		Discard	Discard			10	9	9	8	0	128.44	P46782;M0R0F0;M0R0R2;M0QZN2	P46782;M0R0F0;M0R0R2;M0QZN2	40S ribosomal protein S5;40S ribosomal protein S5, N-terminally processed
C11orf98	24.0032	-0.196359	-0.345876	-0.273326	0.0301242		Discard	Discard			1	1	1	1	0.0019246	8.2554	E9PRG8;E9PLD3;A0A494BXY3	E9PRG8;E9PLD3;A0A494BXY3	Uncharacterized protein C11orf98
LMAN2	24.6622	-0.196904	-0.286586	-0.174312	-0.129813		Discard	Discard			7	4	6	5	0	49.426	Q12907;D6RBV2;D6RIU4;D6RDX1;D6RBH1	Q12907;D6RBV2;D6RIU4	Vesicular integral-membrane protein VIP36
RPS3	28.7604	-0.197142	-0.39895	-0.165418	-0.0270575		Discard	Discard			15	14	15	13	0	137.48	P23396;E9PL09;E9PPU1;F2Z2S8;H0YCJ7;H0YEU2;E9PQ96;E9PJH4;H0YF32;E9PK82;E9PSF4;E9PQX2;H0YES8	P23396;E9PL09;E9PPU1;F2Z2S8;H0YCJ7;H0YEU2	40S ribosomal protein S3
NCAPH	20.5226	-0.197698	-0.199504	-0.172002	-0.22159		Discard	Discard			4	4	2	4	0	26.181	Q15003;C9J470;E9PHA2;C9JZP1	Q15003;C9J470;E9PHA2	Condensin complex subunit 2
EIF2A	23.9442	-0.198471	-0.567468	0.0714881	-0.0994327		Discard	Discard			12	11	10	11	0	100.36	Q9BY44;F8WAE5;C9IZE1;H7C5Q3;H7C5R5;F8WF18;F8WAT3	Q9BY44;F8WAE5;C9IZE1	Eukaryotic translation initiation factor 2A;Eukaryotic translation initiation factor 2A, N-terminally processed
PPAT	22.6443	-0.198703	-0.243301	-0.217206	-0.135602		Discard	Discard			7	6	5	6	0	63.555	Q06203;D6RCC8;D6RE15	Q06203	Amidophosphoribosyltransferase
RIOK1	22.011	-0.200445	-0.992517	0.395502	-0.00432013		Discard	Discard			2	1	2	1	0	14.73	Q9BRS2	Q9BRS2	Serine/threonine-protein kinase RIO1
TMPO	24.8504	-0.200894	-0.00985837	-0.237898	-0.354926		Discard	Discard			20	14	17	16	0	255.5	P42166	P42166	Lamina-associated polypeptide 2, isoform alpha;Thymopoietin;Thymopentin
GSS	22.5249	-0.201963	-0.624955	0.138028	-0.118962		Discard	Discard			9	4	8	5	0	70.698	P48637;A0A2R8Y5T7;A0A2R8Y430;A0A2R8Y7I7;A0A2R8Y6Q7;A0A2R8Y2F2;A0A2R8Y2X9;A0A2R8Y6Y6;A0A2R8Y4V9;A0A2R8Y790;A0A2R8Y446;A0A0S2Z4J7;A0A2R8YF34	P48637;A0A2R8Y5T7;A0A2R8Y430	Glutathione synthetase
TOX4;TOX;TOX3	22.4384	-0.202066	-0.320306	-0.0416695	-0.244224		Discard	Discard			2	2	2	2	0	20.168	O94842;O94900;O15405;A0A669KB71	O94842;O94900;O15405;A0A669KB71	TOX high mobility group box family member 4;Thymocyte selection-associated high mobility group box protein TOX;TOX high mobility group box family member 3
SRRT	21.3531	-0.202574	-0.22048	-0.247817	-0.139426		Discard	Discard			8	4	7	4	0	52.339	Q9BXP5;H7C3A1;H7C1K0;A0A0A0MSP6	Q9BXP5;H7C3A1	Serrate RNA effector molecule homolog
FUBP1	25.3977	-0.202793	0.153416	-0.393652	-0.368141		Discard	Discard			12	11	10	10	0	176.31	Q96AE4;E9PEB5;C9JSZ1;M0R251;M0R263	Q96AE4;E9PEB5	Far upstream element-binding protein 1
HSPD1	30.685	-0.203043	-0.411004	-0.311291	0.113167		Discard	Discard			35	33	34	31	0	323.31	P10809;A0A7I2V599;A0A7I2V2X6;A0A7I2YQK6;A0A7I2V5M1;A0A7I2V5K3;A0A7I2YQ71;A0A7I2V369;E7ESH4;E7EXB4;C9JL25;C9JL19;C9JCQ4;C9J0S9	P10809;A0A7I2V599;A0A7I2V2X6;A0A7I2YQK6	60 kDa heat shock protein, mitochondrial
ANXA11	25.4174	-0.203363	-0.472389	-0.0391325	-0.0985673		Discard	Discard			10	9	10	8	0	80.987	P50995;H0Y6E1	P50995	Annexin A11
VPS25	25.7337	-0.203506	-0.310719	-0.0843032	-0.215496		Discard	Discard			8	5	6	6	0	87.881	Q9BRG1;K7ENE3;K7EKV4;K7EP45	Q9BRG1;K7ENE3;K7EKV4	Vacuolar protein-sorting-associated protein 25
DPM3	23.529	-0.203565	0.14483	-0.370434	-0.385092		Discard	Discard			1	1	1	1	0.0019889	9.6554	Q9P2X0	Q9P2X0	Dolichol-phosphate mannosyltransferase subunit 3
PDAP1	25.9229	-0.203978	-0.0817206	-0.180021	-0.350191		Discard	Discard			6	4	4	5	0	55.343	Q13442;F8WBW6	Q13442	28 kDa heat- and acid-stable phosphoprotein
HNRNPA0	27.1908	-0.205551	-0.389054	-0.0878714	-0.139728		Discard	Discard			6	4	6	4	0	170.77	Q13151	Q13151	Heterogeneous nuclear ribonucleoprotein A0
PPP4R2	18.9134	-0.20571	-0.0838903	-0.327529	NaN		Discard	Discard			2	2	1	1	0	15.153	Q9NY27;C9IZ04	Q9NY27;C9IZ04	Serine/threonine-protein phosphatase 4 regulatory subunit 2
RFC3	22.6246	-0.205932	-0.213353	-0.14315	-0.261293		Discard	Discard			4	4	3	2	0	60.169	P40938;A0A087X270	P40938	Replication factor C subunit 3
AP3B1	18.0393	-0.206826	-0.540422	-0.00807279	-0.0719822		Discard	Discard			2	2	1	1	0.00082576	11.262	O00203	O00203	AP-3 complex subunit beta-1
PRKRA	21.9779	-0.207728	-0.47307	0.238298	-0.388412		Discard	Discard			3	2	2	3	0	19.011	O75569;A0A7I2YQ87;A0A7I2V5H3;A0A7I2V315;A0A7I2V2P4;F8WEG8;G5E9Q4;A0A7I2V5C2;A0A7I2V3L6;C9JMM3;A0A7I2V593;B4DJC7;A0A7I2V2I8;A0A7I2V3J2	O75569;A0A7I2YQ87;A0A7I2V5H3;A0A7I2V315;A0A7I2V2P4;F8WEG8;G5E9Q4;A0A7I2V5C2;A0A7I2V3L6;C9JMM3	Interferon-inducible double-stranded RNA-dependent protein kinase activator A
RQCD1	18.5369	-0.207889	-0.293695	-0.122083	NaN		Discard	Discard			1	1	1	0	0.0018302	7.0641	Q92600	Q92600	Cell differentiation protein RCD1 homolog
DTD1	23.2615	-0.208743	-0.431267	-0.213454	0.0184917		Discard	Discard			2	2	2	2	0	12.466	Q8TEA8;A0A2R8YCT7;A0A2R8Y6X2;A0A087WZV9	Q8TEA8;A0A2R8YCT7;A0A2R8Y6X2;A0A087WZV9	D-tyrosyl-tRNA(Tyr) deacylase 1;D-tyrosyl-tRNA(Tyr) deacylase
USP10	18.9382	-0.209367	0.576087	-0.541156	-0.663031		Discard	Discard			7	4	3	4	0	46.996	Q14694;H3BQP1;H3BNS8;H3BQC6;J3KT19	Q14694	Ubiquitin carboxyl-terminal hydrolase 10
LRRC57	19.1026	-0.210242	-0.108332	-0.274355	-0.248039		Discard	Discard			1	1	1	1	0.0085894	6.0669	Q8N9N7;H3BSW0;A0A3B3ISV5	Q8N9N7;H3BSW0;A0A3B3ISV5	Leucine-rich repeat-containing protein 57
BAG3	24.0451	-0.210674	-0.171872	-0.596078	0.135929		Discard	Discard			18	15	6	15	0	122.92	O95817;C9JFK9	O95817;C9JFK9	BAG family molecular chaperone regulator 3
SRPK1	20.6432	-0.210858	-0.358454	0.0519985	-0.326118		Discard	Discard			5	5	4	3	0	32.677	Q96SB4;H3BLV9;P78362;Q9UPE1;H7C2I2;D6RBM8;C9J2M4;H7C521;C9JWF7;H7C5L6;A8MPP7;A8MPY5;E7ETV6	Q96SB4;H3BLV9	SRSF protein kinase 1
SRSF2	28.0358	-0.211312	-0.41323	-0.0728469	-0.147857		Discard	Discard			4	4	4	4	0	36.293	Q01130;J3QL05;J3KP15	Q01130;J3QL05;J3KP15	Serine/arginine-rich splicing factor 2
PPIA	29.4181	-0.212203	-0.174947	-0.148993	-0.312671		Discard	Discard			8	8	8	8	0	106.71	P62937;F8WE65;C9J5S7;A0A7I2V5J5;E5RIZ5;A0A7I2V4V1	P62937;F8WE65;C9J5S7;A0A7I2V5J5	Peptidyl-prolyl cis-trans isomerase A;Peptidyl-prolyl cis-trans isomerase A, N-terminally processed;Peptidyl-prolyl cis-trans isomerase
LSM2	27.4633	-0.212355	-0.23489	-0.281614	-0.120561		Discard	Discard			5	4	5	3	0	55.58	Q9Y333	Q9Y333	U6 snRNA-associated Sm-like protein LSm2
TRMT10C	20.237	-0.212469	-0.391399	-0.03354	NaN		Discard	Discard			1	1	1	0	0	23.544	Q7L0Y3;C9JVB6	Q7L0Y3;C9JVB6	Mitochondrial ribonuclease P protein 1
ARL2;ARL2-SNX15	25.1058	-0.212594	-0.212434	-0.187231	-0.238119		Discard	Discard			8	7	6	5	0	75.738	P36404;V9GYD0	P36404;V9GYD0	ADP-ribosylation factor-like protein 2
TCEA1	26.195	-0.212988	-0.415711	-0.195533	-0.027719		Discard	Discard			14	11	13	13	0	112.27	P23193;A0A1W2PPZ5;E5RIS7;A0A1W2PRL9;E5RJ93;E5RK46;A0A1W2PS15;E5RFI1;A0A1W2PPV7;B7Z4S1	P23193;A0A1W2PPZ5;E5RIS7;A0A1W2PRL9	Transcription elongation factor A protein 1
EIF4G1	22.876	-0.213509	-0.292457	-0.185868	-0.162202		Discard	Discard			15	13	10	11	0	118.13	Q04637;A0A7I2Y1C3;E7EUU4;E9PGM1;E7EX73;C9JF13;C9J2Z7;C9K073;C9J6B6;A0A6Q8PFB2;H7C0V6;H7C044;C9JWH7;C9JWW9;C9JSU8;C9JHW9;C9J556;F8WCF2	Q04637;A0A7I2Y1C3;E7EUU4;E9PGM1;E7EX73	Eukaryotic translation initiation factor 4 gamma 1
TXNRD1	22.6295	-0.213641	-0.151426	-0.0672283	-0.422269		Discard	Discard			7	6	6	5	0	88.264	Q16881;E2QRB9;E9PIR7;F8W809;A0A087WSW9;A0A182DWI3;A0A087WSY9;E9PRI8;E9PKD3	Q16881;E2QRB9;E9PIR7;F8W809;A0A087WSW9;A0A182DWI3;A0A087WSY9	Thioredoxin reductase 1, cytoplasmic
WBSCR22	22.6558	-0.213718	-0.118022	-0.309413	NaN		Discard	Discard			2	2	1	0	0	15.002	O43709;H7C0G4;H7C170	O43709;H7C0G4;H7C170	Probable 18S rRNA (guanine-N(7))-methyltransferase
NIP7	23.6181	-0.214459	-0.601256	0.0140695	-0.0561912		Discard	Discard			2	1	1	1	0	14.246	Q9Y221;J3QLW7;J3QRD6;J3QRR4	Q9Y221;J3QLW7;J3QRD6;J3QRR4	60S ribosome subunit biogenesis protein NIP7 homolog
FYTTD1	24.253	-0.215033	-0.128125	-0.320828	-0.196145		Discard	Discard			7	6	7	4	0	97.918	Q96QD9;H9KVC6;H9KVD1;H9KVC1;H9KVD5	Q96QD9	UAP56-interacting factor
CCT6A	25.5862	-0.215501	-0.33743	-0.118915	-0.190158		Discard	Discard			17	13	17	13	0	185.99	P40227;J3KRI6	P40227	T-complex protein 1 subunit zeta
EIF2S1	24.6898	-0.21575	-0.288928	-0.157576	-0.200747		Discard	Discard			15	12	13	10	0	178.44	P05198;H0YJS4;G3V4T5	P05198;H0YJS4;G3V4T5	Eukaryotic translation initiation factor 2 subunit 1
ESYT1	24.8941	-0.215764	-0.730344	-0.000331879	0.0833836		Discard	Discard			22	16	22	17	0	242.12	Q9BSJ8;F8VZB1	Q9BSJ8	Extended synaptotagmin-1
CFL1	27.3507	-0.216032	-0.30652	-0.107384	-0.234194		Discard	Discard			6	6	6	5	0	91.884	P23528;E9PP50;E9PS23	P23528;E9PP50;E9PS23	Cofilin-1
CMAS	23.6248	-0.216186	-0.333462	-0.17524	-0.139856		Discard	Discard			7	6	5	4	0	50.566	Q8NFW8;F5GYM0	Q8NFW8	N-acylneuraminate cytidylyltransferase
SAMM50	20.5531	-0.216481	-0.254255	-0.192019	-0.20317		Discard	Discard			4	3	4	2	0	22.427	Q9Y512	Q9Y512	Sorting and assembly machinery component 50 homolog
TXNDC12	22.3918	-0.216845	-0.381761	-0.264062	-0.00471089		Discard	Discard			2	2	1	1	0	14.186	O95881	O95881	Thioredoxin domain-containing protein 12
JUP	23.9815	-0.217131	0.0501883	-0.427557	-0.274023		Discard	Discard			18	14	16	12	0	122.81	P14923;C9JTX4;C9J826;C9JK18;C9JKY1;P35222;A0A2R8Y804;A0A2R8Y543;A0A2R8Y5C3;A0A2R8Y750;A0A2R8Y5Z1;B4DGU4;A0A2R8YCH5;A0A2R8Y7Z0;A0A2R8Y5A3;A0A2R8Y6G0	P14923	Junction plakoglobin
UNC45A	18.6306	-0.217158	-0.0231965	NaN	-0.411119		Discard	Discard			2	2	0	1	0.0020169	10.741	Q9H3U1;A0A1W2PNX8	Q9H3U1;A0A1W2PNX8	Protein unc-45 homolog A
SPCS3	24.339	-0.218236	-0.351479	-0.159331	-0.143899		Discard	Discard			2	2	2	2	0	14.304	P61009	P61009	Signal peptidase complex subunit 3
RNMTL1	21.3711	-0.21829	-0.539436	0.016639	-0.132072		Discard	Discard			2	2	1	2	0	15.927	Q9HC36;I3L0T6;I3L443	Q9HC36;I3L0T6;I3L443	rRNA methyltransferase 3, mitochondrial
MRPL13	22.7392	-0.219681	-0.357696	-0.0529997	-0.248348		Discard	Discard			6	2	5	2	0	38.058	Q9BYD1;E5RJI7;H0YAX3;E5RFI2	Q9BYD1;E5RJI7	39S ribosomal protein L13, mitochondrial
IARS	22.8226	-0.219942	-0.77915	0.0489336	0.0703893		Discard	Discard			16	13	15	12	0	160.44	P41252;A0A0A0MSX9;J3KR24;A0A0D9SFC1;Q5TCC9	P41252;A0A0A0MSX9;J3KR24	Isoleucine--tRNA ligase, cytoplasmic
ERP29	26.5383	-0.220536	-0.462018	-0.0858029	-0.113785		Discard	Discard			8	8	8	7	0	62.951	P30040;F8VY02;F8W1G0	P30040;F8VY02	Endoplasmic reticulum resident protein 29
PSMA4	25.4875	-0.221235	-0.17878	-0.330066	-0.154859		Discard	Discard			7	5	6	7	0	48.702	P25789;H0YMZ1;H0YN18;H0YL69;H0YMI6;H0YMA1;H0YLC2;H0YKT8;H0YKS0;H0YLS6;H0YMV3	P25789;H0YMZ1;H0YN18;H0YL69;H0YMI6;H0YMA1	Proteasome subunit alpha type-4;Proteasome subunit alpha type
GSTK1	24.832	-0.221565	-0.588422	0.248778	-0.325051		Discard	Discard			5	4	5	3	0	58.536	Q9Y2Q3;E9PFN5;C9JNT3	Q9Y2Q3;E9PFN5;C9JNT3	Glutathione S-transferase kappa 1
NOB1	22.9052	-0.221633	-0.660954	0.0942361	-0.0981812		Discard	Discard			7	6	6	3	0	44.136	Q9ULX3;H3BUR4	Q9ULX3;H3BUR4	RNA-binding protein NOB1
SUGT1	24.5053	-0.221744	-0.241663	-0.34975	-0.0738184		Discard	Discard			8	6	7	7	0	81.337	Q9Y2Z0	Q9Y2Z0	Suppressor of G2 allele of SKP1 homolog
SBDS	23.4679	-0.222925	-0.0614808	-0.241867	-0.365425		Discard	Discard			5	4	4	4	0	43.542	Q9Y3A5;A0A087X020;F8WE72	Q9Y3A5;A0A087X020	Ribosome maturation protein SBDS
SYNGR2	26.0151	-0.222973	-0.388639	-0.206112	-0.0741676		Discard	Discard			3	3	3	3	0	19.406	O43760;K7ELD9;K7ENG9;K7ELS8;K7EJ35	O43760;K7ELD9;K7ENG9;K7ELS8	Synaptogyrin-2
KPNA1	21.2968	-0.223907	-0.576239	0.128425	NaN		Discard	Discard			4	4	3	3	0	31.681	P52294;C9J352;C9JWD9;F2Z3G4;C9J4U1;C9JYI4	P52294;C9J352;C9JWD9;F2Z3G4;C9J4U1;C9JYI4	Importin subunit alpha-5;Importin subunit alpha-5, N-terminally processed
MRPL49	22.7782	-0.224196	0.0801119	-0.598129	-0.15457		Discard	Discard			2	2	2	2	0	34.982	Q13405;H0YDP7	Q13405;H0YDP7	39S ribosomal protein L49, mitochondrial
PPP2R4	22.6622	-0.224239	-0.235892	-0.191936	-0.24489		Discard	Discard			5	5	5	4	0	56.218	Q15257;F6WIT2;A6PVN5;Q5T949;Q5T948;A6PVN9;A6PVN8;C9IZ76;A6PVN6;A6PVN7;B7ZBQ0;Q68CR8	Q15257;F6WIT2;A6PVN5;Q5T949;Q5T948;A6PVN9;A6PVN8;C9IZ76;A6PVN6	Serine/threonine-protein phosphatase 2A activator
TCP1	26.7241	-0.225281	-0.120467	-0.348813	-0.206562		Discard	Discard			22	17	20	15	0	246.62	P17987;E7EQR6;F5H282;E7ERF2;F5H136;F5GZI8;F5H676;F5H726;F5GZ03;F5GYL4;F5H7Y1	P17987;E7EQR6;F5H282;E7ERF2	T-complex protein 1 subunit alpha
HMMR	22.5742	-0.22718	-0.0827592	-0.349952	-0.248828		Discard	Discard			9	8	5	7	0	74.203	O75330;E5RIH2;E5RI30	O75330	Hyaluronan mediated motility receptor
UQCR11	26.68	-0.227349	-0.187132	-0.267566	NaN		Discard	Discard			1	1	1	0	0.0019417	8.563	O14957	O14957	Cytochrome b-c1 complex subunit 10
SMARCC1	20.6092	-0.228749	-0.212668	-0.247543	-0.226037		Discard	Discard			6	3	3	4	0	47.961	Q92922;F8WE13	Q92922;F8WE13	SWI/SNF complex subunit SMARCC1
PLEKHG4	19.3593	-0.228786	-0.197368	-0.260204	NaN		Discard	Discard			2	2	1	0	0.00082136	11.199	Q58EX7	Q58EX7	Puratrophin-1
CDC123	24.5364	-0.229014	-0.182557	-0.252054	-0.252432		Discard	Discard			4	3	1	2	0	25.786	O75794;X6RKY7;X6RF82;X6RA30;H7BZW7	O75794;X6RKY7;X6RF82;X6RA30	Cell division cycle protein 123 homolog
DIABLO	21.8711	-0.229206	-0.191524	-0.266889	NaN		Discard	Discard			2	2	2	1	0	12.651	Q9NR28;A0A024RBT2	Q9NR28;A0A024RBT2	Diablo homolog, mitochondrial
EMD	27.45	-0.229543	-0.174556	-0.322614	-0.191458		Discard	Discard			11	11	11	11	0	168.98	P50402;Q5HY57;F8WEQ1	P50402;Q5HY57	Emerin
SPCS2	23.5041	-0.229882	-0.235671	-0.334371	-0.119604		Discard	Discard			7	3	7	4	0	42.6	Q15005;A0A087WUC6;E9PI68;E9PL01;E9PRB9;H0YE04	Q15005;A0A087WUC6;E9PI68;E9PL01	Signal peptidase complex subunit 2
CDK2	24.1746	-0.232153	-0.174459	-0.167426	-0.354575		Discard	Discard			8	6	5	4	0	62.972	P24941;G3V5T9;E7ESI2;G3V317;K7EJ83	P24941;G3V5T9;E7ESI2	Cyclin-dependent kinase 2
MTA2	23.2117	-0.232187	-0.231464	-0.280492	-0.184605		Discard	Discard			15	14	13	12	0	115.27	O94776;F6RRE2	O94776	Metastasis-associated protein MTA2
PINX1	21.8437	-0.232288	-0.484893	-0.0270868	-0.184884		Discard	Discard			2	1	2	1	0	12.127	Q96BK5;E5RJG9;E5RGR1;A0A0A6YYK5	Q96BK5;E5RJG9;E5RGR1;A0A0A6YYK5	PIN2/TERF1-interacting telomerase inhibitor 1
ARMC6	21.2906	-0.233888	NaN	0.0965318	-0.564307		Discard	Discard			2	2	2	2	0	25.557	Q6NXE6;F5H3X1;F5H052;H0YGQ5;H0YH65;F5H2X2;F5H2K4;F5GWV0;F5H4P3;B4E1N1	Q6NXE6;F5H3X1;F5H052;H0YGQ5;H0YH65;F5H2X2;F5H2K4;F5GWV0;F5H4P3;B4E1N1	Armadillo repeat-containing protein 6
PHB	21.1463	-0.233928	-0.0379619	-0.155582	-0.508239		Discard	Discard			9	7	7	8	0	69.181	P35232;C9JZ20;C9JW96;E7ESE2;E9PCW0	P35232;C9JZ20;C9JW96;E7ESE2;E9PCW0	Prohibitin
PPM1G	20.8629	-0.234128	-0.251109	-0.0918942	-0.359379		Discard	Discard			6	6	2	6	0	38.641	O15355	O15355	Protein phosphatase 1G
RBM4;RBM4B	25.9395	-0.234225	-0.305842	-0.184867	-0.211966		Discard	Discard			8	8	8	8	0	162.2	Q9BWF3;E9PB51;Q9BQ04;E9PLB0;E9PM61;D6R9K7;U3KQD5;J3QRR5	Q9BWF3;E9PB51;Q9BQ04;E9PLB0;E9PM61;D6R9K7;U3KQD5;J3QRR5	RNA-binding protein 4;RNA-binding protein 4B
SLC25A11	23.3417	-0.235102	-0.663191	0.325617	-0.367732		Discard	Discard			6	5	5	4	0	54.905	Q02978;I3L1P8	Q02978;I3L1P8	Mitochondrial 2-oxoglutarate/malate carrier protein
TFAM	26.1437	-0.23534	-0.401177	-0.341592	0.0367495		Discard	Discard			10	9	10	8	0	71.914	Q00059;H7BYN3	Q00059;H7BYN3	Transcription factor A, mitochondrial
H1FX	26.2067	-0.235943	-0.126187	-0.0872275	-0.494414		Discard	Discard			6	5	6	5	0	46.262	Q92522	Q92522	Histone H1x
PHAX	20.0801	-0.236224	-0.432026	-0.0404227	NaN		Discard	Discard			2	2	2	1	0	14.806	Q9H814	Q9H814	Phosphorylated adapter RNA export protein
C11orf73	24.0775	-0.236478	-0.100175	-0.436998	-0.172262		Discard	Discard			4	4	4	3	0	30.32	Q53FT3;A0A087WYW7;E9PPG8;E9PJB2	Q53FT3;A0A087WYW7;E9PPG8	Protein Hikeshi
	21.5096	-0.237585	-0.508568	-0.154731	-0.0494569		Discard	Discard			1	1	1	1	0	25.694	A0A140T9L0;A0A0G2JJL1	A0A140T9L0;A0A0G2JJL1
GLOD4	23.7171	-0.238085	-0.229467	-0.358805	-0.125982		Discard	Discard			7	5	5	7	0	48.544	Q9HC38;F6TLX2;I3L3Q4;I3L1I0	Q9HC38;F6TLX2;I3L3Q4	Glyoxalase domain-containing protein 4
H2AFY	25.0968	-0.238535	-0.18218	-0.30877	-0.224654		Discard	Discard			8	8	8	7	0	160.23	O75367;B4DJC3;D6RCF2;Q9P0M6;A0A7I2V4D9;A0A7I2YQB9;A0A7I2YQR8;A0A7I2V6E9;Q5SQT3;A0A7I2V2N7;A0A7I2YQD6;A0A7I2V412;A0A7I2V423	O75367;B4DJC3	Core histone macro-H2A.1;Histone H2A
NAA10	22.8637	-0.239634	-0.421689	-0.113395	-0.183818		Discard	Discard			5	4	4	5	0	36.905	P41227;F8W808;A8MWP7;Q9BSU3;C9JN83;C9JW55	P41227;F8W808;A8MWP7	N-alpha-acetyltransferase 10
CORO7-PAM16;PAM16	25.6517	-0.239987	-0.353487	NaN	-0.126486		Discard	Discard			6	3	5	3	0	128.37	A0A0A6YYL4;Q9Y3D7;I3L1U7;I3L0X9;I3L3T0;P57737	A0A0A6YYL4;Q9Y3D7;I3L1U7;I3L0X9;I3L3T0	Coronin;Mitochondrial import inner membrane translocase subunit TIM16
SRSF10;FUSIP1	23.4905	-0.240936	-0.172636	-0.389149	-0.161024		Discard	Discard			4	2	4	1	0	27.492	O75494;Q5JRI1;Q6IQ42;Q8WXF0;R4GMP8	O75494;Q5JRI1;Q6IQ42	Serine/arginine-rich splicing factor 10
SNRNP40	25.6206	-0.241308	-0.271635	-0.243045	-0.209245		Discard	Discard			11	7	9	8	0	125.56	Q96DI7;Q9NSS8	Q96DI7	U5 small nuclear ribonucleoprotein 40 kDa protein
ANP32A;ANP32D	24.2847	-0.241904	-0.192876	-0.186886	-0.345949		Discard	Discard			3	3	2	2	0	18.329	P39687;H0YN26;O95626;O43423	P39687;H0YN26;O95626	Acidic leucine-rich nuclear phosphoprotein 32 family member A;Acidic leucine-rich nuclear phosphoprotein 32 family member D
	27.7632	-0.243574	-0.412673	-0.14038	-0.17767		Discard	Discard			1	1	1	1	0.002809	6.5482	A0A1B0GX95;A0A0J9YYF1	A0A1B0GX95;A0A0J9YYF1
CMBL	21.8862	-0.244143	0.240742	NaN	-0.729029		Discard	Discard			6	6	5	3	0	33.876	Q96DG6	Q96DG6	Carboxymethylenebutenolidase homolog
ARHGAP17	19.8843	-0.244551	-0.382457	0.103665	-0.454862		Discard	Discard			3	3	3	1	0	21.389	Q68EM7;C9IZD3;I3L4P0;I3L4P6;I3L1S9	Q68EM7;C9IZD3	Rho GTPase-activating protein 17
CHMP2B	19.9456	-0.244815	-0.222498	-0.267132	NaN		Discard	Discard			2	2	2	1	0	13.927	Q9UQN3;C9J0A7;A0A087WW88	Q9UQN3;C9J0A7;A0A087WW88	Charged multivesicular body protein 2b
CHCHD2;CHCHD2P9	28.357	-0.245756	-0.0681808	-0.429829	-0.23926		Discard	Discard			2	2	2	2	0	46.432	Q9Y6H1;Q5T1J5	Q9Y6H1;Q5T1J5	Coiled-coil-helix-coiled-coil-helix domain-containing protein 2;Putative coiled-coil-helix-coiled-coil-helix domain-containing protein CHCHD2P9, mitochondrial
SNAP29	26.8687	-0.24597	0.00360232	-0.390566	-0.350946		Discard	Discard			10	10	9	10	0	89.034	O95721;C9JAF7	O95721;C9JAF7	Synaptosomal-associated protein 29;Synaptosomal-associated protein
SSBP4	21.4998	-0.247109	-0.236758	NaN	-0.257459		Discard	Discard			1	1	1	1	0.00082474	11.252	Q9BWG4;V9GYB2;U3KPY3	Q9BWG4;V9GYB2;U3KPY3	Single-stranded DNA-binding protein 4
SF3B1	21.6686	-0.248108	-0.128992	-0.282053	-0.33328		Discard	Discard			14	11	12	9	0	102.14	O75533;F8WC19;B4DGZ4;A0A494C1M2;H7C341	O75533	Splicing factor 3B subunit 1
MIA3	21.2473	-0.248882	-0.372599	-0.143261	-0.230787		Discard	Discard			2	1	2	2	0	11.814	Q5JRA6;A0A0A0MRH6	Q5JRA6;A0A0A0MRH6	Melanoma inhibitory activity protein 3
PSMA7;PSMA8	26.6527	-0.249269	-0.153816	-0.276206	-0.317786		Discard	Discard			10	7	9	8	0	132.94	O14818;Q8TAA3;H0Y586;A0A087WYS6;F5GY34	O14818;Q8TAA3;H0Y586	Proteasome subunit alpha type-7;Proteasome subunit alpha type-7-like
RAD51	20.7503	-0.249784	NaN	-0.36238	-0.137188		Discard	Discard			1	1	1	1	0	16.304	Q06609	Q06609	DNA repair protein RAD51 homolog 1
PPID	23.6788	-0.250044	-0.235025	-0.480458	-0.0346479		Discard	Discard			8	7	7	6	0	50.675	Q08752;H0Y8J0	Q08752	Peptidyl-prolyl cis-trans isomerase D
DCTN4	18.2842	-0.250072	-0.388091	NaN	-0.112054		Discard	Discard			2	2	0	1	0	12.451	Q9UJW0;E5RGG1;H9KVE0	Q9UJW0;E5RGG1;H9KVE0	Dynactin subunit 4
NSDHL	23.1981	-0.250138	-0.217407	-0.156836	-0.376171		Discard	Discard			5	5	4	4	0	57.486	Q15738;C9JDR0	Q15738;C9JDR0	Sterol-4-alpha-carboxylate 3-dehydrogenase, decarboxylating
HDGF	22.7506	-0.250254	0.0506061	-0.348739	-0.452629		Discard	Discard			3	3	2	3	0	37.273	P51858	P51858	Hepatoma-derived growth factor
TMEM126A	24.1073	-0.251362	-0.59392	-0.0301478	-0.130018		Discard	Discard			5	3	4	4	0	33.533	Q9H061;E9PI90	Q9H061	Transmembrane protein 126A
UCHL5	23.0035	-0.251677	-0.283474	-0.159621	-0.311936		Discard	Discard			6	5	3	6	0	54.71	Q9Y5K5;Q5LJA5;Q5LJA9;Q5LJB0;H0Y6Y4;H0Y4E0;H0Y4K0;H0Y636	Q9Y5K5;Q5LJA5;Q5LJA9;Q5LJB0;H0Y6Y4	Ubiquitin carboxyl-terminal hydrolase isozyme L5;Ubiquitin carboxyl-terminal hydrolase
STARD7	23.0218	-0.251936	-0.292387	-0.24035	-0.223071		Discard	Discard			4	2	4	2	0	33.624	Q9NQZ5;C9JTD3	Q9NQZ5;C9JTD3	StAR-related lipid transfer protein 7, mitochondrial
NAT10	20.5893	-0.252433	-0.624555	-0.0922017	-0.0405414		Discard	Discard			6	5	6	3	0	45.468	Q9H0A0;A0A087WV29;E9PJN6;E9PMU0	Q9H0A0;A0A087WV29	N-acetyltransferase 10
FARSB	20.6243	-0.252545	-0.422056	0.00863037	-0.344209		Discard	Discard			9	6	6	7	0	57.42	Q9NSD9	Q9NSD9	Phenylalanine--tRNA ligase beta subunit
MBD2	20.8363	-0.25276	NaN	-0.355775	-0.149745		Discard	Discard			1	0	1	1	0	19.287	Q9UBB5	Q9UBB5	Methyl-CpG-binding domain protein 2
THUMPD1	23.1687	-0.25433	-0.434383	-0.277342	-0.0512646		Discard	Discard			9	7	8	8	0	71.888	Q9NXG2;H3BNW0	Q9NXG2	THUMP domain-containing protein 1
RBBP4;RBBP7	24.2344	-0.255421	-0.122256	-0.366597	-0.277412		Discard	Discard			6	6	5	5	0	66.637	Q09028;H0YF10;Q16576;H0YEU5;H0YCT5;H0YDK2;E9PC52;Q5JP02;E9PNS2;Q5JNZ6;E9PIC4;E9PNS6;Q5JP01	Q09028;H0YF10;Q16576;H0YEU5;H0YCT5;H0YDK2;E9PC52;Q5JP02	Histone-binding protein RBBP4;Histone-binding protein RBBP7
CYCS	27.7687	-0.255882	-0.192348	-0.297431	-0.277866		Discard	Discard			6	5	6	4	0	49.223	P99999;C9JFR7;CON__P62894	P99999;C9JFR7	Cytochrome c
SRP9;DKFZp564M2223	27.6843	-0.256289	-0.16054	-0.293164	-0.315163		Discard	Discard			2	1	2	2	0	30.151	P49458;Q6P2S0;Q659G3;E9PE20	P49458;Q6P2S0;Q659G3;E9PE20	Signal recognition particle 9 kDa protein
PLIN2	23.1399	-0.257067	-0.581259	-0.224722	0.0347792		Discard	Discard			7	6	5	4	0	53.059	Q99541;Q5SYF5;Q5SYF3;Q5SYF4	Q99541	Perilipin-2
TMX1	23.4085	-0.257109	-0.507931	-0.149393	-0.114004		Discard	Discard			5	4	5	4	0	32.567	Q9H3N1;G3V448	Q9H3N1	Thioredoxin-related transmembrane protein 1
CCDC25	20.9317	-0.257919	-0.454763	-0.0610744	NaN		Discard	Discard			2	2	1	1	0.0020276	10.915	Q86WR0;G3V121;B7Z2L8	Q86WR0;G3V121;B7Z2L8	Coiled-coil domain-containing protein 25
CSNK1A1;CSNK1A1L	23.8768	-0.258157	-0.357363	-0.190816	-0.226291		Discard	Discard			6	4	6	3	0	88.59	P48729;U3KPX3;A0A590UJ43;A0A590UK94;Q8N752;A0A590UJQ7;E5RG27;D6RGE5;H0Y9X2;U3KQK7	P48729;U3KPX3;A0A590UJ43;A0A590UK94;Q8N752;A0A590UJQ7;E5RG27;D6RGE5	Casein kinase I isoform alpha;Casein kinase I isoform alpha-like
SNRPC	26.31	-0.258349	-0.263993	-0.178518	-0.332535		Discard	Discard			3	3	3	3	0	40.797	P09234;A0A0A0MRR7;Q5TAL2	P09234;A0A0A0MRR7	U1 small nuclear ribonucleoprotein C
SRA1	22.2898	-0.259016	-0.438874	NaN	-0.079158		Discard	Discard			3	2	2	3	0	27.616	Q9HD15	Q9HD15	Steroid receptor RNA activator 1
PPP2R2A;PPP2R2B	22.3714	-0.259572	-0.279511	-0.300164	-0.19904		Discard	Discard			6	4	6	2	0	66.217	P63151;Q00005;E5RIY1;Q66LE6;A0A590UJY3;Q9Y2T4;H0YB06;E5RFR9;A0A590UJJ1	P63151;Q00005;E5RIY1	Serine/threonine-protein phosphatase 2A 55 kDa regulatory subunit B alpha isoform;Serine/threonine-protein phosphatase 2A 55 kDa regulatory subunit B beta isoform
RPL23A	30.3314	-0.259789	-0.606474	-0.206545	0.033652		Discard	Discard			9	9	8	8	0	69.279	P62750;H7BY10;K7EJV9;K7ERT8;A8MUS3;K7EMA7	P62750;H7BY10;K7EJV9;K7ERT8;A8MUS3;K7EMA7	60S ribosomal protein L23a
YARS	26.9277	-0.259864	-0.654377	-0.143564	0.0183493		Discard	Discard			31	23	25	28	0	257.67	P54577;A0A6Q8PFX2;A0A0C4DGZ5;A0A6Q8PFX4;A0A6Q8PF15;A0A6Q8PFC1	P54577;A0A6Q8PFX2	Tyrosine--tRNA ligase, cytoplasmic;Tyrosine--tRNA ligase, cytoplasmic, N-terminally processed
YBX1	28.3497	-0.260002	-0.241594	-0.216518	-0.321892		Discard	Discard			11	9	7	9	0	288.83	P67809;H0Y449;Q9Y2T7;C9J5V9	P67809;H0Y449	Nuclease-sensitive element-binding protein 1
ICAM4	21.9604	-0.261705	-0.265813	-0.257597	NaN		Discard	Discard			2	2	2	1	0	12.141	Q14773	Q14773	Intercellular adhesion molecule 4
UBE2S	27.55	-0.261707	-0.336227	-0.239515	-0.209378		Discard	Discard			7	6	7	6	0	70.706	Q16763;K7EPJ1;K7EM75	Q16763;K7EPJ1	Ubiquitin-conjugating enzyme E2 S
WDR61	23.3705	-0.263116	-0.372673	-0.095882	-0.320792		Discard	Discard			5	3	4	4	0	60.796	Q9GZS3;H0YN81;H0YMF9;H0YL19;H0YM76;H0YLA1;H3BQA8	Q9GZS3;H0YN81;H0YMF9;H0YL19	WD repeat-containing protein 61;WD repeat-containing protein 61, N-terminally processed
CCDC47	24.7009	-0.264411	-0.483259	-0.0580073	-0.251968		Discard	Discard			7	7	7	4	0	88.053	Q96A33;A0A087WYW6;J3QR89	Q96A33	Coiled-coil domain-containing protein 47
PPA1	26.047	-0.264798	-0.405012	-0.171775	-0.217608		Discard	Discard			12	11	9	10	0	141.21	Q15181;Q5SQT6	Q15181;Q5SQT6	Inorganic pyrophosphatase
SUB1	28.5268	-0.266271	-0.0114571	-0.474111	-0.313244		Discard	Discard			6	5	5	5	0	42.741	P53999	P53999	Activated RNA polymerase II transcriptional coactivator p15
PRIM2	21.4781	-0.267626	-0.67542	-0.0670922	-0.0603672		Discard	Discard			4	3	3	2	0	38.708	P49643;A0A5F9ZHU7;A0A096LP51	P49643;A0A5F9ZHU7	DNA primase large subunit
SCP2	25.3775	-0.268404	-0.328942	-0.188151	-0.288117		Discard	Discard			7	7	6	6	0	74.148	P22307;H0YF61;H0YD06	P22307;H0YF61	Non-specific lipid-transfer protein
GTPBP4	23.6301	-0.268573	-0.294296	0.0170667	-0.52849		Discard	Discard			10	9	8	8	0	102.94	Q9BZE4;Q5T3R7	Q9BZE4	Nucleolar GTP-binding protein 1
EIF4H	25.2488	-0.268622	-0.674291	-0.116129	-0.0154471		Discard	Discard			7	6	6	4	0	142.4	Q15056;A0A7I2V4E4;A0A7I2V385;A0A7I2V3E4;A0A7I2V3D5;A0A7I2V4V9	Q15056;A0A7I2V4E4;A0A7I2V385	Eukaryotic translation initiation factor 4H
WDR46	22.7929	-0.268656	-0.261241	-0.300129	-0.2446		Discard	Discard			5	3	4	2	0	29.39	O15213;H0Y6G3	O15213	WD repeat-containing protein 46
CDK4	22.5833	-0.269649	-0.516306	0.0255958	-0.318236		Discard	Discard			5	3	5	2	0	31.611	P11802;F8VWX7;F8VTV8;F8VYH9;F8VZ51;F8VZZ0;Q96BE9;F8W1L8;F8VXD2;F8VYY1;Q9BVE2;A0A2R8YD28;A0A087WZU2;A0A2R8YF61;A0A2R8Y7W5;J3QSD7;A0A087X209;E5RGN0;A0A2R8Y4Z0;Q9NYV4;E7EUK8;A0A2R8YEB7;H0YAZ9;Q14004;A0A2R8Y644;Q96Q40;Q07002;O94921;Q00536;P50750;F8VZ13	P11802;F8VWX7;F8VTV8;F8VYH9;F8VZ51;F8VZZ0	Cyclin-dependent kinase 4
CENPV	24.0553	-0.270283	-0.759771	-0.0495913	-0.00148678		Discard	Discard			2	2	2	1	0	20.922	A0A0M3HER2;Q7Z7K6	A0A0M3HER2;Q7Z7K6	Centromere protein V
LYRM7	24.1054	-0.27038	-0.210112	-0.458644	-0.142385		Discard	Discard			1	1	1	1	0.0020064	10.581	Q5U5X0	Q5U5X0	Complex III assembly factor LYRM7
RPS20	29.7809	-0.270459	-0.564627	-0.138743	-0.108005		Discard	Discard			4	4	4	3	0	43.496	P60866;E5RIP1;E5RJX2;G3XAN0	P60866;E5RIP1;E5RJX2;G3XAN0	40S ribosomal protein S20
PABPN1	25.3447	-0.271505	-0.274948	-0.264443	-0.275123		Discard	Discard			5	4	5	3	0	61.495	Q86U42;H0YJH9;B4DEH8;G3V4T2;A0A7I2V383	Q86U42;H0YJH9;B4DEH8;G3V4T2;A0A7I2V383	Polyadenylate-binding protein 2
YWHAB	25.869	-0.271592	-0.179858	-0.275891	-0.359027		Discard	Discard			6	6	5	6	0	248.4	P31946;Q4VY20;A0A0J9YWZ2;Q4VY19;A0A0J9YWE8	P31946	14-3-3 protein beta/alpha;14-3-3 protein beta/alpha, N-terminally processed
TMOD3	24.743	-0.271821	-0.167021	-0.456227	-0.192216		Discard	Discard			7	6	5	4	0	67.745	Q9NYL9;H0YKU1;H0YNJ8;H0YNU8	Q9NYL9;H0YKU1;H0YNJ8	Tropomodulin-3
C1orf122	20.3288	-0.272827	-0.182328	-0.363327	NaN		Discard	Discard			1	1	1	0	0.0025	6.755	Q6ZSJ8	Q6ZSJ8	Uncharacterized protein C1orf122
DERA	21.6108	-0.273902	-0.665249	0.0694271	-0.225886		Discard	Discard			1	1	1	1	0.0019531	8.8218	Q9Y315;G3V158;E9PPM8	Q9Y315;G3V158;E9PPM8	Deoxyribose-phosphate aldolase
CHD4	17.6129	-0.274717	-0.593354	-0.124267	-0.106529		Discard	Discard			3	1	1	3	0	19.21	Q14839;A0A0C4DGG9;A0A2R8Y521;A0A2R8Y212;F5GWX5;A0A2R8YFD8;A0A2U3TZM0;A0A2R8Y4X2;A0A2R8YFK9;A0A2R8Y5J0;A0A2R8YD40;A0A2R8YDJ9;A0A2R8Y425;A0A2R8Y445;A0A2R8YER1;A0A2R8Y8C1;A0A2R8YDW2;A0A2R8Y7I0;Q8TDI0;A0A2R8Y5Z7;A0A2R8Y685;A0A2R8Y8B3;K7EMY3;A0A2R8Y7M9;A0A2R8Y5M9;A0A2R8YE38	Q14839;A0A0C4DGG9;A0A2R8Y521;A0A2R8Y212;F5GWX5;A0A2R8YFD8;A0A2U3TZM0;A0A2R8Y4X2;A0A2R8YFK9;A0A2R8Y5J0;A0A2R8YD40;A0A2R8YDJ9;A0A2R8Y425;A0A2R8Y445;A0A2R8YER1;A0A2R8Y8C1;A0A2R8YDW2;A0A2R8Y7I0	Chromodomain-helicase-DNA-binding protein 4
STMN1;STMN2	24.5246	-0.275254	-0.196575	-0.42196	-0.207228		Discard	Discard			4	4	2	4	0	28.814	P16949;A2A2D0;Q93045;E5RGX5	P16949;A2A2D0;Q93045;E5RGX5	Stathmin;Stathmin-2
SEC11A	24.9259	-0.275686	-0.542963	-0.209245	-0.0748513		Discard	Discard			4	4	2	3	0	26.48	P67812;H0YNG3;H0YNX5;H0YNA5;H0YKT4	P67812;H0YNG3;H0YNX5;H0YNA5	Signal peptidase complex catalytic subunit SEC11A;Signal peptidase complex catalytic subunit SEC11;Signal peptidase I
HSPH1	26.0308	-0.276406	-0.174605	-0.774034	0.119423		Discard	Discard			21	18	19	18	0	323.31	Q92598;A0A0A0MSM0;R4GN69;Q5TBM3	Q92598;A0A0A0MSM0	Heat shock protein 105 kDa
MAP1LC3B;MAP1LC3B2;MAP1LC3A	29.5249	-0.277748	0.00432164	-0.505902	-0.331663		Discard	Discard			4	4	4	4	0	25.747	Q9GZQ8;A6NCE7;H3BTL1;Q9H492	Q9GZQ8;A6NCE7;H3BTL1;Q9H492	Microtubule-associated proteins 1A/1B light chain 3B;Microtubule-associated proteins 1A/1B light chain 3 beta 2;Microtubule-associated proteins 1A/1B light chain 3A
BPNT1	22.1717	-0.277774	-0.327837	-0.312312	-0.193173		Discard	Discard			6	4	3	4	0	46.098	O95861;A6NF51;F8VZG4;F8W1J0;F8VVW8;F8VRY7	O95861;A6NF51;F8VZG4;F8W1J0	3(2),5-bisphosphate nucleotidase 1
TAOK1;TAOK3	19.5712	-0.277879	-0.235416	NaN	-0.320342		Discard	Discard			2	1	2	1	0	13.814	Q7L7X3;Q9H2K8;H0YF68	Q7L7X3;Q9H2K8;H0YF68	Serine/threonine-protein kinase TAO1;Serine/threonine-protein kinase TAO3
SLC3A2	26.5502	-0.279114	-0.141844	-0.376938	-0.31856		Discard	Discard			19	15	16	16	0	243.21	P08195;F5GZS6;J3KPF3;F5H0E2;H0YFS2;F5GZI0;F5H867;F5GZR9;H0YFX4	P08195;F5GZS6;J3KPF3	4F2 cell-surface antigen heavy chain
TOMM5	26.0807	-0.27928	-0.26304	-0.305182	-0.269617		Discard	Discard			2	1	1	2	0.00081566	11.032	Q8N4H5;H3BUX3;H0YFG9;F8W8Z9	Q8N4H5;H3BUX3;H0YFG9;F8W8Z9	Mitochondrial import receptor subunit TOM5 homolog
NQO1	24.0419	-0.279935	-0.617145	-0.0259701	-0.19669		Discard	Discard			5	4	4	4	0	43.38	P15559;B4DLR8;H3BNV2;H3BRK3	P15559;B4DLR8;H3BNV2;H3BRK3	NAD(P)H dehydrogenase [quinone] 1
HARS	21.3914	-0.279975	-0.499708	-0.0439731	-0.296244		Discard	Discard			10	6	6	6	0	85.018	P12081;E7ETE2;A0A6Q8PHA5;A0A6Q8PF47;A0A6Q8PFF2;B4DDD8;A0A6Q8PHE3;A0A6Q8PF07;B4E1C5;A0A6Q8PFG9;A0A6Q8PHQ0;P49590;A0A2R8Y3N3;A0A2R8Y5P7;A0A2R8Y6I1;A0A6Q8PFN6;D6RJE6;D6RB22;B4DQ67;A0A2R8Y5E8;A0A2R8Y4X6;A0A2R8YCI2;D6RF05	P12081;E7ETE2;A0A6Q8PHA5;A0A6Q8PF47;A0A6Q8PFF2;B4DDD8;A0A6Q8PHE3;A0A6Q8PF07;B4E1C5	Histidine--tRNA ligase, cytoplasmic
PLK1	21.3975	-0.281444	0.129085	-0.359897	-0.61352		Discard	Discard			6	4	5	2	0	37.14	P53350;I3L2H5;I3L387	P53350	Serine/threonine-protein kinase PLK1
EMC2	21.8975	-0.281958	-0.251968	-0.274896	-0.31901		Discard	Discard			4	2	3	3	0	30.153	Q15006;E5RGJ2;H0YAS9	Q15006	ER membrane protein complex subunit 2
NDUFAF2	24.075	-0.283147	-0.235212	-0.23686	-0.377369		Discard	Discard			8	6	6	6	0	62.647	Q8N183;A0A7I2YQX2;D6RA56;A0A7I2V3X5;A0A7I2V4Z7;H0YA50	Q8N183;A0A7I2YQX2;D6RA56;A0A7I2V3X5;A0A7I2V4Z7	Mimitin, mitochondrial
NUDCD2	21.8446	-0.283213	-0.250268	-0.389092	-0.210279		Discard	Discard			2	2	1	2	0	35.699	Q8WVJ2;E5RFP0	Q8WVJ2;E5RFP0	NudC domain-containing protein 2
NME1-NME2;NME2;NME1	27.2633	-0.283705	-0.220076	-0.17989	-0.451149		Discard	Discard			13	11	13	8	0	187.55	Q32Q12;P22392;J3KPD9;E7ERL0;E5RHP0;F6XY72;O60361;C9K028	Q32Q12;P22392;J3KPD9;E7ERL0	Nucleoside diphosphate kinase;Nucleoside diphosphate kinase B
SPCS1	27.5615	-0.284367	-0.456227	-0.206995	-0.189878		Discard	Discard			2	2	2	2	0	19.697	A0A5F9YFS9;Q9Y6A9;C9JBL1	A0A5F9YFS9;Q9Y6A9;C9JBL1	Signal peptidase complex subunit 1
VDAC3	25.3327	-0.28449	-0.357714	-0.269599	-0.226156		Discard	Discard			6	6	6	4	0	90.309	Q9Y277;E5RK27;E5RFP6;E5RJN6;E5RHZ6;E5RHE1	Q9Y277;E5RK27;E5RFP6;E5RJN6;E5RHZ6	Voltage-dependent anion-selective channel protein 3
AGPAT6	21.1457	-0.284521	0.0578315	-0.354151	-0.557242		Discard	Discard			2	1	2	1	0	14.396	Q86UL3;E5RIA1;E5RHA6	Q86UL3;E5RIA1;E5RHA6	Glycerol-3-phosphate acyltransferase 4
PARP1	23.7671	-0.286785	-0.22781	-0.276992	-0.355553		Discard	Discard			20	16	17	14	0	148.27	P09874;A0A7I2V3E1;A0A7I2V5E9;A0A7I2V625;A0A7I2V384	P09874;A0A7I2V3E1	Poly [ADP-ribose] polymerase 1
UQCC2	21.9668	-0.287918	-0.106747	-0.46909	NaN		Discard	Discard			1	1	1	0	0	11.818	Q9BRT2;Q5TAQ0;V5IRT4	Q9BRT2;Q5TAQ0;V5IRT4	Ubiquinol-cytochrome-c reductase complex assembly factor 2
LSM12	23.6153	-0.288296	-0.346683	-0.201676	-0.316528		Discard	Discard			2	2	2	2	0	17.974	Q3MHD2;K7ELG9	Q3MHD2;K7ELG9	Protein LSM12 homolog
U2AF1	27.3138	-0.288952	-0.370247	-0.229112	-0.267496		Discard	Discard			5	5	5	4	0	48.283	Q01081;P0DN76;Q8WU68;K7EJH3;A0A1B0GW87;K7EJM7;M0QYK5;M0R2N4	Q01081;P0DN76	Splicing factor U2AF 35 kDa subunit
WDR74	22.1808	-0.289116	-0.504325	-0.0542875	-0.308734		Discard	Discard			2	2	1	2	0	14.585	Q6RFH5;E9PS41;H0YFP2	Q6RFH5;E9PS41;H0YFP2	WD repeat-containing protein 74
NUP153	17.6883	-0.289576	-0.687265	0.213005	-0.394468		Discard	Discard			2	1	1	2	0.00081867	11.12	P49790	P49790	Nuclear pore complex protein Nup153
HNRNPAB	25.8294	-0.289984	-0.38304	-0.248673	-0.238238		Discard	Discard			5	2	5	2	0	47.167	D6R9P3;D6RD18;D6RBZ0;Q99729	D6R9P3;D6RD18;D6RBZ0;Q99729	Heterogeneous nuclear ribonucleoprotein A/B
LMNB2	20.2164	-0.290243	-0.184195	-0.215865	-0.470669		Discard	Discard			3	2	3	1	0	23.781	Q03252	Q03252	Lamin-B2
RHOT2	18.678	-0.2924	-0.385676	NaN	-0.199123		Discard	Discard			1	1	0	1	0	16.636	Q8IXI1;H3BST5	Q8IXI1;H3BST5	Mitochondrial Rho GTPase 2
ZNF384	20.604	-0.293085	-0.107119	-0.47905	NaN		Discard	Discard			1	1	1	1	0.0067114	6.1865	Q8TF68	Q8TF68	Zinc finger protein 384
PRPS1;PRPS1L1	20.6036	-0.293906	-0.0301919	-0.460846	-0.39068		Discard	Discard			1	1	1	1	0.00082953	11.381	P60891;B1ALA9;P21108;A0A0B4J207;A0A2R8Y7H4;A0A6Q8PG31;Q15244;A0A6Q8PGF9;A0A0A0MRQ9;A0A6Q8PHI4;A0A6Q8PGP2;A0A6Q8PEU0;A0A6Q8PG82;A0A6Q8PHK9;B1ALA7	P60891;B1ALA9;P21108;A0A0B4J207;A0A2R8Y7H4	Ribose-phosphate pyrophosphokinase 1;Ribose-phosphate pyrophosphokinase 3
CSNK2B;CSNK2B-LY6G5B-1181;CSNK2B-LY6G5B--991	26.014	-0.293972	-0.224098	-0.363846	NaN		Discard	Discard			3	3	2	3	0	56.9	P67870;Q5SRQ6;A0A7I2YQ78;Q5SRQ3;N0E472;A0A0G2JM12;A0A7I2V500;N0E644;A0A0G2JM58;A0A7I2YQQ2	P67870;Q5SRQ6;A0A7I2YQ78;Q5SRQ3;N0E472;A0A0G2JM12	Casein kinase II subunit beta
DYNC1LI1	20.5411	-0.294387	-0.262659	-0.332807	-0.287695		Discard	Discard			6	4	4	3	0	51.744	Q9Y6G9;E9PHI6;C9JGM7;C9JLW1	Q9Y6G9;E9PHI6	Cytoplasmic dynein 1 light intermediate chain 1
FUS	27.1606	-0.294775	-0.412616	-0.102357	-0.369352		Discard	Discard			10	9	10	8	0	113.21	P35637;H3BPE7	P35637;H3BPE7	RNA-binding protein FUS
CTSC	22.8547	-0.295954	-0.913787	0.216362	-0.190437		Discard	Discard			4	4	3	2	0	27.446	P53634;A0A7I2YQT5;A0A7I2V6E3;A0A7I2V466;A0A7I2V2Q8;A0A7I2V5C5;H0YCY8	P53634;A0A7I2YQT5;A0A7I2V6E3;A0A7I2V466;A0A7I2V2Q8;A0A7I2V5C5;H0YCY8	Dipeptidyl peptidase 1;Dipeptidyl peptidase 1 exclusion domain chain;Dipeptidyl peptidase 1 heavy chain;Dipeptidyl peptidase 1 light chain
NSFL1C	23.6838	-0.297511	-0.419025	-0.204881	-0.268626		Discard	Discard			9	5	6	9	0	95.967	Q9UNZ2;F2Z2K0	Q9UNZ2;F2Z2K0	NSFL1 cofactor p47
NDUFC2;KCTD14;NDUFC2-KCTD14	23.4997	-0.299121	-0.299294	-0.404764	-0.193305		Discard	Discard			3	2	3	2	0	17.427	O95298;E9PM14;A0A087WUM3;E9PQ53	O95298;E9PM14;A0A087WUM3;E9PQ53	NADH dehydrogenase [ubiquinone] 1 subunit C2;NADH dehydrogenase [ubiquinone] 1 subunit C2, isoform 2
PRDX1	27.2408	-0.299795	-0.201974	-0.392194	-0.305218		Discard	Discard			11	11	11	10	0	90.571	Q06830;A0A0A0MSI0;A0A0A0MRQ5	Q06830;A0A0A0MSI0	Peroxiredoxin-1
CPSF7	23.0627	-0.299845	-0.67985	-0.0861092	-0.133575		Discard	Discard			5	5	4	4	0	32.278	Q8N684;F5H669;J3QT54;F5H6M0;F5H047;C9JM38;C9J286;C9J323	Q8N684;F5H669;J3QT54;F5H6M0;F5H047	Cleavage and polyadenylation specificity factor subunit 7
PRPF40A	24.8987	-0.300425	-0.301479	-0.368924	-0.230872		Discard	Discard			14	10	14	9	0	135.18	O75400;A0A7N4I394;F5H578;H0YG38;H7C2N3;Q6NWY9;F8VU11	O75400;A0A7N4I394;F5H578	Pre-mRNA-processing factor 40 homolog A
MED20	23.3146	-0.300627	-0.179106	-0.323769	-0.399007		Discard	Discard			2	2	2	1	0	13.437	Q9H944;B7ZBQ1;A6PVP4;B7ZBQ3	Q9H944;B7ZBQ1;A6PVP4;B7ZBQ3	Mediator of RNA polymerase II transcription subunit 20
STX3	25.1977	-0.302833	-0.217776	-0.246481	-0.444243		Discard	Discard			5	2	5	4	0	62.062	Q13277;A0A0C4DGE4;A0A286YF28;A0A0J9YW33	Q13277;A0A0C4DGE4;A0A286YF28;A0A0J9YW33	Syntaxin-3
GALNT2	21.6217	-0.303181	-0.861133	0.0054719	-0.053883		Discard	Discard			6	3	4	2	0	43.186	Q10471	Q10471	Polypeptide N-acetylgalactosaminyltransferase 2;Polypeptide N-acetylgalactosaminyltransferase 2 soluble form
UTP18	22.4315	-0.303557	-0.477824	-0.224638	-0.208211		Discard	Discard			7	6	6	7	0	50.829	Q9Y5J1;J3QR85;J3KSR7;J3QLD6;J3QRG0	Q9Y5J1	U3 small nucleolar RNA-associated protein 18 homolog
AIFM1	24.8308	-0.304145	-0.144632	-0.409202	-0.358602		Discard	Discard			13	9	11	8	0	112.64	O95831;A0A6Q8PFQ8;A0A6Q8PFS4;A0A6Q8PHC0;A0A7I2PK44;A0A6Q8PHJ9;A0A6Q8PG15;A0A6Q8PFM5;A0A6Q8PFE1;A0A7I2RLJ8;A0A6Q8PFA7;A0A6Q8PFW2;A0A6Q8PF87;E9PMA0;A0A6Q8PHJ4	O95831;A0A6Q8PFQ8;A0A6Q8PFS4;A0A6Q8PHC0;A0A7I2PK44;A0A6Q8PHJ9;A0A6Q8PG15;A0A6Q8PFM5;A0A6Q8PFE1;A0A7I2RLJ8;A0A6Q8PFA7;A0A6Q8PFW2	Apoptosis-inducing factor 1, mitochondrial
VASP	23.1791	-0.304481	-0.656535	-0.204117	-0.0527902		Discard	Discard			8	5	7	5	0	54.602	P50552;K7EM16;K7EQD0;K7ENR7;K7ENL7	P50552	Vasodilator-stimulated phosphoprotein
ERH	26.7774	-0.304779	-0.104139	-0.406637	-0.403561		Discard	Discard			3	3	3	3	0	59.015	P84090;G3V279	P84090	Enhancer of rudimentary homolog
TEX264	20.7394	-0.306115	-0.730009	0.0174944	-0.20583		Discard	Discard			2	2	1	1	0	15.511	Q9Y6I9;A0A087WTU3	Q9Y6I9;A0A087WTU3	Testis-expressed sequence 264 protein
SNRPA	27.9747	-0.306601	-0.277604	-0.376976	-0.265223		Discard	Discard			5	5	5	5	0	57.879	P09012;M0R0G9;M0QXK2;M0R221;M0R2B8;M0R268;M0QZG7	P09012;M0R0G9;M0QXK2;M0R221;M0R2B8;M0R268	U1 small nuclear ribonucleoprotein A
ZC3H4	21.013	-0.306773	-0.379939	0.0760118	-0.616392		Discard	Discard			5	3	5	2	0	34.034	Q9UPT8;M0QY97	Q9UPT8;M0QY97	Zinc finger CCCH domain-containing protein 4
TOMM20	23.6838	-0.307285	-0.493804	NaN	-0.120765		Discard	Discard			3	2	2	1	0	19.273	Q15388	Q15388	Mitochondrial import receptor subunit TOM20 homolog
LAGE3	23.5199	-0.307323	-0.0727103	-0.447072	-0.402188		Discard	Discard			1	1	1	1	0	12.689	Q14657	Q14657	EKC/KEOPS complex subunit LAGE3
RPN2	24.8915	-0.308013	-0.281772	-0.346005	-0.296261		Discard	Discard			8	6	7	5	0	128.73	P04844;Q5JYR7;Q5JYR4;F2Z3K5	P04844;Q5JYR7	Dolichyl-diphosphooligosaccharide--protein glycosyltransferase subunit 2
CHEK1	20.5787	-0.308185	-0.435788	-0.258235	-0.230533		Discard	Discard			2	2	1	1	0	19.233	O14757;E7EPP6;E9PJI4;E9PPA5;E9PKQ3	O14757;E7EPP6;E9PJI4;E9PPA5;E9PKQ3	Serine/threonine-protein kinase Chk1
PSMB2	27.5098	-0.308548	-0.165095	-0.476197	-0.284353		Discard	Discard			7	7	7	6	0	80.505	P49721;A0A087WVV1	P49721;A0A087WVV1	Proteasome subunit beta type-2
CHTF8	26.0623	-0.308711	-0.424649	-0.16613	-0.335353		Discard	Discard			21	17	18	19	0	266.36	P0CG12	P0CG12	Chromosome transmission fidelity protein 8 homolog isoform 2
NOL11	21.1749	-0.309625	-0.433078	-0.578499	0.0827026		Discard	Discard			5	4	2	4	0	33.852	Q9H8H0;J3QLQ6;J3QR28	Q9H8H0;J3QLQ6	Nucleolar protein 11
PARK7	27.5406	-0.309627	-0.375366	-0.253103	-0.300413		Discard	Discard			8	7	8	7	0	66.21	Q99497;K7ELW0;K7EN27	Q99497;K7ELW0;K7EN27	Protein deglycase DJ-1
DGCR14	23.6666	-0.310504	-0.349952	-0.0809116	-0.500647		Discard	Discard			9	9	6	5	0	147.9	Q96DF8;F8WEF8	Q96DF8	Protein DGCR14
CCDC12	24.742	-0.310814	-0.613366	-0.139856	-0.179221		Discard	Discard			4	3	3	3	0	55.927	Q8WUD4;J3KR35;C9JUN5	Q8WUD4;J3KR35	Coiled-coil domain-containing protein 12
RPRD1A	16.5655	-0.31102	-0.320792	NaN	-0.301248		Discard	Discard			1	1	0	1	0.0048209	6.3854	Q96P16;A0A0C4DGQ6	Q96P16;A0A0C4DGQ6	Regulation of nuclear pre-mRNA domain-containing protein 1A
NFS1	19.6961	-0.311135	-0.83403	NaN	0.21176		Discard	Discard			3	2	2	1	0	19.226	Q9Y697;H7C0I5;H0YGN5;F2Z2E7	Q9Y697	Cysteine desulfurase, mitochondrial
FAM192A	22.6684	-0.31142	-0.268539	-0.357308	-0.308412		Discard	Discard			2	2	1	1	0	62.585	Q9GZU8;H3BU93;H3BQQ6;H3BTI2;H3BTP8;H3BSY6;H3BP64;H3BNK9;H3BUL4;H3BMX9	Q9GZU8;H3BU93;H3BQQ6;H3BTI2;H3BTP8;H3BSY6;H3BP64;H3BNK9;H3BUL4;H3BMX9	Protein FAM192A
PSMD1	21.5514	-0.311755	-0.126896	-0.525019	-0.283351		Discard	Discard			11	8	7	8	0	83.531	Q99460;A0A7I2V641;A0A087WW66;A0A7I2V523;A0A7I2V2K8;A0A7I2V479;A0A7I2YQY1;A0A7I2V262;A0A7I2V5C8;A0A7I2YQI9;A0A7I2V4X0;A0A7I2V491;A0A7I2V4A5;C9J9M4;F8WCE3;H7BZR6	Q99460;A0A7I2V641;A0A087WW66;A0A7I2V523;A0A7I2V2K8;A0A7I2V479;A0A7I2YQY1;A0A7I2V262;A0A7I2V5C8;A0A7I2YQI9;A0A7I2V4X0;A0A7I2V491	26S proteasome non-ATPase regulatory subunit 1
USP39	21.461	-0.312064	-0.326968	-0.534099	-0.0751248		Discard	Discard			6	4	5	4	0	70.404	Q53GS9;A0A087X1B2;B9A018;A0A087WW31	Q53GS9;A0A087X1B2;B9A018	U4/U6.U5 tri-snRNP-associated protein 2
MRTO4	26.1638	-0.312172	-0.354095	-0.172051	-0.410371		Discard	Discard			8	7	8	6	0	74.068	Q9UKD2	Q9UKD2	mRNA turnover protein 4 homolog
ABI1	22.4199	-0.313189	-0.1708	-0.343074	-0.425695		Discard	Discard			2	1	1	2	0	13.215	Q8IZP0;B6VEX4;A0A0A0MRT6	Q8IZP0;B6VEX4;A0A0A0MRT6	Abl interactor 1
ZNF207	26.4037	-0.313586	-0.0505473	-0.489909	-0.400301		Discard	Discard			4	4	4	4	0	67.934	O43670;J3QRS9;X6R4W8;J3KS31;J3QS27;J3KTL1;J3KRB6;J3KRW6;H0Y3M2	O43670;J3QRS9;X6R4W8;J3KS31	BUB3-interacting and GLEBS motif-containing protein ZNF207
TRIM27	23.6736	-0.315011	-0.360434	-0.237677	-0.346922		Discard	Discard			4	3	2	2	0	32.192	P14373;A0A0G2JIZ4;A0A140T9Q6;A0A140T9B9;A0A140T9N6;A0A140T9V9;H0Y551	P14373;A0A0G2JIZ4	Zinc finger protein RFP
IGF2BP3	22.0108	-0.315248	-0.610653	-0.155004	-0.180087		Discard	Discard			7	7	6	4	0	75.315	O00425;F8WD15	O00425	Insulin-like growth factor 2 mRNA-binding protein 3
DBNL	22.2912	-0.315666	-0.588444	0.304978	-0.663534		Discard	Discard			5	4	4	3	0	51.491	Q9UJU6;B4DDD6;H0Y5J4;F8WBG8;F2Z2V3;F8WB73;F8WCK3;F2Z3E3;F8WC20;F8WBB2;F8WFE1	Q9UJU6;B4DDD6;H0Y5J4	Drebrin-like protein
RRP15	23.4179	-0.316196	-0.45182	-0.191426	-0.305343		Discard	Discard			7	5	7	5	0	44.602	Q9Y3B9	Q9Y3B9	RRP15-like protein
CDC5L	23.9419	-0.316685	-0.332989	-0.241663	-0.375403		Discard	Discard			16	12	14	12	0	159.61	Q99459	Q99459	Cell division cycle 5-like protein
DPP3	19.6745	-0.317074	-0.622799	-0.15258	-0.175843		Discard	Discard			1	1	1	1	0.001967	9.0527	Q9NY33;E9PNX5;E9PKK8;E9PQ14;E9PPK9;G3V1D3;G3V180	Q9NY33;E9PNX5;E9PKK8;E9PQ14;E9PPK9;G3V1D3;G3V180	Dipeptidyl peptidase 3
SYNCRIP	26.3874	-0.317432	-0.235314	-0.236605	-0.480378		Discard	Discard			14	13	14	12	0	209.07	O60506;A0A7I2V4Z0;A0A7I2YQN2;A0A7I2V2F2;A0A7I2V309;A0A7I2V5Q6;B7Z645;A0A7I2V346;A0A7I2YQV8;F6UXX1;A0A7I2V4J0;A0A7I2V2F0;H0YAA0	O60506;A0A7I2V4Z0;A0A7I2YQN2;A0A7I2V2F2;A0A7I2V309;A0A7I2V5Q6;B7Z645;A0A7I2V346;A0A7I2YQV8	Heterogeneous nuclear ribonucleoprotein Q
IMP4	22.7718	-0.317631	-0.499993	-0.135269	NaN		Discard	Discard			5	3	5	2	0	33.438	Q96G21;E7ENR5;H0Y714;B9A008;B8ZZ47	Q96G21;E7ENR5;H0Y714;B9A008;B8ZZ47	U3 small nucleolar ribonucleoprotein protein IMP4
TIAL1	25.4012	-0.31806	-0.143978	-0.345399	-0.464803		Discard	Discard			8	7	8	4	0	65.825	Q01085;E7ETJ9;E7ETC0;A6NKZ9	Q01085;E7ETJ9;E7ETC0	Nucleolysin TIAR
EIF4B	22.6114	-0.318303	-0.751587	-0.230194	0.0268709		Discard	Discard			7	5	5	3	0	51.201	P23588;E7EX17;F8VX11;F8W0K0;F8VRU1;F8VYE9;F8VSC7;F8VP89	P23588;E7EX17;F8VX11	Eukaryotic translation initiation factor 4B
FBL	26.9776	-0.319544	-0.383586	-0.341208	-0.233837		Discard	Discard			11	11	9	5	0	95.055	P22087;M0R299;M0QXL5;M0R0P1;M0R2Q4;M0R2U2;M0R1H0;M0R2B0	P22087;M0R299;M0QXL5;M0R0P1;M0R2Q4;M0R2U2;M0R1H0;M0R2B0	rRNA 2-O-methyltransferase fibrillarin
GSPT2	20.0132	-0.319731	-0.535813	-0.0777413	-0.345638		Discard	Discard			1	1	1	1	0	14.593	Q8IYD1	Q8IYD1	Eukaryotic peptide chain release factor GTP-binding subunit ERF3B
SDPR	23.1502	-0.320208	-0.788415	-0.384716	0.212507		Discard	Discard			7	6	5	2	0	65.924	O95810	O95810	Serum deprivation-response protein
LYPLA1	24.7704	-0.321439	-0.440361	-0.298442	-0.225514		Discard	Discard			2	2	2	2	0	13.53	O75608;A0A087X1K9;E5RGR0;B4DP64	O75608;A0A087X1K9;E5RGR0;B4DP64	Acyl-protein thioesterase 1
ACP1	24.1966	-0.323054	0.0139266	-0.819725	-0.163365		Discard	Discard			5	4	5	4	0	90.338	P24666;G5E9R5;F2Z2Q9;D3YTI2	P24666;G5E9R5;F2Z2Q9	Low molecular weight phosphotyrosine protein phosphatase
CLIC1	26.9614	-0.323488	-0.207628	-0.505636	-0.2572		Discard	Discard			7	6	7	7	0	104.74	O00299	O00299	Chloride intracellular channel protein 1
SLC1A5	25.9816	-0.323984	-0.404248	-0.212501	-0.355202		Discard	Discard			6	6	5	5	0	75.403	Q15758;M0QXM4;M0QX44;M0R144	Q15758;M0QXM4	Neutral amino acid transporter B(0);Amino acid transporter
CSTF2T	19.0393	-0.325053	-0.322686	NaN	-0.327421		Discard	Discard			2	1	1	1	0.00083056	11.408	Q9H0L4	Q9H0L4	Cleavage stimulation factor subunit 2 tau variant
RAVER1	22.3589	-0.32594	-0.567254	-0.0991853	-0.311381		Discard	Discard			6	2	6	3	0	51.176	A0A087WZ13;E9PAU2;Q8IY67;K7EKR9	A0A087WZ13;E9PAU2
MRPS36	26.6673	-0.326088	NaN	-0.0279985	-0.624177		Discard	Discard			4	4	3	4	0	33.297	P82909	P82909	28S ribosomal protein S36, mitochondrial
MRPL48	22.6527	-0.326124	-0.36175	-0.290498	NaN		Discard	Discard			1	1	1	0	0.005137	6.3559	Q96GC5;F5H702;F5H8D0	Q96GC5;F5H702;F5H8D0	39S ribosomal protein L48, mitochondrial
UBE2L3	27.8997	-0.327551	-0.229585	-0.285794	-0.467274		Discard	Discard			5	4	5	4	0	106.12	P68036;A0A1B0GUS4	P68036	Ubiquitin-conjugating enzyme E2 L3
HIST1H1C;HIST1H1E;HIST1H1D	30.0761	-0.329438	-0.214709	-0.507706	-0.2659		Discard	Discard			7	7	7	7	0	55.197	P16403;P10412;P16402;Q02539;P22492	P16403;P10412;P16402	Histone H1.2;Histone H1.4;Histone H1.3
GRWD1	20.6389	-0.329843	-0.819445	0.159758	NaN		Discard	Discard			3	2	3	1	0	29.506	Q9BQ67;M0QX71	Q9BQ67;M0QX71	Glutamate-rich WD repeat-containing protein 1
PPP1R14B	22.4582	-0.330211	-0.309771	NaN	-0.350651		Discard	Discard			1	1	0	1	0.0019771	9.2628	Q96C90	Q96C90	Protein phosphatase 1 regulatory subunit 14B
VIMP	24.3003	-0.331517	NaN	-0.341574	-0.321459		Discard	Discard			4	2	4	4	0	27.677	Q9BQE4;A0A182DWI4;E9PN30	Q9BQE4;A0A182DWI4;E9PN30	Selenoprotein S
TRAP1	25.3043	-0.336145	-0.419121	-0.337448	-0.251865		Discard	Discard			18	16	18	14	0	223.75	Q12931;I3L0K7;I3L239;I3L2D5;I3L253	Q12931;I3L0K7	Heat shock protein 75 kDa, mitochondrial
NSUN2	21.3359	-0.337509	-0.599899	-0.173368	-0.23926		Discard	Discard			8	5	8	3	0	71.378	Q08J23;A0A140T9Y7	Q08J23	tRNA (cytosine(34)-C(5))-methyltransferase
RNPEP	20.9162	-0.337746	-0.819827	-0.0109046	-0.182508		Discard	Discard			4	2	2	4	0	49.571	Q9H4A4;A6NKB8;A0A087WU27	Q9H4A4;A6NKB8	Aminopeptidase B
CDK6	22.7748	-0.339463	-0.494129	-0.169647	-0.354612		Discard	Discard			6	5	5	4	0	44.134	Q00534	Q00534	Cyclin-dependent kinase 6
NIT2	20.4902	-0.340076	-0.538115	-0.21486	-0.267253		Discard	Discard			1	1	1	1	0	12.736	Q9NQR4	Q9NQR4	Omega-amidase NIT2
NDUFB9	23.6869	-0.340602	-0.315145	-0.301017	-0.405643		Discard	Discard			4	3	1	2	0	55.443	Q9Y6M9;A0A7I2V620;E9PH64;A0A3B3IT57;E7EWZ0;E9PF49;A0A7I2YQN0	Q9Y6M9;A0A7I2V620;E9PH64;A0A3B3IT57;E7EWZ0;E9PF49	NADH dehydrogenase [ubiquinone] 1 beta subcomplex subunit 9
SRSF6	22.3745	-0.340704	-0.598959	-0.295075	-0.128077		Discard	Discard			5	4	4	4	0	32.775	Q13247;A0A590UJK4;A0A590UK01;A0A590UJP7;A0A590UK80;Q08170;A0A0D9SEM4;Q13243;B4DJK0;B4DUA4	Q13247;A0A590UJK4;A0A590UK01;A0A590UJP7;A0A590UK80	Serine/arginine-rich splicing factor 6
NOL7	26.2887	-0.341171	-0.225514	-0.566485	-0.231515		Discard	Discard			7	6	6	6	0	56.771	Q9UMY1;H7C2B1	Q9UMY1;H7C2B1	Nucleolar protein 7
ATF7	21.2841	-0.341183	-0.367992	-0.314374	NaN		Discard	Discard			1	1	1	0	0	13.73	P17544;K7ELQ4	P17544;K7ELQ4	Cyclic AMP-dependent transcription factor ATF-7
NUDC	27.9373	-0.34151	-0.210262	-0.592158	-0.222111		Discard	Discard			16	15	13	13	0	166.97	Q9Y266;A0A0A0MSU9;A0A0A0MSS4	Q9Y266	Nuclear migration protein nudC
RPLP2	28.0662	-0.342121	-0.535394	-0.173075	-0.317894		Discard	Discard			7	7	7	6	0	73.583	P05387;H0YDD8	P05387	60S acidic ribosomal protein P2
NDUFB10	25.3221	-0.342474	-0.449769	-0.00975664	-0.567896		Discard	Discard			7	6	5	3	0	51.605	O96000;H3BPJ9;H3BV16	O96000;H3BPJ9;H3BV16	NADH dehydrogenase [ubiquinone] 1 beta subcomplex subunit 10
ACAA1	19.0752	-0.342775	-0.324022	-0.141828	-0.562474		Discard	Discard			2	1	2	1	0	12.424	P09110;H7C131;C9JDE9;H0Y4D4	P09110;H7C131;C9JDE9;H0Y4D4	3-ketoacyl-CoA thiolase, peroxisomal
MBD3	23.6971	-0.343219	-0.679273	-0.137934	-0.212451		Discard	Discard			4	4	4	3	0	34.792	O95983;K7EIE8;A0A087WT34;A0A087X1H1;A0A0A0MTS6	O95983;K7EIE8;A0A087WT34;A0A087X1H1;A0A0A0MTS6	Methyl-CpG-binding domain protein 3
PMVK	20.1713	-0.344264	NaN	-0.492119	-0.196409		Discard	Discard			1	0	1	1	0.0025063	6.7924	Q15126	Q15126	Phosphomevalonate kinase
RAN	30.1006	-0.344321	-0.467853	-0.28539	-0.279721		Discard	Discard			11	9	11	9	0	212.17	P62826;B5MDF5;J3KQE5;F5H018;H0YFC6;B4DV51;A0A087X0W0	P62826;B5MDF5;J3KQE5;F5H018;H0YFC6	GTP-binding nuclear protein Ran
PDCL3	24.2271	-0.34489	-0.387468	-0.379845	-0.267357		Discard	Discard			4	2	2	4	0	23.272	Q9H2J4;C9JST4;H7BZP2	Q9H2J4	Phosducin-like protein 3
YBX3	24.0596	-0.345002	NaN	-0.269338	-0.420665		Discard	Discard			3	1	3	3	0	71.324	P16989;A0A0D9SEI8	P16989	Y-box-binding protein 3
GADD45GIP1	20.8251	-0.345726	-0.452649	0.0889556	-0.673486		Discard	Discard			3	3	3	2	0	25.765	Q8TAE8	Q8TAE8	Growth arrest and DNA damage-inducible proteins-interacting protein 1
PNKP	19.2165	-0.346528	-0.710968	-0.340112	0.0114957		Discard	Discard			2	1	2	1	0	13.372	Q96T60;M0QYI1;M0R3C8;A0A0D9SFL2;M0QYH2;M0QX49;A0A1B0GU66;A0A0D9SEV0;M0R000	Q96T60;M0QYI1;M0R3C8;A0A0D9SFL2;M0QYH2;M0QX49;A0A1B0GU66;A0A0D9SEV0;M0R000	Bifunctional polynucleotide phosphatase/kinase;Polynucleotide 3-phosphatase;Polynucleotide 5-hydroxyl-kinase
PTRH2	26.1738	-0.347634	-0.704395	-0.0859713	-0.252535		Discard	Discard			4	4	4	4	0	71.03	Q9Y3E5;J3KQ48	Q9Y3E5;J3KQ48	Peptidyl-tRNA hydrolase 2, mitochondrial
NGDN	24.9653	-0.347682	-0.327946	-0.275716	-0.439383		Discard	Discard			5	3	5	3	0	50.175	Q8NEJ9;G3V4G1;H0YJ17	Q8NEJ9;G3V4G1;H0YJ17	Neuroguidin
CCDC86	23.9096	-0.347812	-0.455871	-0.298442	-0.289122		Discard	Discard			6	4	6	5	0	44.791	Q9H6F5;H0YG79	Q9H6F5;H0YG79	Coiled-coil domain-containing protein 86
SQLE	23.4204	-0.348126	0.225768	-1.21595	-0.0541976		Discard	Discard			7	5	6	2	0	69.284	Q14534;E7EVQ6;H0YBN7;E5RJH9	Q14534;E7EVQ6	Squalene monooxygenase
DAZAP1	26.1945	-0.349936	-0.507132	-0.209178	-0.333498		Discard	Discard			3	3	3	2	0	52.081	Q96EP5;K7EQ55;K7EK33;K7EQ02	Q96EP5;K7EQ55;K7EK33;K7EQ02	DAZ-associated protein 1
DDOST	21.5265	-0.350262	-0.468571	-0.428896	-0.153318		Discard	Discard			7	4	7	3	0	62.522	P39656;A0A0C4DGS1;U3KQ84	P39656;A0A0C4DGS1	Dolichyl-diphosphooligosaccharide--protein glycosyltransferase 48 kDa subunit
IFITM3;IFITM2;IFITM1	24.67	-0.350614	-0.208028	-0.637985	-0.20583		Discard	Discard			2	2	2	1	0	20.107	Q01628;E9PS44;Q01629;P13164;H7BYV1;E9PQN9	Q01628;E9PS44;Q01629;P13164;H7BYV1;E9PQN9	Interferon-induced transmembrane protein 3;Interferon-induced transmembrane protein 2;Interferon-induced transmembrane protein 1
MAT2B	23.9879	-0.35165	-0.544203	-0.388412	-0.122334		Discard	Discard			6	6	6	5	0	57.402	Q9NZL9;E5RJR3;H7C0X7	Q9NZL9	Methionine adenosyltransferase 2 subunit beta
HIST1H2BB;HIST2H2BE;HIST1H2BO;HIST1H2BJ;HIST3H2BB	32.5294	-0.352995	-0.683252	-0.241953	-0.13378		Discard	Discard			6	6	6	6	0	71.196	P33778;Q16778;P23527;P06899;Q8N257;Q6DRA6;Q6DN03	P33778;Q16778;P23527;P06899;Q8N257	Histone H2B type 1-B;Histone H2B type 2-E;Histone H2B type 1-O;Histone H2B type 1-J;Histone H2B type 3-B
RPL35	28.0597	-0.353867	-0.806039	-0.0468168	-0.208744		Discard	Discard			4	3	3	4	0	48.067	P42766;F2Z388	P42766;F2Z388	60S ribosomal protein L35
SRSF7	24.5188	-0.354738	-0.520956	-0.0421003	-0.501157		Discard	Discard			4	3	3	2	0	28.566	Q16629;A0A0B4J1Z1;C9JAB2;F8WEA1	Q16629;A0A0B4J1Z1;C9JAB2	Serine/arginine-rich splicing factor 7
HNRNPA2B1;HNRPA2B1	29.7581	-0.355486	-0.259668	-0.36125	-0.445539		Discard	Discard			18	13	18	10	0	323.31	P22626;A0A7I2V4I6;A0A7I2V323;A0A7I2V4N1;A0A7I2V3P1;A0A7I2V3P7;A0A7I2V4S4;A0A087WUI2;A0A024RA28;A0A7I2V4N0;A0A7I2YQN4	P22626;A0A7I2V4I6;A0A7I2V323;A0A7I2V4N1;A0A7I2V3P1;A0A7I2V3P7;A0A7I2V4S4;A0A087WUI2;A0A024RA28;A0A7I2V4N0;A0A7I2YQN4	Heterogeneous nuclear ribonucleoproteins A2/B1
CHCHD3	24.89	-0.355893	-0.10386	-0.541975	-0.421844		Discard	Discard			7	6	6	4	0	68.535	Q9NX63;C9JRZ6;F8WAR4;A0A286YEX5	Q9NX63;C9JRZ6;F8WAR4;A0A286YEX5	MICOS complex subunit MIC19
PRPF38A	20.4897	-0.357208	NaN	-0.393046	-0.321369		Discard	Discard			1	0	1	1	0.0019693	9.1066	Q8NAV1	Q8NAV1	Pre-mRNA-splicing factor 38A
MMAB	20.0151	-0.357283	-0.721516	-0.375646	0.0253123		Discard	Discard			2	1	1	2	0	16.773	Q96EY8;F5H4Z7;F5H079;A0A087X114;S4R3Z1;S4R3P5	Q96EY8;F5H4Z7;F5H079;A0A087X114;S4R3Z1;S4R3P5	Cob(I)yrinic acid a,c-diamide adenosyltransferase, mitochondrial
CPNE3	19.8344	-0.357874	-0.503855	-0.124739	-0.445028		Discard	Discard			5	4	5	4	0	31.275	O75131;A0A087WYQ3;Q86YQ8;Q96A23;Q9UBL6;Q8IYJ1;Q96FN4;Q9HCH3;A0A087WUS8;A0A087WXR6;E5RHZ0;E7ENV7;O95741	O75131	Copine-3
AK2	27.6101	-0.358239	-0.246156	-0.554782	-0.273779		Discard	Discard			12	11	12	9	0	226.69	P54819;F8W1A4;F8VZG5;A0A5F9ZHP2;F8VY04;A0A5K1VW67;G3V213;F8VPP1	P54819;F8W1A4;F8VZG5;A0A5F9ZHP2;F8VY04;A0A5K1VW67;G3V213	Adenylate kinase 2, mitochondrial;Adenylate kinase 2, mitochondrial, N-terminally processed;Adenylate kinase 2, mitochondrial
PIP4K2C	20.683	-0.358547	NaN	-0.291981	-0.425114		Discard	Discard			1	1	1	1	0	15.802	Q8TBX8	Q8TBX8	Phosphatidylinositol 5-phosphate 4-kinase type-2 gamma
AAR2	22.1999	-0.359167	-0.494556	-0.223778	NaN		Discard	Discard			4	2	4	1	0	49.733	Q9Y312;A2A2Q9	Q9Y312;A2A2Q9	Protein AAR2 homolog
NAA50	26.3151	-0.359858	-0.312886	-0.342872	-0.423816		Discard	Discard			10	9	9	7	0	76.951	Q9GZZ1;C9J5D1;E7EQ69;A0A087WWJ2;B0AZT5;C9JZU6;C9J5J3;A0A0D9SF32;F8WCK0	Q9GZZ1;C9J5D1;E7EQ69;A0A087WWJ2;B0AZT5	N-alpha-acetyltransferase 50
RBM22	22.7162	-0.359956	-0.440459	-0.402207	-0.237201		Discard	Discard			4	3	4	3	0	29.525	Q9NW64;E5RJW4	Q9NW64	Pre-mRNA-splicing factor RBM22
HNRNPR	25.0418	-0.360081	-0.171482	-0.357345	-0.551416		Discard	Discard			11	11	10	9	0	110.22	O43390;B4DT28;A0A6Q8PEX7;A0A6Q8PH35;A0A6Q8PH31;A0A6Q8PHG0;A0A286YEZ8	O43390;B4DT28;A0A6Q8PEX7;A0A6Q8PH35;A0A6Q8PH31	Heterogeneous nuclear ribonucleoprotein R
ZPR1	20.3742	-0.360127	-0.49826	NaN	-0.221993		Discard	Discard			3	3	0	2	0	19.169	O75312;H7C0E5;H7BZM7	O75312;H7C0E5;H7BZM7	Zinc finger protein ZPR1
PFDN2	25.0568	-0.360953	-0.399483	-0.57467	-0.108705		Discard	Discard			4	3	3	4	0	43.325	Q9UHV9	Q9UHV9	Prefoldin subunit 2
RPAP3	21.3077	-0.361207	-0.625578	-0.236639	-0.221405		Discard	Discard			5	3	4	4	0	48.166	Q9H6T3	Q9H6T3	RNA polymerase II-associated protein 3
HIST1H1B	25.032	-0.361211	-0.406904	-0.428158	-0.248571		Discard	Discard			4	3	4	4	0	25.779	P16401	P16401	Histone H1.5
LUC7L3	21.831	-0.362317	-0.328689	-0.527595	-0.230668		Discard	Discard			4	3	3	3	0	49.444	O95232;J3KPP4;D6RDI2;D6RHH0;U3KQT3;H0YA81	O95232;J3KPP4;D6RDI2	Luc7-like protein 3
ANAPC10	21.9225	-0.362497	-0.0697092	-0.588769	-0.429013		Discard	Discard			1	1	1	1	0.0054533	6.3031	Q9UM13;D6R9Q5;A0A3B3ISY7;A0A286YEY6;D6RD74;D6RA92	Q9UM13;D6R9Q5;A0A3B3ISY7;A0A286YEY6;D6RD74;D6RA92	Anaphase-promoting complex subunit 10
LSM1	24.6167	-0.36503	-0.826591	0.0965318	NaN		Discard	Discard			1	1	1	1	0	11.768	O15116	O15116	U6 snRNA-associated Sm-like protein LSm1
GTF2F2	21.3853	-0.366953	-0.459655	-0.255753	-0.38545		Discard	Discard			2	1	2	1	0	13.546	P13984	P13984	General transcription factor IIF subunit 2
ABCF1	20.5723	-0.367031	-0.586038	-0.288276	-0.22678		Discard	Discard			3	2	3	1	0	21.994	Q8NE71;H0YGW7;Q5STZ8;A0A0G2JIC2	Q8NE71;H0YGW7;Q5STZ8;A0A0G2JIC2	ATP-binding cassette sub-family F member 1
CHMP3	23.3086	-0.370276	-0.239089	-0.35535	-0.516388		Discard	Discard			2	2	1	2	0	12.469	Q9Y3E7;A0A140T963	Q9Y3E7;A0A140T963	Charged multivesicular body protein 3
PPM1A	21.1348	-0.370792	-0.217994	-0.56781	-0.32657		Discard	Discard			2	2	2	2	0	12.439	P35813;E9PL75;E9PJN3;E9PKB5	P35813;E9PL75;E9PJN3;E9PKB5	Protein phosphatase 1A
ZNF787	21.9437	-0.37132	-0.622643	-0.0637408	-0.427576		Discard	Discard			2	2	2	2	0	14.536	Q6DD87	Q6DD87	Zinc finger protein 787
MYH10	19.3165	-0.371445	-0.417579	-0.819496	0.122739		Discard	Discard			5	3	3	2	0	49.997	P35580	P35580	Myosin-10
SERBP1	27.5238	-0.37222	-0.438581	-0.329395	-0.348684		Discard	Discard			18	17	18	13	0	323.31	Q8NC51	Q8NC51	Plasminogen activator inhibitor 1 RNA-binding protein
UFC1	22.9441	-0.375177	-0.501606	-0.236928	-0.386996		Discard	Discard			2	2	2	2	0	12.264	Q9Y3C8	Q9Y3C8	Ubiquitin-fold modifier-conjugating enzyme 1
CISD1	25.6607	-0.37548	-0.624866	-0.328417	-0.173157		Discard	Discard			4	4	3	3	0	57.045	Q9NZ45	Q9NZ45	CDGSH iron-sulfur domain-containing protein 1
BZW2	24.8297	-0.37561	-0.705288	-0.203801	-0.217742		Discard	Discard			9	8	8	7	0	74.34	Q9Y6E2;E7ETZ4;Q75MG1;B5MCH7;E9PFD4;B5MCE7;E7EMS9;E9PFE3;C9JF98;F8WDX8	Q9Y6E2;E7ETZ4;Q75MG1;B5MCH7;E9PFD4;B5MCE7	Basic leucine zipper and W2 domain-containing protein 2
PES1	21.3751	-0.376105	-0.333171	-0.414134	-0.38101		Discard	Discard			4	2	3	3	0	26.645	O00541;B5MCF9;B3KXD6	O00541;B5MCF9;B3KXD6	Pescadillo homolog
GPR89B;GPR89A	21.2134	-0.376693	NaN	-0.490882	-0.262504		Discard	Discard			2	2	2	2	0	24.73	P0CG08;B7ZAQ6;A0A087WW78;A0A087WW82;U3KPV2;E9PKY3	P0CG08;B7ZAQ6;A0A087WW78;A0A087WW82;U3KPV2;E9PKY3	Golgi pH regulator B;Golgi pH regulator A
THUMPD3	18.3393	-0.377335	-0.612968	-0.141701	NaN		Discard	Discard			4	2	2	4	0	26.136	Q9BV44;H7C0R6;H7C3J3	Q9BV44;H7C0R6;H7C3J3	THUMP domain-containing protein 3
IER3IP1	24.4647	-0.377374	-0.149569	-0.605179	NaN		Discard	Discard			2	1	2	1	0	15.565	Q9Y5U9;A0A1W2PNR9	Q9Y5U9;A0A1W2PNR9	Immediate early response 3-interacting protein 1
ABCF2	21.7551	-0.377949	-0.619337	-0.0849152	-0.429595		Discard	Discard			6	5	6	5	0	39.616	Q9UG63;C9JHK9;C9JZV3	Q9UG63;C9JHK9;C9JZV3	ATP-binding cassette sub-family F member 2
DDX19A;DDX19B	22.2485	-0.378083	-0.559601	-0.248005	-0.326643		Discard	Discard			5	4	3	5	0	82.143	Q9NUU7;I3L0H8;Q9UMR2;H3BTB3;F6QDS0;H3BQK0;H3BMQ5;H3BN59;H3BP36;H3BP50;J3QRH0;H3BSL8;I3L352	Q9NUU7;I3L0H8;Q9UMR2;H3BTB3;F6QDS0;H3BQK0;H3BMQ5;H3BN59	ATP-dependent RNA helicase DDX19A;ATP-dependent RNA helicase DDX19B
DHX30	18.2349	-0.378118	-1.0632	0.306962	NaN		Discard	Discard			5	2	1	2	0	31.334	Q7L2E3;H7BXY3;F6R0H4	Q7L2E3;H7BXY3	Putative ATP-dependent RNA helicase DHX30
RPS26;RPS26P11	27.4932	-0.379286	-0.580569	-0.378869	-0.17842		Discard	Discard			2	2	2	2	0	19.301	P62854;Q5JNZ5	P62854;Q5JNZ5	40S ribosomal protein S26;Putative 40S ribosomal protein S26-like 1
PAFAH1B2	22.7457	-0.380644	-0.821152	0.0485151	-0.369296		Discard	Discard			2	1	2	2	0	23.659	P68402	P68402	Platelet-activating factor acetylhydrolase IB subunit beta
WDR18	22.3459	-0.380974	-0.599703	-0.133654	-0.409566		Discard	Discard			6	5	5	4	0	38.194	Q9BV38;U3KQC1;A0A0A0MQU0;K7EIR0;K7EML4;A0A087X237;K7EKX5	Q9BV38;U3KQC1;A0A0A0MQU0;K7EIR0;K7EML4	WD repeat-containing protein 18
TMEM33	24.0267	-0.381271	-0.416577	-0.33805	-0.389187		Discard	Discard			4	4	3	4	0	30.475	P57088;D6RAA6;H0Y8N0	P57088;D6RAA6;H0Y8N0	Transmembrane protein 33
CPSF3	21.6346	-0.382301	-0.758575	-0.182082	-0.206246		Discard	Discard			6	6	6	5	0	46.523	Q9UKF6;G5E9W3;C9JZH6	Q9UKF6;G5E9W3	Cleavage and polyadenylation specificity factor subunit 3
EXOSC8	20.7961	-0.382485	-0.316438	-0.474633	-0.356384		Discard	Discard			1	1	1	1	0.0019623	8.9927	Q96B26	Q96B26	Exosome complex component RRP43
GSTP1	31.4127	-0.383065	-0.356809	-0.410793	-0.381592		Discard	Discard			15	13	14	12	0	323.31	P09211;A8MX94;A0A087X2E9;A0A087X243;A0A2R8Y5E5	P09211;A8MX94	Glutathione S-transferase P
SPR	22.7709	-0.383998	-0.648937	-0.358824	-0.144233		Discard	Discard			2	2	2	2	0	41.059	P35270	P35270	Sepiapterin reductase
VAMP8	26.2439	-0.384511	-0.532157	-0.347858	-0.273517		Discard	Discard			3	3	3	3	0	24.423	Q9BV40;B8ZZT4;C9JXZ5	Q9BV40;B8ZZT4	Vesicle-associated membrane protein 8
RUVBL2	25.4501	-0.38502	-0.569865	-0.16835	-0.416847		Discard	Discard			19	16	16	13	0	162.98	Q9Y230;M0R0Y3;X6R2L4;M0QXI6;M0R0Z0;M0QXZ7;A0A1W2PS48	Q9Y230;M0R0Y3	RuvB-like 2
RPL6	28.4727	-0.385502	-0.687614	-0.298708	-0.170183		Discard	Discard			14	12	14	12	0	146.13	Q02878;F8VZ45;U3KQR5;F8VR69;F8VZA3;F8VWR1;F8VU16	Q02878	60S ribosomal protein L6
PRDX3	22.2081	-0.386065	-0.362937	-0.167475	-0.627783		Discard	Discard			7	5	7	6	0	54.181	P30048	P30048	Thioredoxin-dependent peroxide reductase, mitochondrial
FCGR2A;FCGR2C	24.456	-0.38618	-0.925604	-0.307305	0.0743684		Discard	Discard			4	2	3	3	0	30.279	P12318;P31995;H0YGT0;V9GY83;P31994;V9GY55;F5GXY9;F5GX41;A0A087WXE5	P12318;P31995;H0YGT0;V9GY83	Low affinity immunoglobulin gamma Fc region receptor II-a;Low affinity immunoglobulin gamma Fc region receptor II-c
TSN	25.0216	-0.387152	-0.437018	-0.347913	-0.376526		Discard	Discard			7	2	6	4	0	70.808	Q15631;E9PGT1;H7C1D4;A0A0J9YVW2	Q15631;E9PGT1;H7C1D4	Translin
NOMO2;NOMO3;NOMO1	19.868	-0.38752	-0.360712	-0.349456	-0.452392		Discard	Discard			5	3	4	3	0	31.324	Q5JPE7;P69849;J3KN36;A0A7I2V6B0;A0A7I2V4T6;A0A7I2V2Z5;A0A087X117;A0A0G2JN29;Q15155;A0A7I2V4D7;A0A7I2V3P4;A0A087WW46;A0A7I2V2V8;A0A7I2V686;A0A087WTD5;A0A0G2JP90;H3BUC9	Q5JPE7;P69849;J3KN36;A0A7I2V6B0;A0A7I2V4T6;A0A7I2V2Z5;A0A087X117;A0A0G2JN29;Q15155;A0A7I2V4D7;A0A7I2V3P4	Nodal modulator 2;Nodal modulator 3;Nodal modulator 1
FCRL3	25.2906	-0.388059	-0.397885	-0.378232	NaN		Discard	Discard			1	1	1	1	0.0054645	6.3254	Q96P31	Q96P31	Fc receptor-like protein 3
EBP	23.7736	-0.388328	0.14978	-0.570422	-0.744342		Discard	Discard			2	2	2	1	0	12.773	Q15125;C9J719;C9JJ78;A0A494C0F3	Q15125;C9J719;C9JJ78;A0A494C0F3	3-beta-hydroxysteroid-Delta(8),Delta(7)-isomerase
FABP5	23.3016	-0.390966	-0.735428	-0.0465038	NaN		Discard	Discard			2	2	2	2	0	13.751	Q01469	Q01469	Fatty acid-binding protein, epidermal
HSPA9	27.7223	-0.391253	-0.891696	-0.177816	-0.104248		Discard	Discard			24	22	23	23	0	323.31	P38646;A0A7I2V2G2;D6RCD7;A0A7I2YQB2;A0A7I2V2S7;A0A7I2V3F7;H0Y8K0;A0A3B3ITI4;H0Y8S0	P38646;A0A7I2V2G2;D6RCD7;A0A7I2YQB2;A0A7I2V2S7;A0A7I2V3F7;H0Y8K0	Stress-70 protein, mitochondrial
EXOSC2	23.2496	-0.391598	-0.48922	-0.318308	-0.367266		Discard	Discard			4	3	4	3	0	47.77	Q13868;A3KFL2;A3KFL1;A3KFL5	Q13868;A3KFL2;A3KFL1;A3KFL5	Exosome complex component RRP4
SRSF8	18.8117	-0.391736	-0.670842	-0.112631	NaN		Discard	Discard			1	1	1	0	0.002492	6.6985	Q9BRL6	Q9BRL6	Serine/arginine-rich splicing factor 8
ARFGAP2	22.1402	-0.391922	-0.522198	0.104739	-0.758306		Discard	Discard			4	4	2	4	0	37.88	Q8N6H7;G5E9L0;E9PQP3;E9PIY6;A0A0D9SF70;E9PJT7;E9PK28;E9PN48;E9PM18;E9PMR9;E9PM63;E9PNY8;H0YF45;H0YDX1;E9PMU9;H0YDN9	Q8N6H7;G5E9L0;E9PQP3;E9PIY6;A0A0D9SF70;E9PJT7;E9PK28;E9PN48	ADP-ribosylation factor GTPase-activating protein 2
PPP1R8	19.6182	-0.392281	-0.682302	-0.334789	-0.15975		Discard	Discard			2	1	1	2	0	17.77	Q12972;A0A0A0MT09	Q12972;A0A0A0MT09	Nuclear inhibitor of protein phosphatase 1;Activator of RNA decay
MTX1	20.9417	-0.392916	-0.68448	-0.207928	-0.286339		Discard	Discard			4	4	3	3	0	31.608	Q13505	Q13505	Metaxin-1
DRG1	23.8157	-0.393878	-0.56467	-0.321784	-0.295181		Discard	Discard			9	8	6	8	0	72.248	Q9Y295;H0YI06	Q9Y295	Developmentally-regulated GTP-binding protein 1
GNL3L	20.524	-0.394192	-0.649593	-0.138791	NaN		Discard	Discard			2	2	2	0	0	17.98	Q9NVN8;A0A6I8PS19;A0A6I8PL80	Q9NVN8;A0A6I8PS19;A0A6I8PL80	Guanine nucleotide-binding protein-like 3-like protein
CUL3	22.1694	-0.397624	-0.461641	-0.333607	NaN		Discard	Discard			3	2	2	2	0	23.791	Q13618;A0A087X1R9;H7C1L6	Q13618;A0A087X1R9;H7C1L6	Cullin-3
POLD3	20.7117	-0.398187	NaN	-0.418967	-0.377407		Discard	Discard			3	1	3	2	0	22.987	Q15054;E9PM91;E9PNC0;E9PRK3	Q15054	DNA polymerase delta subunit 3
TMED5	23.9776	-0.39978	-0.612858	-0.421032	-0.165451		Discard	Discard			2	2	2	2	0	15.243	Q9Y3A6;M0R072;B1AKT3	Q9Y3A6;M0R072;B1AKT3	Transmembrane emp24 domain-containing protein 5
EFTUD2	23.9634	-0.401507	-0.637042	-0.299791	-0.267687		Discard	Discard			18	16	15	14	0	206.99	Q15029;K7EP67;K7EJ74;K7EIV5;K7EIT3	Q15029	116 kDa U5 small nuclear ribonucleoprotein component
TXN	27.034	-0.40239	-0.184703	-0.541828	-0.480639		Discard	Discard			5	5	5	4	0	39.711	P10599	P10599	Thioredoxin
EXOSC3	20.927	-0.403995	-0.330737	-0.237098	-0.644149		Discard	Discard			2	1	1	2	0	19.92	Q9NQT5	Q9NQT5	Exosome complex component RRP40
AIMP2	22.2582	-0.405042	-0.68022	-0.289845	-0.245061		Discard	Discard			3	1	3	1	0	43.155	Q13155;A8MU58	Q13155;A8MU58	Aminoacyl tRNA synthase complex-interacting multifunctional protein 2
WDR12	23.1172	-0.405086	-0.440185	-0.369986	NaN		Discard	Discard			6	6	5	2	0	54.304	Q9GZL7	Q9GZL7	Ribosome biogenesis protein WDR12
OXA1L	22.867	-0.405663	-0.816367	0.00504059	NaN		Discard	Discard			3	2	3	2	0	20.365	Q15070;A0A087X0L7;J3KNA0;E7EVY0;C9JC63	Q15070;A0A087X0L7;J3KNA0;E7EVY0	Mitochondrial inner membrane protein OXA1L
HNRNPA3	28.1353	-0.405795	-0.33805	-0.455712	-0.423623		Discard	Discard			13	11	13	11	0	290.28	P51991;A0A7I2V2R3;A0A7I2V402;A0A7I2V5D8;A0A7I2V4J6;A0A7I2V4G0;H7C1J8	P51991;A0A7I2V2R3;A0A7I2V402;A0A7I2V5D8;A0A7I2V4J6;A0A7I2V4G0	Heterogeneous nuclear ribonucleoprotein A3
HMGB1	28.2939	-0.406961	-0.160218	-0.641716	-0.418948		Discard	Discard			7	6	7	6	0	85.738	P09429;Q5T7C4;B2RPK0	P09429;Q5T7C4	High mobility group protein B1
SMN1;SMN2	24.1996	-0.407527	-0.578973	-0.245112	-0.398494		Discard	Discard			4	3	3	3	0	51.27	Q16637;A0A1W2PRV5;E7EQZ4;B4DP61	Q16637;A0A1W2PRV5;E7EQZ4;B4DP61	Survival motor neuron protein
KARS	23.671	-0.408106	-0.431851	-0.390812	-0.401654		Discard	Discard			9	6	6	8	0	74.094	Q15046;H3BVA8;J3KRL2;H3BPV7	Q15046	Lysine--tRNA ligase
EIF5A;EIF5AL1	29.9621	-0.409325	-0.392819	-0.368439	-0.466716		Discard	Discard			10	8	10	7	0	233.65	P63241;I3L397;I3L504;Q6IS14	P63241;I3L397;I3L504;Q6IS14	Eukaryotic translation initiation factor 5A-1;Eukaryotic translation initiation factor 5A;Eukaryotic translation initiation factor 5A-1-like
SSRP1	23.3801	-0.410199	-0.496895	-0.378869	-0.354833		Discard	Discard			11	9	10	6	0	94.789	Q08945;E9PMD4;A0A0U1RRK2	Q08945	FACT complex subunit SSRP1
NDUFA8	23.4063	-0.410739	-0.502526	-0.136902	-0.592789		Discard	Discard			2	2	2	1	0	25.058	P51970	P51970	NADH dehydrogenase [ubiquinone] 1 alpha subcomplex subunit 8
RBM15	21.4327	-0.413965	-0.959879	0.179129	-0.461144		Discard	Discard			7	3	6	5	0	49.912	Q96T37;A0A494C001;A0A499FJY3;A0A087WWP4	Q96T37;A0A494C001;A0A499FJY3;A0A087WWP4	Putative RNA-binding protein 15
HSPA14	17.0019	-0.415263	-0.434598	-0.395929	NaN		Discard	Discard			2	2	2	0	0	12.923	Q0VDF9	Q0VDF9	Heat shock 70 kDa protein 14
GATAD1	16.8329	-0.41541	-0.40857	NaN	-0.42225		Discard	Discard			1	1	0	1	0.0019654	9.0408	Q8WUU5	Q8WUU5	GATA zinc finger domain-containing protein 1
PA2G4	27.0906	-0.416238	-0.460667	-0.404592	-0.383454		Discard	Discard			13	12	12	10	0	217.81	Q9UQ80;F8VR77;H0YIN7;F8W0A3	Q9UQ80	Proliferation-associated protein 2G4
LONP2	19.7672	-0.416827	-0.615375	-0.218279	NaN		Discard	Discard			2	1	2	1	0	20.173	Q86WA8;H3BQ67;H3BUW8;E7EN44	Q86WA8;H3BQ67;H3BUW8;E7EN44	Lon protease homolog 2, peroxisomal
SF3A3	24.3099	-0.417263	-0.429673	-0.363234	-0.458882		Discard	Discard			8	7	7	7	0	114.1	Q12874	Q12874	Splicing factor 3A subunit 3
DNAJC7	23.7651	-0.417488	-0.518722	-0.354796	-0.378945		Discard	Discard			10	9	7	8	0	120.99	Q99615;A0A6I8PU73;A0A6I8PUD4;A0A6I8PS32;A0A6I8PIK4;A0A6I8PR89;A0A6I8PU89;A0A6I8PRZ0;K7ER44;K7EK03;A0A6I8PLE7;A0A6I8PUC2;K7EIH8;K7EPP7;K7ESP1;K7ELJ8;K7EJE9;K7EJV7;K7EN19;K7EJL5;A0A6I8PR93	Q99615;A0A6I8PU73;A0A6I8PUD4;A0A6I8PS32;A0A6I8PIK4;A0A6I8PR89;A0A6I8PU89;A0A6I8PRZ0;K7ER44;K7EK03;A0A6I8PLE7;A0A6I8PUC2;K7EIH8;K7EPP7	DnaJ homolog subfamily C member 7
TIMM13	25.1778	-0.418623	-0.529906	NaN	-0.307341		Discard	Discard			1	1	1	1	0	15.793	Q9Y5L4	Q9Y5L4	Mitochondrial import inner membrane translocase subunit Tim13
HSP90AB2P	26.7142	-0.418885	-0.395416	-0.561111	-0.300129		Discard	Discard			2	1	2	1	0	93.61	Q58FF8	Q58FF8	Putative heat shock protein HSP 90-beta 2
HNRNPM	21.788	-0.419248	-0.419565	-0.306002	-0.532178		Discard	Discard			1	1	1	1	0.0020088	10.646	M0QZM1	M0QZM1
RBM28	19.2094	-0.419905	-0.613123	-0.405681	-0.240912		Discard	Discard			4	3	3	3	0	26.199	Q9NW13;C9JE21;C9JAA9	Q9NW13;C9JE21	RNA-binding protein 28
PPIL2	23.7206	-0.420732	-0.720755	-0.309199	-0.232243		Discard	Discard			6	5	6	4	0	86.919	Q13356	Q13356	Peptidyl-prolyl cis-trans isomerase-like 2
GNL2	22.673	-0.421461	-0.57497	-0.399197	-0.290215		Discard	Discard			8	5	7	6	0	58.749	Q13823;H0YG10	Q13823	Nucleolar GTP-binding protein 2
SRSF9	23.9228	-0.423301	-0.308823	-0.764837	-0.196244		Discard	Discard			4	4	4	4	0	26.905	Q13242;H0YIB4;S4R3G0	Q13242;H0YIB4;S4R3G0	Serine/arginine-rich splicing factor 9
TCOF1	18.5857	-0.424997	-0.486085	-0.477562	-0.311345		Discard	Discard			4	3	2	4	0	26.727	Q13428;A0A6I8PRA0;H0Y8Y7;A0A3B3IS06;E7ETY2	Q13428;A0A6I8PRA0;H0Y8Y7;A0A3B3IS06;E7ETY2	Treacle protein
RSL1D1	24.8537	-0.425685	-0.688706	-0.366002	-0.222347		Discard	Discard			16	12	12	12	0	134.49	O76021;J3QSV6;I3L3U9;I3L3C4;I3L234;J3KPU7;I3L2F2;I3L4T8;I3L1Y4	O76021;J3QSV6;I3L3U9	Ribosomal L1 domain-containing protein 1
MRPS15	19.8709	-0.425897	-0.671462	-0.180332	NaN		Discard	Discard			1	1	1	0	0.0024938	6.7121	P82914	P82914	28S ribosomal protein S15, mitochondrial
APOA1BP	22.6953	-0.426197	-0.749839	-0.244172	-0.284581		Discard	Discard			3	3	3	3	0	31.34	Q8NCW5;Q5T3I4;Q5T3I3	Q8NCW5	NAD(P)H-hydrate epimerase
SRM	23.2326	-0.426499	-0.818757	-0.164318	-0.296421		Discard	Discard			10	6	8	6	0	70.323	P19623;K7EL89;K7EQ47;K7EKM4;K7ESL0	P19623	Spermidine synthase
TMEM205	24.6486	-0.42713	-0.385507	-0.486529	-0.409355		Discard	Discard			3	2	2	1	0	28.044	Q6UW68;K7ELQ9;K7EM09;K7EPR0;K7ER05;K7EJQ9	Q6UW68;K7ELQ9;K7EM09;K7EPR0	Transmembrane protein 205
IDI1	23.7065	-0.427511	-0.206845	-0.890278	-0.185409		Discard	Discard			7	6	5	3	0	58.795	Q13907;C9JD53	Q13907	Isopentenyl-diphosphate Delta-isomerase 1
FLYWCH2	24.1651	-0.428481	-0.585237	-0.324636	-0.375572		Discard	Discard			3	3	3	3	0	21.753	Q96CP2;I3L4I0;I3L1Y9	Q96CP2;I3L4I0;I3L1Y9	FLYWCH family member 2
CLNS1A	22.6905	-0.428724	-0.652584	NaN	-0.204865		Discard	Discard			1	1	1	1	0.0019936	9.9178	P54105;E9PMI6;E9PJF4;J3KN38	P54105;E9PMI6;E9PJF4;J3KN38	Methylosome subunit pICln
PRPF19	22.5337	-0.428742	-0.638703	-0.463032	-0.18449		Discard	Discard			7	3	6	4	0	57.729	Q9UMS4;F5GY56;H0YGZ5	Q9UMS4	Pre-mRNA-processing factor 19
RANBP1	25.6986	-0.429371	-0.427052	-0.469889	-0.391172		Discard	Discard			5	5	5	5	0	39.931	P43487;F6WQW2;C9JXG8;C9JJ34;C9JDM3;C9JGV6;Q9C010;C9JIC6;Q5T0Z6	P43487;F6WQW2;C9JXG8	Ran-specific GTPase-activating protein
[truncated: 218 more rows]
