# Supplementary material for: TIAR and FMRP shape pro-survival nascent proteome of leukemia cells in the bone marrow microenvironment
Source: iScience. 2023 Mar 31;26(4):106543. doi: 10.1016/j.isci.2023.106543 (PMC10140000; doi:10.1016/j.isci.2023.106543)
Supplement: Table S2. Proteins identified by QuaNCAT-MS in K562 cells transduced with shTIAR or shFMRP, related to Figure 7 — K562 cells transduced with shNEG, shTIAR or shFMRP (shRBP) were cultured for 72 h in normoxia mono-culture (N) or hypoxia co-culture (CO) followed by incorporation into the synthesized peptides L-homopropargylglycine (L-HPG) and ‘heavy’/’medium’ Lys or Arg for 4 h. Click chemical reaction used to covalently bind biotin from azide to HPG, then nascent peptides enriched by binding to beads. Identification and quantification of the peptides using SILAC-MS based on the ratio of ‘heavy’ to ‘medium’ peptides intensity detected. Results from 3 independent experiments. Comparison of proteins upregulated (fold change log2>0.6, UP) or downregulated (log2<−0.6, DOWN) in shTIAR or shFMRP versus shNEG, in N or CO conditions. Presented is list of proteins (given by Gene ID) identified in the 4 compared samples (y), restricted to those that were UP/DOWN in at least two experiments, whereas the direction of change in the third experiment was remained or not detected. [file mmc3.xlsx]

## Sheet: Up
in shTIAR_N	in shTIAR_CO	in shFMRP_N	in shFMRP_CO	Protein IDs	Majority protein IDs	Protein names	Gene names	in shTIAR_N	in shTIAR_CO	in shFMRP_N	in shFMRP_CO
2.11156	1.73728	1.37619	1.55617	A0A494C057;P02008	P02008	Hemoglobin subunit zeta	HBZ	y	y	y	y
NaN	0.765535	NaN	0.457323	A0A0A0MSQ0;C9JAM8;P13796;P13797;Q14651;Q5TBN3;Q5TBN5;U3KQI3	P13796	Plastin-2	LCP1		y	y	y
1.15248	1.08839	NaN	0.658974	A0A1W2PNU5;A0A3B3IRR1;A0A3B3IU34;A0A3B3IU56;A0A3F2YNY7;F5GY90;F5H0P4;F5H226;F5H345;F5H4W5;F5H4X2;P08397	A0A1W2PNU5;A0A3B3IRR1;A0A3B3IU34;A0A3B3IU56;A0A3F2YNY7;F5GY90;F5H0P4;F5H345;P08397	Porphobilinogen deaminase	HMBS	y	y		y
1.28648	0.92245	NaN	0.757276	E9PEW8;F8W6P5;P02100	P02100	Hemoglobin subunit epsilon	HBE1	y	y		y
1.00081	1.20526	NaN	0.830426	A0A0J9YYA3;A0A2R8Y7X9;P69891	A0A2R8Y7X9;P69891	Hemoglobin subunit gamma-1	HBG1	y	y		y
NaN	0.714875	0.73399	0.947585	E9PF31;F8VP50;H0Y2X5;H0YKL3;H0YMG7;O94788;P47895	H0YMG7;O94788	Retinal dehydrogenase 2	ALDH1A2		y	y	y
0.767331	NaN	0.803335	1.14475	A0A2R8Y595;A0A2R8YFL0;P49711	A0A2R8Y595;A0A2R8YFL0;P49711	Transcriptional repressor CTCF	CTCF	y		y	y
2.09326	1.16738	0.647301	NaN	Q9BXL5	Q9BXL5	Hemogen	HEMGN	y	y	y
2.23925	1.38533	0.808893	NaN	P10412;P22492;Q02539	P10412	Histone H1.4	HIST1H1E	y	y	y
0.907732	NaN	NaN	0.552147	H0Y711;Q9BQA1	H0Y711;Q9BQA1	Methylosome protein 50	WDR77	y			y
0.549883	NaN	NaN	0.602581	C9J9B4;H0YK87;O14672	O14672	Disintegrin and metalloproteinase domain-containing protein 10	ADAM10	y			y
NaN	1.08618	NaN	0.610496	D6RIW1;P54868;Q01581	Q01581	Hydroxymethylglutaryl-CoA synthase, cytoplasmic	HMGCS1		y		y
NaN	1.27171	NaN	0.645012	Q8IX90	Q8IX90	Spindle and kinetochore-associated protein 3	SKA3		y		y
0.740918	NaN	NaN	0.6535	D6R9R5;D6RD69;Q9H029;Q9Y6B6	D6R9R5;D6RD69;Q9H029;Q9Y6B6	GTP-binding protein SAR1b	DKFZp434B2017;SAR1B	y			y
0.567368	NaN	NaN	0.66047	P17066;P48741	P17066	Heat shock 70 kDa protein 6	HSPA6	y			y
NaN	0.668491	NaN	0.811201	A0A0J9YX13;E9PKL9;E9PLH9;E9PP14;E9PP60;H0YCP7;Q13630	A0A0J9YX13;E9PKL9;E9PLH9;E9PP14;Q13630	GDP-L-fucose synthase	TSTA3		y		y
NaN	1.06387	NaN	0.95338	C9JDY5;C9JQU8;Q99574	Q99574	Neuroserpin	SERPINI1		y		y
0.732931	NaN	0.534306	NaN	P62854;Q5JNZ5	P62854;Q5JNZ5	40S ribosomal protein S26;Putative 40S ribosomal protein S26-like 1	RPS26;RPS26P11	y		y
1.26554	NaN	0.562455	NaN	B8ZZV5;Q8TCC3	B8ZZV5;Q8TCC3	39S ribosomal protein L30, mitochondrial	MRPL30	y		y
0.696049	NaN	0.580784	NaN	P10599	P10599	Thioredoxin	TXN	y		y
1.30286	NaN	0.581779	NaN	A0A087WTT6;A0A2R8Y6P7;A0A2R8Y851;P62273	A0A087WTT6;A0A2R8Y6P7;A0A2R8Y851;P62273	40S ribosomal protein S29	RPS29	y		y
NaN	0.865367	0.593253	NaN	A0A3B3IRK6;A0A3B3IRW2;A0A3B3IS52;A0A3B3ITC1;C9JDQ1;Q13724	A0A3B3IRK6;A0A3B3IRW2;A0A3B3IS52;Q13724	Mannosyl-oligosaccharide glucosidase	MOGS		y	y
0.808552	NaN	0.618852	NaN	B7WP74;Q9HCG8	B7WP74;Q9HCG8	Pre-mRNA-splicing factor CWC22 homolog	CWC22	y		y
1.26965	NaN	0.764071	NaN	A0A5K1VW56;Q5T9A4	A0A5K1VW56;Q5T9A4	ATPase family AAA domain-containing protein 3B	ATAD3B	y		y
1.59282	NaN	0.897662	NaN	A8MUU1;I6L8B7;Q01469	I6L8B7;Q01469	Fatty acid-binding protein, epidermal	FABP5	y		y
1.56678	NaN	1.21216	NaN	A0A087WY96;A0A087WYN0;C9JPV1;P31641	A0A087WY96;A0A087WYN0;C9JPV1;P31641	Sodium- and chloride-dependent taurine transporter;Transporter	SLC6A6	y		y
1.69667	NaN	2.52688	NaN	Q9BRP1	Q9BRP1	Programmed cell death protein 2-like	PDCD2L	y		y
0.631126	0.508049	NaN	NaN	Q5JR89;Q5JR91;Q8N4N8;Q99661	Q5JR89;Q5JR91;Q99661	Kinesin-like protein;Kinesin-like protein KIF2C	KIF2C	y	y
0.787556	0.607741	NaN	NaN	B4DIH5;H0YKU5;H0YM03;P61201	B4DIH5;H0YKU5;P61201	COP9 signalosome complex subunit 2	COPS2	y	y
1.32105	0.615752	NaN	NaN	Q71DI3	Q71DI3	Histone H3.2	HIST2H3A	y	y
0.77063	0.687068	NaN	NaN	P20248	P20248	Cyclin-A2	CCNA2	y	y
1.3585	0.971585	NaN	NaN	A0A0U1RR32;A0A0U1RRH7;A0A3B3IS11;H0YFX9;P04908;P0C0S8;P20671;Q7L7L0;Q93077;Q96KK5;Q99878;Q9BTM1	A0A0U1RR32;A0A0U1RRH7;A0A3B3IS11;H0YFX9;P04908;P0C0S8;P20671;Q7L7L0;Q93077;Q96KK5;Q99878;Q9BTM1	Histone H2A;Histone H2A type 1;Histone H2A type 1-B/E;Histone H2A type 1-C;Histone H2A type 1-D;Histone H2A type 1-H;Histone H2A type 1-J;Histone H2A type 3;Histone H2A.J	H2AFJ;HIST1H2AB;HIST1H2AC;HIST1H2AD;HIST1H2AG;HIST1H2AH;HIST1H2AJ;HIST3H2A	y	y
2.07273	1.73736	NaN	NaN	A0A2R8Y7C0;G3V1N2;P69905	A0A2R8Y7C0;G3V1N2;P69905	Hemoglobin subunit alpha	HBA1;HBA2	y	y
NaN	NaN	NaN	0.460241	Q13951;J3KS23;A0A494C0A9;H3BSC0	Q13951;J3KS23;A0A494C0A9	Core-binding factor subunit beta	CBFB				y
NaN	NaN	NaN	0.494006	E9PHD0;Q8WVN8;Q7Z7E8	E9PHD0;Q8WVN8;Q7Z7E8	Ubiquitin-conjugating enzyme E2 Q2;Ubiquitin-conjugating enzyme E2 Q1	UBE2Q2;UBE2Q1				y
NaN	NaN	NaN	0.495879	P30086	P30086	Phosphatidylethanolamine-binding protein 1;Hippocampal cholinergic neurostimulating peptide	PEBP1				y
NaN	NaN	NaN	0.511795	A0A2R8Y4K8;Q9NSI8;S6FRS6;O94885	A0A2R8Y4K8;Q9NSI8;S6FRS6	SAM domain-containing protein SAMSN-1	SAMSN1				y
NaN	NaN	NaN	0.513749	Q9NXG2;H3BNW0	Q9NXG2	THUMP domain-containing protein 1	THUMPD1				y
NaN	NaN	NaN	0.520085	Q9BRA2;I3L2R6;I3L0K2;I3L3M7	Q9BRA2;I3L2R6	Thioredoxin domain-containing protein 17	TXNDC17				y
NaN	NaN	NaN	0.542426	Q14165;F5H1S8;H0YG07;F5GX14	Q14165;F5H1S8;H0YG07	Malectin	MLEC				y
NaN	NaN	NaN	0.544352	Q96C90;F5GXC4;F5H2U0;B5MC51	Q96C90	Protein phosphatase 1 regulatory subunit 14B	PPP1R14B				y
NaN	NaN	NaN	0.544944	O76094;D6RDY6;R4GNC1	O76094;D6RDY6	Signal recognition particle subunit SRP72	SRP72				y
NaN	NaN	NaN	0.562773	Q9H1E3	Q9H1E3	Nuclear ubiquitous casein and cyclin-dependent kinase substrate 1	NUCKS1				y
NaN	NaN	NaN	0.568958	P62829;C9JD32;J3KT29;B9ZVP7;J3KTJ3;J3QQT9	P62829;C9JD32;J3KT29;B9ZVP7	60S ribosomal protein L23	RPL23				y
NaN	NaN	NaN	0.572227	A0A7I2V3R8;P09651;F8W6I7;A0A7I2V3W0;A0A7I2YQX9;A0A7I2V2L6;F8VZ49;A0A2R8Y4L2;H0YH80;F8VTQ5;Q32P51;F8W646;A0A7I2V5U9;A0A7I2YQY2;A0A7I2V334;A0A7I2V453;A0A7I2V3K5;A0A7I2V2R4;A0A7I2V661;A0A7I2YQ85;A0A7I2V520;A0A7I2V3U8;A0A7I2V2F1;A0A7I2V5N7;A0A7I2V360;A0A7I2V5P1;A0A7I2V4F8;A0A7I2V459;A0A7I2V2M7;A0A7I2V2Q7;A0A7I2V4P7;A0A7I2V2X1;A0A7I2V4E2;A0A7I2V666;A0A7I2V497;A0A7I2V3W4;A0A7I2V5L7;A0A7I2V5T1;A0A7I2V5H…	A0A7I2V3R8;P09651;F8W6I7;A0A7I2V3W0;A0A7I2YQX9;A0A7I2V2L6;F8VZ49;A0A2R8Y4L2;H0YH80;F8VTQ5;Q32P51	Heterogeneous nuclear ribonucleoprotein A1;Heterogeneous nuclear ribonucleoprotein A1, N-terminally processed;Heterogeneous nuclear ribonucleoprotein A1-like 2	HNRNPA1;HNRNPA1L2				y
NaN	NaN	NaN	0.581405	O14908;K7EM11;K7ELJ2;K7ESN1	O14908;K7EM11	PDZ domain-containing protein GIPC1	GIPC1				y
NaN	NaN	NaN	0.584261	P16989;A0A0D9SEI8	P16989	Y-box-binding protein 3	YBX3				y
NaN	NaN	NaN	0.589288	P05204;A0A087WZE9;Q15651	P05204;A0A087WZE9;Q15651	Non-histone chromosomal protein HMG-17;High mobility group nucleosome-binding domain-containing protein 3	HMGN2;HMGN3				y
NaN	NaN	NaN	0.590634	P51159;H3BN55;H3BUD9;H3BS49;H3BVH7;H3BU81;O00194	P51159;H3BN55;H3BUD9;H3BS49;H3BVH7	Ras-related protein Rab-27A	RAB27A				y
NaN	NaN	NaN	0.594216	B4DLN1;I3L1E8	B4DLN1						y
NaN	NaN	NaN	0.595801	A0A7I2V2S1;A0A7I2V4Q3;A0A7I2V610;A0A7I2V3E3;A0A7I2V2P6;A0A7I2YQV5;A0A3B3ISG5;P14735;A0A7I2YQS6;A0A7I2V612;A0A7I2V373;A0A7I2V634;A0A7I2V4A4;A0A7I2V3K9;B3KSB8	A0A7I2V2S1;A0A7I2V4Q3;A0A7I2V610;A0A7I2V3E3;A0A7I2V2P6;A0A7I2YQV5;A0A3B3ISG5;P14735;A0A7I2YQS6;A0A7I2V612;A0A7I2V373;A0A7I2V634;A0A7I2V4A4	Insulin-degrading enzyme	IDE				y
NaN	NaN	NaN	0.606237	Q9HD45;Q5TB53	Q9HD45;Q5TB53	Transmembrane 9 superfamily member 3	TM9SF3				y
NaN	NaN	NaN	0.61533	Q9NZ45	Q9NZ45	CDGSH iron-sulfur domain-containing protein 1	CISD1				y
NaN	NaN	NaN	0.615351	Q9BTV4	Q9BTV4	Transmembrane protein 43	TMEM43				y
NaN	NaN	NaN	0.618467	H0YG54;H0YGR4;F5GYG5;Q9Y3B8;H0YF66;F5H784	H0YG54;H0YGR4;F5GYG5;Q9Y3B8	Oligoribonuclease, mitochondrial	REXO2				y
NaN	NaN	NaN	0.627821	B7ZC38;Q9NR46;B7ZC39;F8WFB9;H7C1Z6	B7ZC38;Q9NR46;B7ZC39;F8WFB9	Endophilin-B2	SH3GLB2				y
NaN	NaN	NaN	0.631722	X6RA56;A0A0A0MRV8;X6RLR1;O75935;X6RCK5	X6RA56;A0A0A0MRV8;X6RLR1;O75935;X6RCK5	Dynactin subunit 3	DCTN3				y
NaN	NaN	NaN	0.646858	Q15054;E9PM91;E9PNC0;E9PRK3	Q15054;E9PM91;E9PNC0;E9PRK3	DNA polymerase delta subunit 3	POLD3				y
NaN	NaN	NaN	0.648306	P15531;E7ERL0;E5RHP0;C9K028	P15531;E7ERL0;E5RHP0	Nucleoside diphosphate kinase A	NME1				y
NaN	NaN	NaN	0.650207	A0A6I8PS19;A0A6I8PL80;Q9NVN8	A0A6I8PS19;A0A6I8PL80;Q9NVN8	Guanine nucleotide-binding protein-like 3-like protein	GNL3L				y
NaN	NaN	NaN	0.657701	O75438	O75438	NADH dehydrogenase [ubiquinone] 1 beta subcomplex subunit 1	NDUFB1				y
NaN	NaN	NaN	0.662462	Q9Y3X0;A0A2R8Y4Z8;M0QYB4	Q9Y3X0;A0A2R8Y4Z8	Coiled-coil domain-containing protein 9	CCDC9				y
NaN	NaN	NaN	0.666702	F8WDT8;G3V0G3;H7C3E9;Q9NY93	F8WDT8;G3V0G3;H7C3E9;Q9NY93	Probable ATP-dependent RNA helicase DDX56	DDX56				y
NaN	NaN	NaN	0.678224	P30154;H0YDG7;E9PPI5;E9PHZ6	P30154	Serine/threonine-protein phosphatase 2A 65 kDa regulatory subunit A beta isoform	PPP2R1B				y
NaN	NaN	NaN	0.678816	J3KQ48;Q9Y3E5	J3KQ48;Q9Y3E5	Peptidyl-tRNA hydrolase 2, mitochondrial	PTRH2				y
NaN	NaN	NaN	0.684146	B0QYW5;F6RTR7;F8WE74;O43808	B0QYW5;F6RTR7;F8WE74;O43808	Peroxisomal membrane protein PMP34	SLC25A17				y
NaN	NaN	NaN	0.692179	Q92504;A2AAT0	Q92504;A2AAT0	Zinc transporter SLC39A7	SLC39A7				y
NaN	NaN	NaN	0.69901	Q969V3;K7EMW4;K7ELZ9;K7ENM2;A0A0C4DGP7;K7EQ66;K7EN96	Q969V3;K7EMW4;K7ELZ9;K7ENM2;A0A0C4DGP7	Nicalin	NCLN				y
NaN	NaN	NaN	0.711282	F5H4Z7;Q96EY8;S4R3P5;F5H079;A0A087X114;S4R3Z1	F5H4Z7;Q96EY8;S4R3P5	Cob(I)yrinic acid a,c-diamide adenosyltransferase, mitochondrial	MMAB				y
NaN	NaN	NaN	0.715851	Q92530;Q5QPM7;Q5QPM9;H0Y555;F5H4Z3	Q92530;Q5QPM7;Q5QPM9	Proteasome inhibitor PI31 subunit	PSMF1				y
NaN	NaN	NaN	0.721178	A0A140T9L0;A0A0G2JJL1	A0A140T9L0;A0A0G2JJL1						y
NaN	NaN	NaN	0.724986	Q8TEM1	Q8TEM1	Nuclear pore membrane glycoprotein 210	NUP210				y
NaN	NaN	NaN	0.731317	Q13287	Q13287	N-myc-interactor	NMI				y
NaN	NaN	NaN	0.735855	Q9Y399;Q5T8A0	Q9Y399;Q5T8A0	28S ribosomal protein S2, mitochondrial	MRPS2				y
NaN	NaN	NaN	0.736973	P00846	P00846	ATP synthase subunit a	MT-ATP6				y
NaN	NaN	NaN	0.744563	Q9HAV4;E2QRM3;H0Y9I3	Q9HAV4	Exportin-5	XPO5				y
NaN	NaN	NaN	0.748396	P42696;A2A2V2;Q5TCT4;H7C5M1	P42696;A2A2V2;Q5TCT4	RNA-binding protein 34	RBM34				y
NaN	NaN	NaN	0.753904	M0R0P9;P31751;M0QZW8;J3QL45;M0R283;J3QKW1	M0R0P9;P31751;M0QZW8;J3QL45;M0R283;J3QKW1	RAC-beta serine/threonine-protein kinase	AKT2				y
NaN	NaN	NaN	0.754515	P78346;Q5VU11;Q5VU10	P78346;Q5VU11	Ribonuclease P protein subunit p30	RPP30				y
NaN	NaN	NaN	0.772205	Q9NQZ2	Q9NQZ2	Something about silencing protein 10	UTP3				y
NaN	NaN	NaN	0.778521	Q9P2W9;D6RF48;D6RC71	Q9P2W9;D6RF48;D6RC71	Syntaxin-18	STX18				y
NaN	NaN	NaN	0.781484	A0A0G2JNH2;A0A7I2V5U5;G5E9E7;A0A087X0K9;G3V1L9;Q07157	A0A0G2JNH2;A0A7I2V5U5;G5E9E7;A0A087X0K9;G3V1L9;Q07157	Tight junction protein ZO-1	TJP1				y
NaN	NaN	NaN	0.786141	C9JTE9;H7C5E2;A0A669KBH7;A0A669KB27;A0A669KAY5;Q9UHQ4;B7Z2L0;H0Y7N8;C9IYK6;C9JGJ9;F8WB99	C9JTE9;H7C5E2;A0A669KBH7;A0A669KB27;A0A669KAY5;Q9UHQ4;B7Z2L0;H0Y7N8;C9IYK6	B-cell receptor-associated protein 29	BCAP29				y
NaN	NaN	NaN	0.787429	A0A590UK37;B0V3J0;A9C4B9;A0A0G2JNL0;A0A0G2JNK5;A0A590UJ73;A0A590UJW4;E7EQB3;Q9BSV6	A0A590UK37;B0V3J0;A9C4B9;A0A0G2JNL0;A0A0G2JNK5;A0A590UJ73;A0A590UJW4;E7EQB3;Q9BSV6	tRNA-splicing endonuclease subunit Sen34	TSEN34				y
NaN	NaN	NaN	0.81124	C9J7K9;O15162;H7C5I5;C9J0H3;C9J9P4;C9JE06	C9J7K9;O15162;H7C5I5	Phospholipid scramblase 1	PLSCR1				y
NaN	NaN	NaN	0.81557	P49593;B5MCT7;A8MX49;C9J2F3	P49593;B5MCT7;A8MX49	Protein phosphatase 1F	PPM1F				y
NaN	NaN	NaN	0.818247	Q9Y584	Q9Y584	Mitochondrial import inner membrane translocase subunit Tim22	TIMM22				y
NaN	NaN	NaN	0.838225	B5MD17;J3KS05;P83916;C9JWS9;K7ELA4	B5MD17;J3KS05;P83916;C9JWS9;K7ELA4	Chromobox protein homolog 1	CBX1				y
NaN	NaN	NaN	0.844977	A0A5F9YFS9;C9JBL1;Q9Y6A9	A0A5F9YFS9;C9JBL1;Q9Y6A9	Signal peptidase complex subunit 1	SPCS1				y
NaN	NaN	NaN	0.85132	Q5QP56;Q9H1R6;A0A7I2V597;Q5TE64;Q07817	Q5QP56;Q9H1R6;A0A7I2V597;Q5TE64;Q07817	Bcl-2-like protein 1	BCL2L1				y
NaN	NaN	NaN	0.853397	Q13868;A3KFL5;A3KFL2;A3KFL1	Q13868;A3KFL5;A3KFL2;A3KFL1	Exosome complex component RRP4	EXOSC2				y
NaN	NaN	NaN	0.870163	Q8WXD5	Q8WXD5	Gem-associated protein 6	GEMIN6				y
NaN	NaN	NaN	0.87877	E9PM35;P49407	E9PM35;P49407	Beta-arrestin-1	ARRB1				y
NaN	NaN	NaN	0.883371	Q99523	Q99523	Sortilin	SORT1				y
NaN	NaN	NaN	0.892062	K7ESH8;K7EQV2;K7ERD7;O95707	K7ESH8;K7EQV2;K7ERD7;O95707	Ribonuclease P protein subunit p29	POP4				y
NaN	NaN	NaN	0.906676	Q14696	Q14696	LDLR chaperone MESD	MESDC2				y
NaN	NaN	NaN	0.924339	B1APM4;P35610	B1APM4;P35610	Sterol O-acyltransferase 1	SOAT1				y
NaN	NaN	NaN	0.943896	A0A0A6YYL2;P0DMN0;P0DMM9;H3BPL6;A0A7I2V2T5;H3BRT0;H3BNY7	A0A0A6YYL2;P0DMN0;P0DMM9	Sulfotransferase;Sulfotransferase 1A4;Sulfotransferase 1A3	SULT1A4;SULT1A3				y
NaN	NaN	NaN	0.952884	P30520	P30520	Adenylosuccinate synthetase isozyme 2	ADSS				y
NaN	NaN	NaN	0.963876	Q9UNW1	Q9UNW1	Multiple inositol polyphosphate phosphatase 1	MINPP1				y
NaN	NaN	NaN	1.01132	P17483	P17483	Homeobox protein Hox-B4	HOXB4				y
NaN	NaN	NaN	1.01718	O95297;Q9UEL6	O95297;Q9UEL6	Myelin protein zero-like protein 1	MPZL1				y
NaN	NaN	NaN	1.04014	Q15155;A0A087X117;A0A0G2JN29;Q5JPE7;A0A7I2V4T6;P69849;J3KN36;A0A7I2V6B0;A0A7I2V2Z5;A0A087WW46;A0A0G2JP90;A0A7I2V4D7;A0A7I2V3P4;A0A7I2V2V8;A0A7I2V686;H3BUC9;A0A087WTD5	Q15155;A0A087X117;A0A0G2JN29;Q5JPE7;A0A7I2V4T6;P69849;J3KN36;A0A7I2V6B0;A0A7I2V2Z5;A0A087WW46;A0A0G2JP90;A0A7I2V4D7	Nodal modulator 1;Nodal modulator 2;Nodal modulator 3	NOMO1;NOMO2;NOMO3				y
NaN	NaN	NaN	1.06297	P17026	P17026	Zinc finger protein 22	ZNF22				y
NaN	NaN	NaN	1.10175	P02511;A0A024R3B9;E9PJL7;E9PRA8;E9PNH7;E9PS12	P02511;A0A024R3B9;E9PJL7;E9PRA8;E9PNH7	Alpha-crystallin B chain	CRYAB				y
NaN	NaN	NaN	1.21834	A0A087WTE2;A0A087WTP7;F8WEK7;B7Z6Q0;Q12980	A0A087WTE2;A0A087WTP7;F8WEK7;B7Z6Q0;Q12980	Nitrogen permease regulator 3-like protein	NPRL3				y
NaN	NaN	NaN	1.28518	Q96MG7	Q96MG7	Melanoma-associated antigen G1	NDNL2				y
NaN	NaN	NaN	1.31073	Q9BYD6;H0Y8N7	Q9BYD6;H0Y8N7	39S ribosomal protein L1, mitochondrial	MRPL1				y
NaN	NaN	NaN	1.31541	B7ZKW8;Q6JBY9	B7ZKW8;Q6JBY9	CapZ-interacting protein	RCSD1				y
NaN	NaN	NaN	1.52456	P02751;H0Y4K8;H0Y7Z1	P02751	Fibronectin;Anastellin;Ugl-Y1;Ugl-Y2;Ugl-Y3	FN1				y
NaN	NaN	NaN	1.69224	Q9UNI6	Q9UNI6	Dual specificity protein phosphatase 12	DUSP12				y
NaN	NaN	NaN	3.12571	O94804	O94804	Serine/threonine-protein kinase 10	STK10				y
NaN	NaN	0.46286	NaN	Q9UL25	Q9UL25	Ras-related protein Rab-21	RAB21			y
NaN	NaN	0.552248	NaN	Q5TFE4	Q5TFE4	5-nucleotidase domain-containing protein 1	NT5DC1			y
NaN	NaN	0.561642	NaN	A0A0A0MRN5;Q9NZT2	A0A0A0MRN5;Q9NZT2	Opioid growth factor receptor	OGFR			y
NaN	NaN	0.589727	NaN	P14174	P14174	Macrophage migration inhibitory factor	MIF			y
NaN	NaN	0.614904	NaN	P49247	P49247	Ribose-5-phosphate isomerase	RPIA			y
NaN	NaN	0.713239	NaN	P69892;E9PBW4	P69892;E9PBW4	Hemoglobin subunit gamma-2	HBG2			y
NaN	NaN	0.714489	NaN	Q04828;H0Y804;A6NHU4;S4R3D5;P17516	Q04828;H0Y804	Aldo-keto reductase family 1 member C1	AKR1C1			y
NaN	NaN	0.741545	NaN	Q9BTY7;E9PIX0	Q9BTY7	Protein HGH1 homolog	HGH1			y
NaN	NaN	0.792049	NaN	E9PK06;E9PK72;E9PKK3;E9PNW6;E9PJD0	E9PK06;E9PK72		EEF1D			y
NaN	NaN	0.799056	NaN	O75616;J3QSB2;J3QRV9	O75616;J3QSB2;J3QRV9	GTPase Era, mitochondrial	ERAL1			y
NaN	NaN	0.826167	NaN	H7C131;P09110;B4DVF4;C9JDE9	H7C131;P09110;B4DVF4;C9JDE9	3-ketoacyl-CoA thiolase, peroxisomal	ACAA1			y
NaN	NaN	0.982787	NaN	D6R954;X6REK4;Q8TBZ6	D6R954;X6REK4;Q8TBZ6	tRNA methyltransferase 10 homolog A	TRMT10A			y
NaN	NaN	0.990218	NaN	P51636	P51636	Caveolin-2	CAV2			y
NaN	NaN	1.01782	NaN	Q13423;A0A590UK15;A0A590UJM2;A0A590UK29;E9PCX7;D6RAI5;A0A590UJI3;D6RHU2;A0A590UJA4;A0A590UKC7;D6RCR6	Q13423;A0A590UK15;A0A590UJM2;A0A590UK29;E9PCX7;D6RAI5;A0A590UJI3	NAD(P) transhydrogenase, mitochondrial	NNT			y
NaN	NaN	1.03136	NaN	A0A1W2PQV2;H3BUH9;P23434	A0A1W2PQV2;H3BUH9;P23434	Glycine cleavage system H protein, mitochondrial	GCSH			y
NaN	NaN	1.05898	NaN	O76070;F8W754	O76070	Gamma-synuclein	SNCG			y
NaN	NaN	1.07363	NaN	P51178	P51178	1-phosphatidylinositol 4,5-bisphosphate phosphodiesterase delta-1	PLCD1			y
NaN	NaN	1.23293	NaN	P00441;H7BYH4	P00441;H7BYH4	Superoxide dismutase [Cu-Zn]	SOD1			y
NaN	NaN	1.57488	NaN	O00625	O00625	Pirin	PIR			y
NaN	NaN	1.6201	NaN	Q9UBF1	Q9UBF1	Melanoma-associated antigen C2	MAGEC2			y
NaN	NaN	2.31034	NaN	A0A494C1T9;J3KPS2;Q6ZRV2	A0A494C1T9;J3KPS2;Q6ZRV2	Protein FAM83H	FAM83H			y
NaN	NaN	4.74911	NaN	Q9UBQ6;C9JEG3;F5GZK1	Q9UBQ6;C9JEG3;F5GZK1	Exostosin-like 2;Processed exostosin-like 2	EXTL2			y
NaN	0.471368	NaN	NaN	A0A494C0G7;Q9UNQ2;A0A0C4DGB1;D6RCL3	A0A494C0G7;Q9UNQ2;A0A0C4DGB1	Probable dimethyladenosine transferase	DIMT1		y
NaN	0.513157	NaN	NaN	O75489;E9PS48;G3V194	O75489	NADH dehydrogenase [ubiquinone] iron-sulfur protein 3, mitochondrial	NDUFS3		y
NaN	0.523489	NaN	NaN	G5E9L0;Q8N6H7;A0A0D9SF70;E9PQP3;E9PIY6;H0YDN9;E9PMU9;E9PJT7;E9PK28;E9PN48;E9PM18;E9PMR9;E9PM63;E9PNY8;H0YF45;H0YDX1	G5E9L0;Q8N6H7;A0A0D9SF70;E9PQP3;E9PIY6	ADP-ribosylation factor GTPase-activating protein 2	ARFGAP2		y
NaN	0.56616	NaN	NaN	Q96KB5;E5RFX4;E5RIE1	Q96KB5;E5RFX4	Lymphokine-activated killer T-cell-originated protein kinase	PBK		y
NaN	0.620074	NaN	NaN	O14777;I3L4G3;V9GYM9	O14777	Kinetochore protein NDC80 homolog	NDC80		y
NaN	0.636618	NaN	NaN	O94906	O94906	Pre-mRNA-processing factor 6	PRPF6		y
NaN	0.642621	NaN	NaN	Q7Z5G4	Q7Z5G4	Golgin subfamily A member 7	GOLGA7		y
NaN	0.656093	NaN	NaN	Q15398	Q15398	Disks large-associated protein 5	DLGAP5		y
NaN	0.67592	NaN	NaN	Q9ULW0	Q9ULW0	Targeting protein for Xklp2	TPX2		y
NaN	0.692322	NaN	NaN	A0A5F9ZHB6;P49642;F8VNY2;A0A3B3ITS8;H0YIP2;F8VSB2	A0A5F9ZHB6;P49642;F8VNY2	DNA primase small subunit;DNA primase	PRIM1		y
NaN	0.705442	NaN	NaN	P49458;Q6P2S0;Q659G3;E9PE20	P49458;Q6P2S0;Q659G3;E9PE20	Signal recognition particle 9 kDa protein	SRP9;DKFZp564M2223		y
NaN	0.706343	NaN	NaN	B5MDF5;P62826;J3KQE5;F5H018;B4DV51;H0YFC6;A0A087X0W0	B5MDF5;P62826;J3KQE5;F5H018;B4DV51	GTP-binding nuclear protein Ran	RAN		y
NaN	0.726917	NaN	NaN	V9GY01;Q9Y448;H0YM11;H0YKF8;H0YLA7	V9GY01;Q9Y448;H0YM11	Small kinetochore-associated protein	KNSTRN		y
NaN	0.729316	NaN	NaN	Q6PCD5	Q6PCD5	E3 ubiquitin-protein ligase RFWD3	RFWD3		y
NaN	0.731273	NaN	NaN	F5H7S3;H7BYY1;B7Z596;H0YKJ4;H0YK48;A0A494BZZ2;H0YKX5;H0YN06;H0YL42	F5H7S3;H7BYY1;B7Z596;H0YKJ4;H0YK48;A0A494BZZ2;H0YKX5		TPM1		y
NaN	0.731587	NaN	NaN	Q9ULC3	Q9ULC3	Ras-related protein Rab-23	RAB23		y
NaN	0.749851	NaN	NaN	Q13228;A6PVX1;H0Y532;F2Z2W8;F8WCR4;C9JVL0	Q13228	Selenium-binding protein 1	SELENBP1		y
NaN	0.760219	NaN	NaN	A0A087WVC1;Q9BQ39	A0A087WVC1;Q9BQ39	ATP-dependent RNA helicase DDX50	DDX50		y
NaN	0.762819	NaN	NaN	Q8NAV1	Q8NAV1	Pre-mRNA-splicing factor 38A	PRPF38A		y
NaN	0.783644	NaN	NaN	Q96EL2;F8VYR5	Q96EL2;F8VYR5	28S ribosomal protein S24, mitochondrial	MRPS24		y
NaN	0.801119	NaN	NaN	P09012;M0R268;M0R221;M0R2B8;M0QZG7;M0QXK2;M0R0G9	P09012;M0R268;M0R221;M0R2B8;M0QZG7;M0QXK2	U1 small nuclear ribonucleoprotein A	SNRPA		y
NaN	0.842604	NaN	NaN	H0YM62;D6R942;A0A0D9SGI5;A0A1B0GV32;A0A0R4J2G5;A0A0D9SFD0;D6RJG6;D8L7E9;D6RG14;D6RC63;A0A0D9SET2;D6RJA7;Q05BX2;D6RCM6;D6RG21;A0A1B0GTW4;D6RB91;Q06413;Q02078;Q14814	H0YM62;D6R942;A0A0D9SGI5;A0A1B0GV32;A0A0R4J2G5;A0A0D9SFD0;D6RJG6;D8L7E9;D6RG14;D6RC63;A0A0D9SET2;D6RJA7;Q05BX2;D6RCM6;D6RG21;A0A1B0GTW4;D6RB91;Q06413;Q02078;Q14814	Myocyte-specific enhancer factor 2C;Myocyte-specific enhancer factor 2A;Myocyte-specific enhancer factor 2D	MEF2A;MEF2C;MEF2D		y
NaN	0.86274	NaN	NaN	Q86X29;S4R3V8;M0R1W9	Q86X29;S4R3V8	Lipolysis-stimulated lipoprotein receptor	LSR		y
NaN	0.872641	NaN	NaN	H0YKH0;H0YLW9;H0YLI3;A0A0D9SES8;H0YL70;Q04726	H0YKH0;H0YLW9;H0YLI3;A0A0D9SES8;H0YL70;Q04726	Transducin-like enhancer protein 3	TLE3		y
NaN	0.885717	NaN	NaN	O43676;C9JKQ2	O43676;C9JKQ2	NADH dehydrogenase [ubiquinone] 1 beta subcomplex subunit 3	NDUFB3		y
NaN	0.968161	NaN	NaN	O43709;H7C0G4;H7C170	O43709	Probable 18S rRNA (guanine-N(7))-methyltransferase	WBSCR22		y
NaN	1.02053	NaN	NaN	A0A0C4DFR3;Q9NQR1	A0A0C4DFR3;Q9NQR1	N-lysine methyltransferase SETD8	SETD8		y
NaN	1.02726	NaN	NaN	Q8TBA6	Q8TBA6	Golgin subfamily A member 5	GOLGA5		y
NaN	1.04696	NaN	NaN	Q9NRF9	Q9NRF9	DNA polymerase epsilon subunit 3	POLE3		y
NaN	1.05258	NaN	NaN	H0YBK3;Q9NV88	H0YBK3;Q9NV88	Integrator complex subunit 9	INTS9		y
NaN	1.20144	NaN	NaN	V9GYX4;V9GZ46;F5H2V8;V9GY73;Q8NI51	V9GYX4;V9GZ46;F5H2V8;V9GY73;Q8NI51	Transcriptional repressor CTCFL	CTCFL		y
NaN	1.23556	NaN	NaN	Q9H4B7	Q9H4B7	Tubulin beta-1 chain	TUBB1		y
NaN	1.36741	NaN	NaN	I3L2G3;Q9HA64	I3L2G3;Q9HA64	Ketosamine-3-kinase	FN3KRP		y
NaN	1.54279	NaN	NaN	B7WPG3;C9IYN3;V9GYK2;Q8WVV9;H7C464;C9JJZ7	B7WPG3;C9IYN3;V9GYK2;Q8WVV9;H7C464	Heterogeneous nuclear ribonucleoprotein L-like	HNRNPLL		y
NaN	2.01939	NaN	NaN	Q1ED39;H3BNU8;H3BPL4	Q1ED39;H3BNU8	Lysine-rich nucleolar protein 1	KNOP1		y
NaN	2.1548	NaN	NaN	Q9UHD0	Q9UHD0	Interleukin-19	IL19		y
0.467246	NaN	NaN	NaN	P78417;Q5TA02;Q5TA01	P78417;Q5TA02;Q5TA01	Glutathione S-transferase omega-1	GSTO1	y
0.470156	NaN	NaN	NaN	P37268;E9PNM1;A0A1W2PQ47;E9PS69;E9PJG4	P37268;E9PNM1;A0A1W2PQ47	Squalene synthase	FDFT1	y
0.480699	NaN	NaN	NaN	A0A024QZP7;P06493;E5RIU6;A0A087WZZ9	A0A024QZP7;P06493;E5RIU6;A0A087WZZ9	Cyclin-dependent kinase 1	CDC2;CDK1	y
0.497776	NaN	NaN	NaN	Q9ULX3;H3BUR4	Q9ULX3;H3BUR4	RNA-binding protein NOB1	NOB1	y
0.504175	NaN	NaN	NaN	C9JFE4;Q13098;A0A096LP07;A0A096LPJ3;A8K070;J3QS88;J3KTB0;J3QLT0;J3KSA5;J3KRJ4;J3QQX0;J3QS84;J3QLE8;J3QL53;J3KRE8	C9JFE4;Q13098;A0A096LP07;A0A096LPJ3;A8K070	COP9 signalosome complex subunit 1	GPS1	y
0.514166	NaN	NaN	NaN	P07900;G3V2J8;Q14568;Q58FG0;Q58FG1	P07900	Heat shock protein HSP 90-alpha	HSP90AA1	y
0.522062	NaN	NaN	NaN	P00338;F5GYU2;F5GXY2;F5GXH2;F5H5J4;F5H6W8;F5GZQ4;F5H8H6;F5GXC7;F5GWW2;F5GXU1	P00338	L-lactate dehydrogenase A chain	LDHA	y
0.523845	NaN	NaN	NaN	A0A7I2V430;A0A7I2V4F0;Q92499;A0A087WZ71;A0A7I2V2M5;A0A087X2G1;A0A7I2YQ77;A0A7I2V4J3;A0A7I2V5X8;A0A7I2V421;A0A7I2YQD0;A0A7I2V4Q0	A0A7I2V430;A0A7I2V4F0;Q92499;A0A087WZ71;A0A7I2V2M5;A0A087X2G1;A0A7I2YQ77;A0A7I2V4J3	ATP-dependent RNA helicase DDX1	DDX1	y
0.528216	NaN	NaN	NaN	Q15185;A0A087WYT3;B4DDC6	Q15185;A0A087WYT3;B4DDC6	Prostaglandin E synthase 3	PTGES3	y
0.529728	NaN	NaN	NaN	D6RC52;D6RCB9;Q9NX24;J3QSY4;H0YC83	D6RC52;D6RCB9;Q9NX24;J3QSY4	H/ACA ribonucleoprotein complex subunit 2	NHP2	y
0.540855	NaN	NaN	NaN	P11413;E7EUI8;E9PD92;E7EM57	P11413;E7EUI8;E9PD92;E7EM57	Glucose-6-phosphate 1-dehydrogenase	G6PD	y
0.543999	NaN	NaN	NaN	A0A3F2YNX8;A0A0A0MRJ6;P22061;F6S8N6;C9J0F2;H7C4X2;F8WDT3;F8WAV5;F8WAX2	A0A3F2YNX8;A0A0A0MRJ6;P22061;F6S8N6	Protein-L-isoaspartate O-methyltransferase;Protein-L-isoaspartate(D-aspartate) O-methyltransferase	PCMT1	y
0.558583	NaN	NaN	NaN	Q96EA4;H0YBG5	Q96EA4;H0YBG5	Protein Spindly	SPDL1	y
0.559685	NaN	NaN	NaN	Q16795;A0A3B3ISG8;F5H0J3;H3BRM9	Q16795;A0A3B3ISG8	NADH dehydrogenase [ubiquinone] 1 alpha subcomplex subunit 9, mitochondrial	NDUFA9	y
0.565675	NaN	NaN	NaN	P78371;F5GWF6;F8VQ14	P78371;F5GWF6;F8VQ14	T-complex protein 1 subunit beta	CCT2	y
0.574714	NaN	NaN	NaN	Q96P70	Q96P70	Importin-9	IPO9	y
0.574934	NaN	NaN	NaN	D3DQV9;P78344;H0Y3P2;E9PKF8;H0YCH5;H0YD77;H0YE22;H0YEC5;H0YD99;H0YEN8;H0YDC0;H0YCF8	D3DQV9;P78344;H0Y3P2	Eukaryotic translation initiation factor 4 gamma 2	EIF4G2	y
0.577725	NaN	NaN	NaN	Q86UX7;F5H1C6;H0YFT5;F5H3I6	Q86UX7;F5H1C6	Fermitin family homolog 3	FERMT3	y
0.578597	NaN	NaN	NaN	Q9H307;G3V5F0;G3V579	Q9H307	Pinin	PNN	y
0.58189	NaN	NaN	NaN	P40227;J3KRI6	P40227	T-complex protein 1 subunit zeta	CCT6A	y
0.588971	NaN	NaN	NaN	P53396;K7ESG8;K7EIE7	P53396	ATP-citrate synthase	ACLY	y
0.589064	NaN	NaN	NaN	P37837;F2Z393;E9PM01;E9PKI8	P37837;F2Z393	Transaldolase	TALDO1	y
0.595258	NaN	NaN	NaN	Q16543;K7EQA9;K7EKQ2;K7EL68;K7EIU0	Q16543;K7EQA9;K7EKQ2	Hsp90 co-chaperone Cdc37;Hsp90 co-chaperone Cdc37, N-terminally processed	CDC37	y
0.601047	NaN	NaN	NaN	P60842;J3KT12;J3QS69;J3KTB5;J3QL43;J3KSZ0;J3KTN0;J3QR64;J3QLN6;J3QKZ9;J3KS25;J3QL52;J3KT04;J3KS93;J3QQP0	P60842;J3KT12;J3QS69;J3KTB5;J3QL43;J3KSZ0	Eukaryotic initiation factor 4A-I	EIF4A1	y
0.601663	NaN	NaN	NaN	P63241;I3L397;I3L504;Q6IS14;F8WCJ1;C9J7B5;C9J4W5;Q9GZV4	P63241;I3L397;I3L504;Q6IS14	Eukaryotic translation initiation factor 5A-1;Eukaryotic translation initiation factor 5A;Eukaryotic translation initiation factor 5A-1-like	EIF5A;EIF5AL1	y
0.602387	NaN	NaN	NaN	P54136;E5RJM9;E5RH09	P54136	Arginine--tRNA ligase, cytoplasmic	RARS	y
0.605349	NaN	NaN	NaN	Q99618;J3KMY0;F5GX58;F8WDL1	Q99618;J3KMY0;F5GX58;F8WDL1	Cell division cycle-associated protein 3	CDCA3	y
0.60559	NaN	NaN	NaN	P15104;A0A2R8YDT1	P15104;A0A2R8YDT1	Glutamine synthetase	GLUL	y
0.609363	NaN	NaN	NaN	O95456;F8WBH7	O95456;F8WBH7	Proteasome assembly chaperone 1	PSMG1	y
0.613488	NaN	NaN	NaN	A0A087WV69;P56645	A0A087WV69;P56645	Period circadian protein homolog 3	PER3	y
0.616697	NaN	NaN	NaN	Q3ZCQ8;M0R003;M0R0C3;M0R2F8;M0R1Y4;M0QXC3;M0R2Z3;M0R303;M0R2D2;M0R2Q2;M0R047	Q3ZCQ8;M0R003	Mitochondrial import inner membrane translocase subunit TIM50	TIMM50	y
0.619325	NaN	NaN	NaN	P04818	P04818	Thymidylate synthase	TYMS	y
0.619952	NaN	NaN	NaN	Q14232;F5H0D0;H0YGG4	Q14232;F5H0D0;H0YGG4	Translation initiation factor eIF-2B subunit alpha	EIF2B1	y
0.621067	NaN	NaN	NaN	P33991;A0A3B3IU45;A0A3B3IT92;A0A3B3IS57;E5RG31;A0A3B3ITP6;A0A3B3IRR8;E5RG53;E5RFR3;A0A494C100;Q9UJA3	P33991;A0A3B3IU45;A0A3B3IT92;A0A3B3IS57;E5RG31;A0A3B3ITP6	DNA replication licensing factor MCM4	MCM4	y
0.622529	NaN	NaN	NaN	P28070	P28070	Proteasome subunit beta type-4	PSMB4	y
0.630324	NaN	NaN	NaN	Q9GZL7	Q9GZL7	Ribosome biogenesis protein WDR12	WDR12	y
0.633232	NaN	NaN	NaN	P33992;B1AHB1;B1AHA9;B1AHB2;F8WFD7	P33992;B1AHB1	DNA replication licensing factor MCM5;DNA helicase	MCM5	y
0.634038	NaN	NaN	NaN	P08559;Q5JPU3;Q5JPT9;Q5JPU0;Q5JPU1;Q5JPU2;P29803	P08559	Pyruvate dehydrogenase E1 component subunit alpha, somatic form, mitochondrial	PDHA1	y
0.636411	NaN	NaN	NaN	P48643;B7ZAR1;E9PCA1;E7ENZ3;D6RIZ7;H0Y914	P48643;B7ZAR1;E9PCA1;E7ENZ3	T-complex protein 1 subunit epsilon	CCT5	y
0.638291	NaN	NaN	NaN	Q5T653;A0A669KAX9;C9IY40	Q5T653;A0A669KAX9;C9IY40	39S ribosomal protein L2, mitochondrial	MRPL2	y
0.63863	NaN	NaN	NaN	P50991	P50991	T-complex protein 1 subunit delta	CCT4	y
0.639498	NaN	NaN	NaN	Q13442;F8WBW6	Q13442	28 kDa heat- and acid-stable phosphoprotein	PDAP1	y
0.640104	NaN	NaN	NaN	Q9BWM7;A0A1P0AYU5;S4R3N9	Q9BWM7;A0A1P0AYU5;S4R3N9	Sideroflexin-3	SFXN3	y
0.64483	NaN	NaN	NaN	A0A087X1P7;A0A087WTD6;A0A087X069;Q9Y2R4	A0A087X1P7;A0A087WTD6;A0A087X069;Q9Y2R4	Probable ATP-dependent RNA helicase DDX52	DDX52	y
0.64574	NaN	NaN	NaN	Q04637;A0A7I2Y1C3;E7EUU4;E9PGM1;E7EX73;C9JF13;C9J6B6;C9K073;C9J2Z7;A0A6Q8PFB2;H7C0V6;H7C044;F8WCF2;C9JWH7;REV__C9JQZ6;REV__Q8NEG2;C9JWW9;C9JSU8;C9JHW9;REV__F5H7J8;C9J556;REV__J3KQX6	Q04637;A0A7I2Y1C3;E7EUU4;E9PGM1;E7EX73;C9JF13;C9J6B6	Eukaryotic translation initiation factor 4 gamma 1	EIF4G1	y
0.647901	NaN	NaN	NaN	P12956;B1AHC9	P12956;B1AHC9	X-ray repair cross-complementing protein 6	XRCC6	y
0.668836	NaN	NaN	NaN	P62937;F8WE65;C9J5S7;A0A7I2V5J5;E5RIZ5;P0DN26;A0A0H2UH34;A0A0B4J2A2;A0A075B767;A0A075B759;Q9Y536;F5H284;P0DN37	P62937;F8WE65;C9J5S7	Peptidyl-prolyl cis-trans isomerase A;Peptidyl-prolyl cis-trans isomerase A, N-terminally processed;Peptidyl-prolyl cis-trans isomerase	PPIA	y
0.668873	NaN	NaN	NaN	A0A087WZN1;O43837;A0A087X2E5;A0A0D9SG66	A0A087WZN1;O43837;A0A087X2E5	Isocitrate dehydrogenase [NAD] subunit, mitochondrial;Isocitrate dehydrogenase [NAD] subunit beta, mitochondrial	IDH3B	y
0.678043	NaN	NaN	NaN	Q7L1Q6;C9IZ80;C9JFN4;C9J188;C9JWF5;C9JV57;H0Y503	Q7L1Q6;C9IZ80;C9JFN4	Basic leucine zipper and W2 domain-containing protein 1	BZW1	y
0.679255	NaN	NaN	NaN	P17096	P17096	High mobility group protein HMG-I/HMG-Y	HMGA1	y
0.67977	NaN	NaN	NaN	P17987;E7EQR6;E7ERF2;F5H282;F5GZ03;F5H136;F5GZI8;F5H676;F5H726;F5GYL4;F5H7Y1	P17987;E7EQR6;E7ERF2;F5H282	T-complex protein 1 subunit alpha	TCP1	y
0.682358	NaN	NaN	NaN	A0A7I2V5S2;A0A7I2YQC0;P06748;A0A7I2V433;A0A7I2V2X9;A0A7I2V3U2;A0A7I2V5J8;E5RI98;A0A7I2V4G8;A0A7I2V3G5;A0A7I2V579;E5RGW4	A0A7I2V5S2;A0A7I2YQC0;P06748;A0A7I2V433;A0A7I2V2X9;A0A7I2V3U2;A0A7I2V5J8;E5RI98;A0A7I2V4G8	Nucleophosmin	NPM1	y
0.687845	NaN	NaN	NaN	Q12931;I3L0K7;I3L239;I3L2D5;I3L253	Q12931;I3L0K7	Heat shock protein 75 kDa, mitochondrial	TRAP1	y
0.689383	NaN	NaN	NaN	Q13351	Q13351	Krueppel-like factor 1	KLF1	y
0.691261	NaN	NaN	NaN	G3V4W0;B2R5W2;B4DY08;G3V4C1;G3V2D6;G3V5V7;A0A0G2JPF8;A0A0G2JNQ3;B2RXH8;G3V251;G3V3K6;G3V5X6;B7ZW38;O60812;P0DMR1;B4DSU6;G3V4M8;G3V2H6	G3V4W0;B2R5W2;B4DY08;G3V4C1;G3V2D6;G3V5V7		HNRNPC	y
0.691528	NaN	NaN	NaN	G3V556;A0A0A0MTQ5;P56378	G3V556;A0A0A0MTQ5;P56378	6.8 kDa mitochondrial proteolipid	C14orf2;MP68	y
0.692724	NaN	NaN	NaN	P14324;A0A087X1D8;A0A087WVN4;A0A087WTP2;A0A087X090	P14324;A0A087X1D8;A0A087WVN4	Farnesyl pyrophosphate synthase	FDPS	y
0.694885	NaN	NaN	NaN	P12004	P12004	Proliferating cell nuclear antigen	PCNA	y
0.696194	NaN	NaN	NaN	P08238;Q58FF7	P08238	Heat shock protein HSP 90-beta	HSP90AB1	y
0.696736	NaN	NaN	NaN	Q96PK6;A0A0A6YYI9;F8WDX3;A0A0A0MSL8;B8ZZ74	Q96PK6	RNA-binding protein 14	RBM14	y
0.697109	NaN	NaN	NaN	P38159;H3BT71;H0Y6E7;H3BUY5;H3BR27;H3BNC1;O75526;Q8N7X1	P38159;H3BT71;H0Y6E7;H3BUY5	RNA-binding motif protein, X chromosome;RNA-binding motif protein, X chromosome, N-terminally processed	RBMX	y
0.697813	NaN	NaN	NaN	P14678;J3QLE5;J3KRY3;S4R3P3	P14678;J3QLE5	Small nuclear ribonucleoprotein-associated proteins B and B	SNRPB;SNRPN	y
0.698636	NaN	NaN	NaN	Q7Z4V5;A0A087WX58;A0A087WZ99;K7EPS6	Q7Z4V5	Hepatoma-derived growth factor-related protein 2	HDGFRP2	y
0.709006	NaN	NaN	NaN	P33993;C9J8M6	P33993	DNA replication licensing factor MCM7	MCM7	y
0.7106	NaN	NaN	NaN	Q9Y5K5;Q5LJA9;H0Y6Y4;H0Y4E0	Q9Y5K5;Q5LJA9;H0Y6Y4;H0Y4E0	Ubiquitin carboxyl-terminal hydrolase isozyme L5;Ubiquitin carboxyl-terminal hydrolase	UCHL5	y
0.714417	NaN	NaN	NaN	Q8NFH5;C9IYQ7;F8WCF5;F8WEL4;C9JIY9	Q8NFH5	Nucleoporin NUP53	NUP35	y
0.722038	NaN	NaN	NaN	Q9BUQ8;H0YI52;F8VVA2	Q9BUQ8	Probable ATP-dependent RNA helicase DDX23	DDX23	y
0.724145	NaN	NaN	NaN	Q9Y285;K7ER00;K7ER16;K7EPH2;K7EK06;K7ERS0	Q9Y285;K7ER00;K7ER16	Phenylalanine--tRNA ligase alpha subunit	FARSA	y
0.724764	NaN	NaN	NaN	Q9NX58;D6RDJ1	Q9NX58	Cell growth-regulating nucleolar protein	LYAR	y
0.726205	NaN	NaN	NaN	P09972;A8MVZ9;J3KSV6;J3QKP5;C9J8F3;J3QKK1;K7EKH5	P09972;A8MVZ9;J3KSV6;J3QKP5	Fructose-bisphosphate aldolase C;Fructose-bisphosphate aldolase	ALDOC	y
0.729329	NaN	NaN	NaN	H7C2Q8;Q99848	H7C2Q8;Q99848	Probable rRNA-processing protein EBP2	EBNA1BP2	y
0.739986	NaN	NaN	NaN	A0A0M3HER2	A0A0M3HER2			y
0.743682	NaN	NaN	NaN	Q9Y3C1;D6RIC3;A0A0C4DGU5;A0A087X2G6;D6RC60;A0A087WU10	Q9Y3C1;D6RIC3;A0A0C4DGU5;A0A087X2G6	Nucleolar protein 16	NOP16	y
0.744882	NaN	NaN	NaN	P40937;F5H5S0;E9PEP3;C9JH72	P40937;F5H5S0	Replication factor C subunit 5	RFC5	y
0.754512	NaN	NaN	NaN	Q9Y5X1;A0A087WVE4;A0A087WZW2	Q9Y5X1	Sorting nexin-9	SNX9	y
0.754567	NaN	NaN	NaN	Q9NPH2;J3QS51;J3KRH4	Q9NPH2;J3QS51	Inositol-3-phosphate synthase 1	ISYNA1	y
0.757777	NaN	NaN	NaN	P62995;H7C2L4;H7BXF3	P62995;H7C2L4	Transformer-2 protein homolog beta	TRA2B	y
0.758992	NaN	NaN	NaN	Q15024	Q15024	Exosome complex component RRP42	EXOSC7	y
0.763406	NaN	NaN	NaN	O95810	O95810	Serum deprivation-response protein	SDPR	y
0.785761	NaN	NaN	NaN	P22234;E9PBS1;D6RF62	P22234;E9PBS1;D6RF62	Multifunctional protein ADE2;Phosphoribosylaminoimidazole-succinocarboxamide synthase;Phosphoribosylaminoimidazole carboxylase	PAICS	y
0.795309	NaN	NaN	NaN	P26640;A0A140T936;A0A140T954;A2ABF4;A0A0G2JJT9;A0A140T904;H0Y426	P26640;A0A140T936	Valine--tRNA ligase	VARS	y
0.798433	NaN	NaN	NaN	E9PKG1;Q99873;E9PIX6;E9PQ98;E9PNR9;H0YDE4;Q9NR22;E9PMW9	E9PKG1;Q99873;E9PIX6;E9PQ98;E9PNR9;H0YDE4	Protein arginine N-methyltransferase 1	PRMT1	y
0.812019	NaN	NaN	NaN	P31939;H7C1S2;C9JLK0;F8WEF0	P31939	Bifunctional purine biosynthesis protein PURH;Phosphoribosylaminoimidazolecarboxamide formyltransferase;IMP cyclohydrolase	ATIC	y
0.812575	NaN	NaN	NaN	P12277;G3V4N7;H0YJG0;G3V461;G3V2I1;H0YJK0	P12277;G3V4N7	Creatine kinase B-type	CKB	y
0.82027	NaN	NaN	NaN	Q13200;H7C1H2;F8WBS8;C9JPC0;H7C2Q3	Q13200	26S proteasome non-ATPase regulatory subunit 2	PSMD2	y
0.827537	NaN	NaN	NaN	Q96AT9;F8WBT4;C9J6A7;C9J9T0;C9IZU8;Q2QD12	Q96AT9;F8WBT4;C9J6A7;C9J9T0;C9IZU8;Q2QD12	Ribulose-phosphate 3-epimerase;Ribulose-phosphate 3-epimerase-like protein 1	RPE;RPEL1	y
0.827603	NaN	NaN	NaN	P62306;A0A0B4J254;F8W0W6	P62306;A0A0B4J254;F8W0W6	Small nuclear ribonucleoprotein F	SNRPF	y
0.829872	NaN	NaN	NaN	Q9UQ80;F8VR77;F8W0A3;H0YIN7;F8VZ69	Q9UQ80;F8VR77	Proliferation-associated protein 2G4	PA2G4	y
0.830526	NaN	NaN	NaN	P46783;A0A2R8Y6L3;F6U211;A0A2R8Y7H1;A0A2R8YFH6;Q9NQ39	P46783;A0A2R8Y6L3;F6U211;A0A2R8Y7H1;A0A2R8YFH6;Q9NQ39	40S ribosomal protein S10;Putative 40S ribosomal protein S10-like	RPS10;RPS10P5	y
0.830685	NaN	NaN	NaN	Q15125;C9J719;C9JJ78;A0A494C0F3	Q15125;C9J719;C9JJ78;A0A494C0F3	3-beta-hydroxysteroid-Delta(8),Delta(7)-isomerase	EBP	y
0.83102	NaN	NaN	NaN	P13010;C9JZ81	P13010	X-ray repair cross-complementing protein 5	XRCC5	y
0.831209	NaN	NaN	NaN	Q8TDN6	Q8TDN6	Ribosome biogenesis protein BRX1 homolog	BRIX1	y
0.83434	NaN	NaN	NaN	Q9Y4X0;Q6DCA0	Q9Y4X0;Q6DCA0	AMME syndrome candidate gene 1 protein;AMMECR1-like protein	AMMECR1;AMMECR1L	y
0.835411	NaN	NaN	NaN	Q08J23;A0A140T9Y7	Q08J23	tRNA (cytosine(34)-C(5))-methyltransferase	NSUN2	y
0.837247	NaN	NaN	NaN	O95139;A0A087WZX2	O95139;A0A087WZX2	NADH dehydrogenase [ubiquinone] 1 beta subcomplex subunit 6	NDUFB6	y
0.842836	NaN	NaN	NaN	P23396;E9PL09;E9PPU1;H0YEU2;F2Z2S8;H0YCJ7;H0YF32;E9PQ96;E9PSF4;E9PJH4;E9PK82;E9PQX2;H0YES8;E9PJN9	P23396;E9PL09;E9PPU1;H0YEU2;F2Z2S8;H0YCJ7	40S ribosomal protein S3	RPS3	y
0.846562	NaN	NaN	NaN	P11142;E9PKE3;E9PNE6;A8K7Q2;E9PN89;E9PLF4;E9PS65;E9PQQ4;E9PQK7;E9PM13;E9PPY6;E9PI65;E9PN25	P11142;E9PKE3;E9PNE6;A8K7Q2;E9PN89	Heat shock cognate 71 kDa protein	HSPA8	y
0.847403	NaN	NaN	NaN	P05023;M0R116;A0A2R8YEY8;A0A0A0MT26;P13637;B1AKY9;P50993;Q5TC01;H0Y7C1;Q5TC02;M0QXF2;E9PRA5;Q13733	P05023	Sodium/potassium-transporting ATPase subunit alpha-1	ATP1A1	y
0.851654	NaN	NaN	NaN	Q99595	Q99595	Mitochondrial import inner membrane translocase subunit Tim17-A	TIMM17A	y
0.864165	NaN	NaN	NaN	H0Y8R1;F5H5I6;H0YAK1;Q12849;H0YAM1	H0Y8R1;F5H5I6;H0YAK1;Q12849	G-rich sequence factor 1	GRSF1	y
0.884967	NaN	NaN	NaN	O95365	O95365	Zinc finger and BTB domain-containing protein 7A	ZBTB7A	y
0.885749	NaN	NaN	NaN	Q96F86;H3BQP5;H3BU87;H3BQ37;H3BPW9	Q96F86;H3BQP5;H3BU87;H3BQ37;H3BPW9	Enhancer of mRNA-decapping protein 3	EDC3	y
0.891377	NaN	NaN	NaN	U3KQK0;Q99880;Q99879;Q99877;Q93079;Q5QNW6;P62807;P58876;O60814;P57053;Q96A08;A0A2R8Y619	U3KQK0;Q99880;Q99879;Q99877;Q93079;Q5QNW6;P62807;P58876;O60814;P57053;Q96A08	Histone H2B;Histone H2B type 1-L;Histone H2B type 1-M;Histone H2B type 1-N;Histone H2B type 1-H;Histone H2B type 2-F;Histone H2B type 1-C/E/F/G/I;Histone H2B type 1-D;Histone H2B type 1-K;Histone H2B type F-S;Histone H2B type 1-A	HIST1H2BN;HIST1H2BL;HIST1H2BM;HIST1H2BH;HIST2H2BF;HIST1H2BC;HIST1H2BD;HIST1H2BK;H2BFS;HIST1H2BA	y
0.898348	NaN	NaN	NaN	H0YCN4;Q9BTE7;H0Y9C5;E9PQV9;H0Y907;E9PM04;Q92564	H0YCN4;Q9BTE7;H0Y9C5;E9PQV9;H0Y907;E9PM04;Q92564	DCN1-like protein;DCN1-like protein 5;DCN1-like protein 4	DCUN1D5;DCUN1D4	y
0.903114	NaN	NaN	NaN	F8VYY9;P54619;H0YHF8;F8VPF5;F8VVA3;H0YIC9	F8VYY9;P54619	5-AMP-activated protein kinase subunit gamma-1	PRKAG1	y
0.90652	NaN	NaN	NaN	P16930;H0YLC7;H3BNP8	P16930	Fumarylacetoacetase	FAH	y
0.912838	NaN	NaN	NaN	P48147;A0A499FJL1	P48147;A0A499FJL1	Prolyl endopeptidase	PREP	y
0.916175	NaN	NaN	NaN	A0A3B3ISI6;A0A087X0N2;O15243	A0A3B3ISI6;A0A087X0N2;O15243	Leptin receptor gene-related protein	LEPROT	y
0.916874	NaN	NaN	NaN	Q9Y316;B5MCI6	Q9Y316	Protein MEMO1	MEMO1	y
0.917944	NaN	NaN	NaN	F8W7C6;H7C123;H7C2C5;Q96L21	F8W7C6		RPL10	y
0.931674	NaN	NaN	NaN	Q9BVP2;C9JYH9;C9JZT7;B4DMU5	Q9BVP2	Guanine nucleotide-binding protein-like 3	GNL3	y
0.932499	NaN	NaN	NaN	P28838;H0Y9Q1;H0Y983	P28838;H0Y9Q1	Cytosol aminopeptidase	LAP3	y
0.938411	NaN	NaN	NaN	B1AMY1;B1AMX7;B1AMX8;Q12933	B1AMY1;B1AMX7;B1AMX8;Q12933	TNF receptor-associated factor 2	TRAF2	y
0.939015	NaN	NaN	NaN	Q86V81;E9PB61	Q86V81;E9PB61	THO complex subunit 4	ALYREF	y
0.942706	NaN	NaN	NaN	A0A087WUK2;O14979	A0A087WUK2;O14979	Heterogeneous nuclear ribonucleoprotein D-like	HNRNPDL	y
0.95394	NaN	NaN	NaN	Q96E39;A0A1B0GUK8	Q96E39	RNA binding motif protein, X-linked-like-1	RBMXL1	y
0.956846	NaN	NaN	NaN	P04040	P04040	Catalase	CAT	y
0.959112	NaN	NaN	NaN	P61604;B8ZZL8;B8ZZ54	P61604;B8ZZL8;B8ZZ54	10 kDa heat shock protein, mitochondrial	HSPE1	y
0.960231	NaN	NaN	NaN	P14635;E9PC90;H0YA62;D6RHI0	P14635;E9PC90	G2/mitotic-specific cyclin-B1	CCNB1	y
0.966353	NaN	NaN	NaN	A0A0B4J1Z1;C9JAB2;Q16629	A0A0B4J1Z1;C9JAB2;Q16629	Serine/arginine-rich splicing factor 7	SRSF7	y
0.969965	NaN	NaN	NaN	P57740	P57740	Nuclear pore complex protein Nup107	NUP107	y
0.970864	NaN	NaN	NaN	F8VYK6;F8VZZ7;F8VTT7;F8VP94;F8VYK3;F8VZ57;Q15633	F8VYK6;F8VZZ7;F8VTT7;F8VP94;F8VYK3;F8VZ57;Q15633	RISC-loading complex subunit TARBP2	TARBP2	y
0.971124	NaN	NaN	NaN	O95373;E9PLJ0;E9PLB2	O95373	Importin-7	IPO7	y
0.992548	NaN	NaN	NaN	P38606;C9JA17;C9JVW8	P38606	V-type proton ATPase catalytic subunit A	ATP6V1A	y
0.996489	NaN	NaN	NaN	A0A7I2V2T3;H0Y4R1;P12268;E7ETK5;A0A7I2YQK5;C9K0R9	A0A7I2V2T3;H0Y4R1;P12268;E7ETK5;A0A7I2YQK5	Inosine-5-monophosphate dehydrogenase 2	IMPDH2	y
1.0009	NaN	NaN	NaN	H3BNV7;Q9Y3D0	H3BNV7;Q9Y3D0	Mitotic spindle-associated MMXD complex subunit MIP18	FAM96B	y
1.00905	NaN	NaN	NaN	P55060	P55060	Exportin-2	CSE1L	y
1.00951	NaN	NaN	NaN	P98175;E9PGM9;P78332	P98175	RNA-binding protein 10	RBM10	y
1.0299	NaN	NaN	NaN	G3V2G6;Q8TC12;H0YIZ8;G3V234;H0YJ46	G3V2G6;Q8TC12;H0YIZ8;G3V234	Retinol dehydrogenase 11	RDH11	y
1.03105	NaN	NaN	NaN	F8W543	F8W543		NAP1L1	y
1.05687	NaN	NaN	NaN	E9PIH6;Q8N3D4	E9PIH6;Q8N3D4	EH domain-binding protein 1-like protein 1	EHBP1L1	y
1.07164	NaN	NaN	NaN	Q9GZN8;H7BYU9	Q9GZN8;H7BYU9	UPF0687 protein C20orf27	C20orf27	y
1.11667	NaN	NaN	NaN	P43121	P43121	Cell surface glycoprotein MUC18	MCAM	y
1.12266	NaN	NaN	NaN	P23921;E9PL69;E9PP77;H0YCY7	P23921;E9PL69	Ribonucleoside-diphosphate reductase large subunit	RRM1	y
1.13246	NaN	NaN	NaN	Q9BW60	Q9BW60	Elongation of very long chain fatty acids protein 1	ELOVL1	y
1.13745	NaN	NaN	NaN	Q9UEU0;H0YJL5;J3KMW2;G3V5I2;H0YJJ5	Q9UEU0;H0YJL5	Vesicle transport through interaction with t-SNAREs homolog 1B	VTI1B	y
1.14071	NaN	NaN	NaN	Q9BSL1	Q9BSL1	Ubiquitin-associated domain-containing protein 1	UBAC1	y
1.17575	NaN	NaN	NaN	Q9P270	Q9P270	SLAIN motif-containing protein 2	SLAIN2	y
1.17693	NaN	NaN	NaN	Q9BWD1	Q9BWD1	Acetyl-CoA acetyltransferase, cytosolic	ACAT2	y
1.20439	NaN	NaN	NaN	P02786;G3V0E5;F8WBE5;H7C3V5;Q9UP52	P02786;G3V0E5	Transferrin receptor protein 1;Transferrin receptor protein 1, serum form	TFRC	y
1.22164	NaN	NaN	NaN	Q9NVI7;Q5SV16;J3QSF3	Q9NVI7	ATPase family AAA domain-containing protein 3A	ATAD3A	y
1.27999	NaN	NaN	NaN	P62805	P62805	Histone H4	HIST1H4A	y
1.32808	NaN	NaN	NaN	Q16778;P33778;P23527;P06899;Q8N257;Q6DRA6;Q6DN03	Q16778;P33778;P23527;P06899;Q8N257	Histone H2B type 2-E;Histone H2B type 1-B;Histone H2B type 1-O;Histone H2B type 1-J;Histone H2B type 3-B	HIST2H2BE;HIST1H2BB;HIST1H2BO;HIST1H2BJ;HIST3H2BB	y
1.36599	NaN	NaN	NaN	S4R456;K7EM56;A0A0B4J2B4;K7EJ78;S4R417;K7EQJ5;K7ELC2;P62841	S4R456;K7EM56;A0A0B4J2B4;K7EJ78;S4R417;K7EQJ5;K7ELC2;P62841	40S ribosomal protein S15	RPS15	y
1.38183	NaN	NaN	NaN	Q5SRE5	Q5SRE5	Nucleoporin NUP188 homolog	NUP188	y
1.45963	NaN	NaN	NaN	P27105;F8VSL7	P27105;F8VSL7	Erythrocyte band 7 integral membrane protein	STOM	y
1.50609	NaN	NaN	NaN	Q16222	Q16222	UDP-N-acetylhexosamine pyrophosphorylase;UDP-N-acetylgalactosamine pyrophosphorylase;UDP-N-acetylglucosamine pyrophosphorylase	UAP1	y
1.59584	NaN	NaN	NaN	Q92541;H0YKX1	Q92541;H0YKX1	RNA polymerase-associated protein RTF1 homolog	RTF1	y
1.65753	NaN	NaN	NaN	Q9NR50;H0Y580;A0A0D9SEN0	Q9NR50;H0Y580	Translation initiation factor eIF-2B subunit gamma	EIF2B3	y
1.70279	NaN	NaN	NaN	B7ZKQ9;Q8WTV0;F5H5E8;F5H4X0	B7ZKQ9;Q8WTV0;F5H5E8;F5H4X0	Scavenger receptor class B member 1	SCARB1	y
1.78867	NaN	NaN	NaN	Q8WUX1;C9JJU1;C9JMY2;C9JHH7;C9JWG4;C9JNK4;A0A087X1I6	Q8WUX1;C9JJU1;C9JMY2;C9JHH7;C9JWG4;C9JNK4	Sodium-coupled neutral amino acid transporter 5	SLC38A5	y
1.88997	NaN	NaN	NaN	A0A1W2PQ90;Q92878	A0A1W2PQ90;Q92878	DNA repair protein RAD50	RAD50	y
1.98531	NaN	NaN	NaN	Q9H0E2;F2Z2Y8;E9PNS3;E9PP67;E9PQ25;E7EN89	Q9H0E2;F2Z2Y8;E9PNS3;E9PP67;E9PQ25;E7EN89	Toll-interacting protein	TOLLIP	y
2.08933	NaN	NaN	NaN	P16401	P16401	Histone H1.5	HIST1H1B	y
3.64681	NaN	NaN	NaN	P09525;Q6P452;B4E1S2	P09525;Q6P452;B4E1S2	Annexin A4;Annexin	ANXA4	y

## Sheet: down
in shTIAR_N	in shTIAR_CO	in shFMRP_N	in shFMRP_CO	Protein IDs	Majority protein IDs	Protein names	Gene names	in shTIAR_N	in shTIAR_CO	in shFMRP_N	in shFMRP_CO
-0.768225	-1.05085	-0.643724	-0.928042	M0QX47;M0QXC2;M0QXZ6;M0QYG8;M0QYJ8;M0R0C1;M0R1D2;M0R2P2;O60234	M0QX47;M0QYG8;M0QYJ8;M0R0C1;M0R1D2;O60234	Glia maturation factor gamma	GMFG	y	y	y	y
NaN	-0.509625	-0.949316	-0.845997	E7END7;P62820	E7END7;P62820	Ras-related protein Rab-1A	RAB1A		y	y	y
-3.08758	NaN	-1.24126	-0.734355	P78540	P78540	Arginase-2, mitochondrial	ARG2	y		y	y
-1.73686	-0.823503	NaN	-0.723899	A0A7I2V2J1;A0A7I2V302;A0A7I2V367;A0A7I2V440;A0A7I2V4S6;A0A7I2V4Z9;A0A7I2V668;A0A7I2YQK9;E9PCB3;E9PHZ5;E9PKQ7;E9PLY3;E9PNL5;E9PQM1;E9PR21;E9PS78;E9PSG5;P07858;R4GMQ5	A0A7I2V440;A0A7I2V4Z9;A0A7I2V668;A0A7I2YQK9;E9PHZ5;E9PQM1;E9PR21;E9PSG5;P07858	Cathepsin B;Cathepsin B heavy chain;Cathepsin B light chain	CTSB	y	y		y
-0.770827	NaN	-0.536319	-0.713085	B4DHN5;E9PBU7;O00560	B4DHN5;E9PBU7;O00560	Syntenin-1	SDCBP	y		y	y
-0.886901	-1.13926	NaN	-0.635459	Q969G6	Q969G6	Riboflavin kinase	RFK	y	y		y
-1.52317	-0.961806	-1.06186	NaN	E7EN95;O75369	E7EN95;O75369	Filamin-B	FLNB	y	y	y
-1.63286	-0.760582	-0.831686	NaN	Q14315	Q14315	Filamin-C	FLNC	y	y	y
-2.05369	-0.863814	-0.663865	NaN	B8ZZL6;E7ENU9;H7C0X8;P40121	E7ENU9;P40121	Macrophage-capping protein	CAPG	y	y	y
NaN	-1.842	NaN	-2.86413	E7EPJ9;E7ERB5;E9PDK7;H7BYS2;H7C004;P05120	P05120	Plasminogen activator inhibitor 2	SERPINB2		y		y
NaN	-1.54138	NaN	-2.01379	C9JSC2;C9JVK0;C9JWV2;P01584	C9JWV2;P01584	Interleukin-1 beta	IL1B		y		y
NaN	-1.0899	NaN	-1.9523	Q9Y6M5	Q9Y6M5	Zinc transporter 1	SLC30A1		y		y
NaN	-1.73008	NaN	-1.79957	E9PFH1;P61587;Q53RZ3	E9PFH1;P61587;Q53RZ3	Rho-related GTP-binding protein RhoE	ARHE;RND3		y		y
NaN	-1.43311	NaN	-1.77381	P03956	P03956	22 kDa interstitial collagenase;27 kDa interstitial collagenase;Interstitial collagenase	MMP1		y		y
NaN	-1.39251	NaN	-1.64618	Q9H3M7	Q9H3M7	Thioredoxin-interacting protein	TXNIP		y		y
-3.03117	NaN	NaN	-1.2237	A0A286YER3;A0A286YF22;A0A286YF34;A0A286YF78;A0A286YFA2;A0A286YFB2;A0A286YFC8;A0A286YFE1;A0A286YFF3;A0A286YFK5;A0A286YFL2;A0A286YFM8;A0A2C9F2M7;O43175	A0A286YF22;A0A286YFA2;A0A286YFL2;A0A286YFM8;A0A2C9F2M7;O43175	D-3-phosphoglycerate dehydrogenase	PHGDH	y			y
-1.11015	NaN	NaN	-1.189	Q5SYF3;Q5SYF4;Q5SYF5;Q99541	Q99541	Perilipin-2	PLIN2	y			y
NaN	-0.987303	NaN	-1.1113	Q9H4A6	Q9H4A6	Golgi phosphoprotein 3	GOLPH3		y		y
NaN	-1.13543	NaN	-1.05676	P11169;Q8TDB8	P11169;Q8TDB8	Solute carrier family 2, facilitated glucose transporter member 14;Solute carrier family 2, facilitated glucose transporter member 3	SLC2A14;SLC2A3		y		y
NaN	-1.30393	NaN	-1.03989	A0A6Q8PF16;A0A6Q8PF71;A0A6Q8PGD3;A0A6Q8PGJ1;A0A6Q8PHF2;A0A6Q8PHI0;A0A7I2ST14;E5RGM5;E5RH82;E5RI76;E5RIM2;E5RIR1;E5RIV1;E5RJ98;E5RJY1;E5RK17;E7ESM1;Q92597	A0A7I2ST14;E7ESM1;Q92597	Protein NDRG1	NDRG1		y		y
NaN	NaN	-0.899487	-1.00672	O43920	O43920	NADH dehydrogenase [ubiquinone] iron-sulfur protein 5	NDUFS5			y	y
NaN	-1.0718	NaN	-0.897464	P26447	P26447	Protein S100-A4	S100A4		y		y
-0.771347	NaN	NaN	-0.801463	A0A7I2V2H7;A0A7I2V2M6;A0A7I2V354;A0A7I2V484;A0A7I2V4B1;A0A7I2V4B6;A0A7I2V5M3;A0A7I2V5Y6;A0A7I2V5Y9;A0A7I2V601;A0A7I2YQA2;A0A7I2YQB5;A0A7I2YQX0;O60911;P07711;P43235;Q5NE16;Q5QP40;Q5T8F0	A0A7I2V2H7;A0A7I2V484;A0A7I2V5M3;A0A7I2YQA2;A0A7I2YQB5;P07711;Q5T8F0	Cathepsin L1;Cathepsin L1 heavy chain;Cathepsin L1 light chain	CTSL	y			y
NaN	NaN	-0.616685	-0.779925	C9JL73;C9JNS9;E5RGH6;H0YAT8;H0YC04;P15313;P21281	H0YC04;P21281	V-type proton ATPase subunit B, brain isoform	ATP6V1B2			y	y
NaN	-0.807825	NaN	-0.744264	C4P0D4;C4P0D6;C4P0D8;Q5VVQ1;Q99598	C4P0D6;C4P0D8;Q99598	Translin-associated protein X	DISC1;TSNAX		y		y
NaN	-0.630586	NaN	-0.691738	B7Z1G8;O15260;Q5T8U5	O15260;Q5T8U5	Surfeit locus protein 4	SURF4		y		y
NaN	-0.934971	NaN	-0.688272	C9J6P4;H7C5K1;Q7Z2W4	C9J6P4;Q7Z2W4	Zinc finger CCCH-type antiviral protein 1	ZC3HAV1		y		y
NaN	-0.699489	NaN	-0.615471	C9J6J8;C9JRJ8;D6RBF1;E3W990;E7EMC7;E9PFW8;Q13501	E7EMC7;Q13501	Sequestosome-1	SQSTM1		y		y
NaN	-0.933922	NaN	-0.571174	P31689	P31689	DnaJ homolog subfamily A member 1	DNAJA1		y		y
-5.92784	NaN	-5.03307	NaN	O94804	O94804	Serine/threonine-protein kinase 10	STK10	y		y
-3.78906	NaN	-3.98994	NaN	Q9UHD0	Q9UHD0	Interleukin-19	IL19	y		y
-3.11768	NaN	-1.88451	NaN	D6RA82;D6RAZ8;D6RCA8;D6RFG5;P12429	D6RA82;D6RCA8;D6RFG5;P12429	Annexin;Annexin A3	ANXA3	y		y
-0.944976	NaN	-1.00436	NaN	A0A0G2JSE9;A0A0U1RQQ2;A0A0U1RRB8;A0A2R8Y5N5;A0A2R8YEE8;C9JTA6;G5E975;Q12824	A0A0G2JSE9;A0A0U1RQQ2;A0A0U1RRB8;A0A2R8Y5N5;A0A2R8YEE8;C9JTA6;G5E975;Q12824	SWI/SNF-related matrix-associated actin-dependent regulator of chromatin subfamily B member 1	SMARCB1	y		y
-0.81874	NaN	-0.957067	NaN	E7EX40;Q6WKZ4;Q7L804	E7EX40;Q6WKZ4	Rab11 family-interacting protein 1	RAB11FIP1	y		y
-1.28279	NaN	-0.786239	NaN	K7EJM4;K7EM19;K7ENX2;K7ER81;K7ERT7;K7ESA3;Q99536	K7ERT7;Q99536	Synaptic vesicle membrane protein VAT-1 homolog	VAT1	y		y
-1.39798	NaN	-0.687375	NaN	P31949	P31949	Protein S100-A11;Protein S100-A11, N-terminally processed	S100A11	y		y
-0.795365	NaN	-0.585273	NaN	G5EA09	G5EA09		SDCBP	y		y
-1.07723	NaN	-0.522171	NaN	E9PIF4;Q99519	E9PIF4;Q99519	Sialidase-1	NEU1	y		y
-1.5778	NaN	-0.508775	NaN	B7Z6Z4;F8VPF3;F8VXL3;F8VZU9;F8W180;F8W1I5;F8W1R7;G3V1V0;G3V1Y7;G8JLA2;H0YI43;J3KND3;P14649;P60660	B7Z6Z4;F8VPF3;F8W1R7;G3V1V0;G3V1Y7;G8JLA2;J3KND3;P60660	Myosin light polypeptide 6	MYL6	y		y
-1.29729	-3.30314	NaN	NaN	A0A087WW81;B1AKD8;Q5TZA2	A0A087WW81;B1AKD8;Q5TZA2	Rootletin	CROCC	y	y
-1.03088	-2.01411	NaN	NaN	H7C3P7;P11233	H7C3P7;P11233	Ras-related protein Ral-A	RALA	y	y
-1.9503	-1.36448	NaN	NaN	CON__Q03247;E7ERP7;E9PEV4;H0Y7L5;P02649	E7ERP7;E9PEV4;H0Y7L5;P02649	Apolipoprotein E	APOE	y	y
-0.923826	-1.06072	NaN	NaN	A0A6Q8PF43;A0A6Q8PFE7;A0A6Q8PFK8;A0A6Q8PGK1;A0A6Q8PGY2;A0A6Q8PH65;A0A6Q8PHA6;A0A6Q8PHJ6;C9J3N8;P04792	A0A6Q8PF43;A0A6Q8PFE7;A0A6Q8PFK8;A0A6Q8PGK1;A0A6Q8PGY2;A0A6Q8PH65;A0A6Q8PHA6;A0A6Q8PHJ6;P04792	Heat shock protein beta-1	HSPB1	y	y
-0.843469	-1.00567	NaN	NaN	B4DLR8;H3BNV2;H3BRK3;P15559	B4DLR8;H3BNV2;H3BRK3;P15559	NAD(P)H dehydrogenase [quinone] 1	NQO1	y	y
-0.545746	-0.959982	NaN	NaN	H0YKZ8;H0YLG7;H0YLH3;H0YMG5;Q92696	H0YKZ8;H0YLG7;H0YLH3;H0YMG5;Q92696	Geranylgeranyl transferase type-2 subunit alpha	RABGGTA	y	y
-1.72483	-0.945677	NaN	NaN	E9PIG2;E9PJH8;E9PK86;E9PKH2;E9PLA6;E9PMI5;E9PNX1;E9PPV6;E9PQ34;E9PR70;E9PRS3;H0YEP8;P50454	E9PJH8;E9PKH2;E9PPV6;E9PR70;P50454	Serpin H1	SERPINH1	y	y
-0.861466	-0.893557	NaN	NaN	G3V3E6;G3V503;G3V5B3;Q96HE7	G3V3E6;G3V5B3;Q96HE7	ERO1-like protein alpha	ERO1L	y	y
-1.26099	-0.761636	NaN	NaN	K7ELG5;K7ES89;P51452	K7ELG5;K7ES89;P51452	Dual specificity protein phosphatase 3	DUSP3	y	y
-1.11098	-0.741216	NaN	NaN	F8WEI7;P09382	P09382	Galectin-1	LGALS1	y	y
-0.924183	-0.739992	NaN	NaN	D6RBE9;D6RBL5;D6RCN3;E9PHT9;P08758	D6RBE9;D6RBL5;E9PHT9;P08758	Annexin;Annexin A5	ANXA5	y	y
-0.616324	-0.650017	NaN	NaN	A0A087WZC3;Q15431;Q5VXJ5	A0A087WZC3;Q15431;Q5VXJ5	Synaptonemal complex protein 1	SYCP1	y	y
-0.507129	-0.643924	NaN	NaN	M0QXX8;M0R1L7;M0R1T5;O43633	M0R1L7;M0R1T5;O43633	Charged multivesicular body protein 2a	CHMP2A	y	y
-0.830362	-0.601136	NaN	NaN	Q9H223;Q9NZN4	Q9NZN4	EH domain-containing protein 2	EHD2	y	y
-0.621171	-0.487562	NaN	NaN	A0A1B0GTT5;A0A1B0GVG8;B0YJC4;B0YJC5;F8W835;P07196;P08670;Q16352	B0YJC4;P08670	Vimentin	VIM	y	y
-1.43578	NaN	NaN	NaN	C9JL30;A8MXB9;H7C3B2;A0A494C1B1;J3KQJ1;C9J660;Q8NBJ7;E9PBT8;J3QT17;F8WA42	C9JL30;A8MXB9;H7C3B2;A0A494C1B1;J3KQJ1;C9J660;Q8NBJ7;E9PBT8;J3QT17;F8WA42	Sulfatase-modifying factor 2	SUMF2	y	y
NaN	NaN	NaN	-4.68343	Q96G25	Q96G25	Mediator of RNA polymerase II transcription subunit 8	MED8				y
NaN	NaN	NaN	-3.62427	P98082	P98082	Disabled homolog 2	DAB2				y
NaN	NaN	NaN	-2.15013	F5H6Y5;F5H4J1;A0A087WY61;Q14980	F5H6Y5;F5H4J1;A0A087WY61;Q14980	Nuclear mitotic apparatus protein 1	NUMA1				y
NaN	NaN	NaN	-1.59995	P00441;H7BYH4	P00441;H7BYH4	Superoxide dismutase [Cu-Zn]	SOD1				y
NaN	NaN	NaN	-1.47055	B4E0K5;Q16539;E7EX54;B5TY33	B4E0K5;Q16539	Mitogen-activated protein kinase 14	MAPK14				y
NaN	NaN	NaN	-1.44746	E9PB90;P52789;P52790	E9PB90;P52789	Hexokinase;Hexokinase-2	HK2				y
NaN	NaN	NaN	-1.38845	Q16563	Q16563	Synaptophysin-like protein 1	SYPL1				y
NaN	NaN	NaN	-1.23255	P09104;F5H0C8;P13929;F5H1C3;U3KQP4;U3KQQ1	P09104;F5H0C8	Gamma-enolase;Enolase	ENO2				y
NaN	NaN	NaN	-1.19235	E9PN81;Q8TDP1	E9PN81;Q8TDP1	Ribonuclease H2 subunit C	RNASEH2C				y
NaN	NaN	NaN	-1.16065	A0A0B4J269;Q13509;G3V2A3;G3V5W4;G3V2R8;G3V3R4;G3V2N6	A0A0B4J269;Q13509	Tubulin beta-3 chain	TUBB3				y
NaN	NaN	NaN	-1.13249	Q96QD8;F8VUY8;F8VQW8	Q96QD8	Sodium-coupled neutral amino acid transporter 2	SLC38A2				y
NaN	NaN	NaN	-1.12278	F5GWA4;Q9H3F6;F5GY15;F5GWK6;F5H268;B3KVY5;F5H497;F5H6V0;Q13829;Q8WZ19	F5GWA4;Q9H3F6	BTB/POZ domain-containing adapter for CUL3-mediated RhoA degradation protein 3	KCTD10				y
NaN	NaN	NaN	-1.11311	A0A3B3ITS3;A0A3B3IS54;A0A3B3IS01;A0A3B3IT01;A0A3B3ISK7;Q6PI48;A0A3B3ITK9	A0A3B3ITS3;A0A3B3IS54;A0A3B3IS01;A0A3B3IT01;A0A3B3ISK7;Q6PI48;A0A3B3ITK9	Aspartate--tRNA ligase, mitochondrial	DARS2				y
NaN	NaN	NaN	-1.06052	Q15118;F8WC75;C9JKT3;F8WEJ6;C9IYB4	Q15118;F8WC75;C9JKT3;F8WEJ6;C9IYB4	[Pyruvate dehydrogenase (acetyl-transferring)] kinase isozyme 1, mitochondrial	PDK1				y
NaN	NaN	NaN	-1.03555	P51809	P51809	Vesicle-associated membrane protein 7	VAMP7				y
NaN	NaN	NaN	-1.02182	Q9BU89;A0A5F9ZGM7	Q9BU89;A0A5F9ZGM7	Deoxyhypusine hydroxylase	DOHH				y
NaN	NaN	NaN	-1.00865	Q5R3B4;O95563	Q5R3B4;O95563	Mitochondrial pyruvate carrier 2	MPC2				y
NaN	NaN	NaN	-1.00842	Q13571	Q13571	Lysosomal-associated transmembrane protein 5	LAPTM5				y
NaN	NaN	NaN	-0.977167	P13674	P13674	Prolyl 4-hydroxylase subunit alpha-1	P4HA1				y
NaN	NaN	NaN	-0.976923	P06744;A0A2U3TZU2;K7EQ48;A0A2R8Y6C7;A0A0J9YYH3;A0A0J9YXP8;A0A0J9YX90;K7ERC6;K7EPY4;K7EP41;CON__Q3ZBD7;K7ENA0;K7ELR7;A0A2R8YF08;A0A0J9YXM3;K7ESF4;K7ERK8;K7EIL4;A0A0J9YXH9;A0A0J9YYI8	P06744;A0A2U3TZU2;K7EQ48;A0A2R8Y6C7;A0A0J9YYH3;A0A0J9YXP8;A0A0J9YX90	Glucose-6-phosphate isomerase	GPI				y
NaN	NaN	NaN	-0.973212	P05412	P05412	Transcription factor AP-1	JUN				y
NaN	NaN	NaN	-0.965361	D6RIE3;P14406;D6RGV5;H0UI06;D6R9C3;D6RA35	D6RIE3;P14406;D6RGV5;H0UI06	Cytochrome c oxidase subunit 7A2, mitochondrial	COX7A2				y
NaN	NaN	NaN	-0.939669	E9PGM4;Q04446	E9PGM4;Q04446	1,4-alpha-glucan-branching enzyme	GBE1				y
NaN	NaN	NaN	-0.937886	Q6ZNA5	Q6ZNA5	Ferric-chelate reductase 1	FRRS1				y
NaN	NaN	NaN	-0.936517	P43490;A0A0C4DFS8;C9JF35;C9JG65	P43490;A0A0C4DFS8	Nicotinamide phosphoribosyltransferase	NAMPT				y
NaN	NaN	NaN	-0.921057	Q2KHT3	Q2KHT3	Protein CLEC16A	CLEC16A				y
NaN	NaN	NaN	-0.908148	Q9ULX9	Q9ULX9	Transcription factor MafF	MAFF				y
NaN	NaN	NaN	-0.88807	Q13867;K7ESE8;J3KSD8;K7ES02;J3KS79;K7ENH5	Q13867;K7ESE8;J3KSD8;K7ES02	Bleomycin hydrolase	BLMH				y
NaN	NaN	NaN	-0.887316	P09972;A8MVZ9;J3KSV6;J3QKP5;C9J8F3;J3QKK1;K7EKH5	P09972;A8MVZ9;J3KSV6;J3QKP5	Fructose-bisphosphate aldolase C;Fructose-bisphosphate aldolase	ALDOC				y
NaN	NaN	NaN	-0.863401	P48735;H0YL11	P48735	Isocitrate dehydrogenase [NADP], mitochondrial	IDH2				y
NaN	NaN	NaN	-0.858185	P60059	P60059	Protein transport protein Sec61 subunit gamma	SEC61G				y
NaN	NaN	NaN	-0.843555	P00558;P07205	P00558	Phosphoglycerate kinase 1	PGK1				y
NaN	NaN	NaN	-0.842206	A0A7I2V4F2;A0A7I2V629;E9PG73;A0A7I2V5Q5;Q13427;C9JN15;C9JM79	A0A7I2V4F2;A0A7I2V629;E9PG73;A0A7I2V5Q5;Q13427;C9JN15;C9JM79	Peptidyl-prolyl cis-trans isomerase G;Peptidyl-prolyl cis-trans isomerase	PPIG				y
NaN	NaN	NaN	-0.774798	K7EPQ7;K7EJQ6	K7EPQ7;K7EJQ6		YIF1B				y
NaN	NaN	NaN	-0.770849	P49247	P49247	Ribose-5-phosphate isomerase	RPIA				y
NaN	NaN	NaN	-0.753261	P00390;A0A2R8YF59;H0YC68	P00390	Glutathione reductase, mitochondrial	GSR				y
NaN	NaN	NaN	-0.750805	Q8TDD1;F8VRX4	Q8TDD1	ATP-dependent RNA helicase DDX54	DDX54				y
NaN	NaN	NaN	-0.725601	O75380;D6RBT3	O75380;D6RBT3	NADH dehydrogenase [ubiquinone] iron-sulfur protein 6, mitochondrial	NDUFS6				y
NaN	NaN	NaN	-0.714324	Q04760	Q04760	Lactoylglutathione lyase	GLO1				y
NaN	NaN	NaN	-0.71134	R4GN98;P06703	R4GN98;P06703	Protein S100;Protein S100-A6	S100A6				y
NaN	NaN	NaN	-0.709198	B8ZZA8;B8ZZC5;C9JIJ6	B8ZZA8;B8ZZC5;C9JIJ6		GLS				y
NaN	NaN	NaN	-0.706168	H0Y8R1;F5H5I6;H0YAK1;Q12849;H0YAM1	H0Y8R1;F5H5I6;H0YAK1;Q12849	G-rich sequence factor 1	GRSF1				y
NaN	NaN	NaN	-0.6908	Q9NVT9;E9PR92;E5RHK3;E5RJ86	Q9NVT9;E9PR92;E5RHK3;E5RJ86	Armadillo repeat-containing protein 1	ARMC1				y
NaN	NaN	NaN	-0.682714	Q13838;Q5STU3;F6WLT2;A0A0G2JJZ9;A0A140T9X3;F6S4E6;A0A0A0MT12;F6TRA5;A0A140T996;A0A140TA18;A0A140T9X9;F6UJC5;A0A140T9L4;A0A140T973;A0A140T9K1;F6R6M7;F6U6E2;H0Y400;F6S2B7;A0A0G2JHN7;H0YCC6	Q13838;Q5STU3;F6WLT2;A0A0G2JJZ9;A0A140T9X3;F6S4E6;A0A0A0MT12;F6TRA5;A0A140T996	Spliceosome RNA helicase DDX39B	DDX39B				y
NaN	NaN	NaN	-0.665907	Q3BDU5	Q3BDU5		LMNA				y
NaN	NaN	NaN	-0.627691	Q96IX5	Q96IX5	Up-regulated during skeletal muscle growth protein 5	USMG5				y
NaN	NaN	NaN	-0.626671	Q9Y678;Q9UBF2;H0Y8X7	Q9Y678	Coatomer subunit gamma-1	COPG1				y
NaN	NaN	NaN	-0.618524	P41567;K7EM18;K7EQP2	P41567;K7EM18	Eukaryotic translation initiation factor 1	EIF1				y
NaN	NaN	NaN	-0.603074	Q96S59	Q96S59	Ran-binding protein 9	RANBP9				y
NaN	NaN	NaN	-0.595243	P20248	P20248	Cyclin-A2	CCNA2				y
NaN	NaN	NaN	-0.579402	P62304;A6NHK2	P62304;A6NHK2	Small nuclear ribonucleoprotein E	SNRPE				y
NaN	NaN	NaN	-0.550407	A0A140T8Z0;A0A0G2JH68;O60610;H9KV28;A0A2R8Y5N1;H7C2W8;B4E2I7;A0A2R8YEF8	A0A140T8Z0;A0A0G2JH68;O60610;H9KV28;A0A2R8Y5N1	Protein diaphanous homolog 1	DIAPH1				y
NaN	NaN	NaN	-0.534748	P68366;C9JEV8;C9JQ00;C9JJQ8;C9JDL2	P68366	Tubulin alpha-4A chain	TUBA4A				y
NaN	NaN	NaN	-0.534522	Q5T3J3	Q5T3J3	Ligand-dependent nuclear receptor-interacting factor 1	LRIF1				y
NaN	NaN	NaN	-0.443062	O95810	O95810	Serum deprivation-response protein	SDPR				y
NaN	NaN	-5.61967	NaN	P14060;P26439	P14060;P26439	3 beta-hydroxysteroid dehydrogenase/Delta 5-->4-isomerase type 1;3-beta-hydroxy-Delta(5)-steroid dehydrogenase;Steroid Delta-isomerase;3 beta-hydroxysteroid dehydrogenase/Delta 5-->4-isomerase type 2;3-beta-hydroxy-Delta(5)-steroid dehydrogenase;Steroid Delta-isomerase	HSD3B1;HSD3B2			y
NaN	NaN	-2.42126	NaN	P31040;A0A087X1I3;D6RFM5;A0A494C1T6;H0Y8X1	P31040;A0A087X1I3;D6RFM5	Succinate dehydrogenase [ubiquinone] flavoprotein subunit, mitochondrial	SDHA			y
NaN	NaN	-2.35845	NaN	O14777;I3L4G3;V9GYM9	O14777	Kinetochore protein NDC80 homolog	NDC80			y
NaN	NaN	-2.13771	NaN	J3KQY1;E7ESL0;Q9NWU5	J3KQY1;E7ESL0;Q9NWU5	39S ribosomal protein L22, mitochondrial	MRPL22			y
NaN	NaN	-1.96762	NaN	R4GN18	R4GN18		CD46			y
NaN	NaN	-1.96158	NaN	Q9NTX5;H0Y5L2;H0Y525;J3KP84;E9PPG7;E9PRU6;F2Z2D6;E9PJS8;E9PLY6	Q9NTX5;H0Y5L2	Ethylmalonyl-CoA decarboxylase	ECHDC1			y
NaN	NaN	-1.91017	NaN	Q9UFN0	Q9UFN0	Protein NipSnap homolog 3A	NIPSNAP3A			y
NaN	NaN	-1.73119	NaN	Q5T123;Q9H299	Q5T123;Q9H299	SH3 domain-binding glutamic acid-rich-like protein 3	SH3BGRL3			y
NaN	NaN	-1.65213	NaN	P07948;H0Y3C5;J3KPD6;P08631	P07948;H0Y3C5;J3KPD6;P08631	Tyrosine-protein kinase Lyn;Non-specific protein-tyrosine kinase;Tyrosine-protein kinase HCK	LYN;HCK			y
NaN	NaN	-1.62751	NaN	P19623;K7EKM4;K7EL89;K7ESL0;K7EQ47	P19623	Spermidine synthase	SRM			y
NaN	NaN	-1.20105	NaN	Q96SI9;Q5JPA5	Q96SI9	Spermatid perinuclear RNA-binding protein	STRBP			y
NaN	NaN	-1.17428	NaN	Q9P0J7;C9J3I2	Q9P0J7;C9J3I2	E3 ubiquitin-protein ligase KCMF1	KCMF1			y
NaN	NaN	-1.11405	NaN	P14373	P14373	Zinc finger protein RFP	TRIM27			y
NaN	NaN	-1.10876	NaN	Q9UNW1	Q9UNW1	Multiple inositol polyphosphate phosphatase 1	MINPP1			y
NaN	NaN	-0.985082	NaN	O95391;A0A0C4DGD2;E5RGM7;E5RK41	O95391	Pre-mRNA-splicing factor SLU7	SLU7			y
NaN	NaN	-0.970756	NaN	Q9BX10;H0Y4M5;H0Y5J1;H0Y7A5	Q9BX10	GTP-binding protein 2	GTPBP2			y
NaN	NaN	-0.946483	NaN	Q15067;I3L2U4;K7ELT1;I3L0T4	Q15067	Peroxisomal acyl-coenzyme A oxidase 1	ACOX1			y
NaN	NaN	-0.941891	NaN	P10606	P10606	Cytochrome c oxidase subunit 5B, mitochondrial	COX5B			y
NaN	NaN	-0.938054	NaN	Q9NP77	Q9NP77	RNA polymerase II subunit A C-terminal domain phosphatase SSU72	SSU72			y
NaN	NaN	-0.928106	NaN	O75439;G3V0E4;F8WAZ6	O75439;G3V0E4	Mitochondrial-processing peptidase subunit beta	PMPCB			y
NaN	NaN	-0.918545	NaN	P05161;A0A096LNZ9;A0A096LPJ4	P05161;A0A096LNZ9;A0A096LPJ4	Ubiquitin-like protein ISG15	ISG15			y
NaN	NaN	-0.900042	NaN	D6RFI3;E7EQR8;Q9GZM5;D6RGY8;D6RBQ1;D6RA04;D6RAY4;H0Y9A1	D6RFI3;E7EQR8;Q9GZM5;D6RGY8	Protein YIPF3;Protein YIPF3, 36 kDa form III	YIPF3			y
NaN	NaN	-0.875637	NaN	Q8IUI8;J3KST8	Q8IUI8	Cytokine receptor-like factor 3	CRLF3			y
NaN	NaN	-0.858911	NaN	Q14683;G8JLG1;A0A6Q8PHC3	Q14683;G8JLG1;A0A6Q8PHC3	Structural maintenance of chromosomes protein 1A;Structural maintenance of chromosomes protein	SMC1A			y
NaN	NaN	-0.854937	NaN	A0A3B3IRV5;Q9NRV9;F5GWX2;H0YG71	A0A3B3IRV5;Q9NRV9;F5GWX2	Heme-binding protein 1	HEBP1			y
NaN	NaN	-0.833069	NaN	Q9H4A4;A6NKB8;A0A087WU27;A0A087WUS4;C9JMZ3	Q9H4A4;A6NKB8	Aminopeptidase B	RNPEP			y
NaN	NaN	-0.814856	NaN	Q9UHA4	Q9UHA4	Ragulator complex protein LAMTOR3	LAMTOR3			y
NaN	NaN	-0.747784	NaN	P22570;A0A0C4DFN8;A0A0A0MSZ4;A0A0A0MTR6;A0A0C4DGN7;A0A0A0MT64;A0A0A0MTN9;J3QQX3;J3QKZ8;J3QQW7;J3KS64	P22570;A0A0C4DFN8;A0A0A0MSZ4;A0A0A0MTR6;A0A0C4DGN7;A0A0A0MT64;A0A0A0MTN9;J3QQX3	NADPH:adrenodoxin oxidoreductase, mitochondrial	FDXR			y
NaN	NaN	-0.73564	NaN	Q9NRX5	Q9NRX5	Serine incorporator 1	SERINC1			y
NaN	NaN	-0.722885	NaN	Q96BM9;A0A087X2J2	Q96BM9	ADP-ribosylation factor-like protein 8A	ARL8A			y
NaN	NaN	-0.662984	NaN	P29218;E5RG13;E5RIP7;H0YBL1;E5RG94;E5RIF4;E5RHE9;E5RI82	P29218;E5RG13;E5RIP7;H0YBL1	Inositol monophosphatase 1	IMPA1			y
NaN	NaN	-0.646959	NaN	J3KTD8	J3KTD8		CBFB			y
NaN	NaN	-0.643403	NaN	H7BYD0;Q16718;F8WAS3;C9IZN5;A0A7I2V2W4;A0A087X1G1;A0A7I2V3L8;A0A024R772;A0A087WXR5	H7BYD0;Q16718;F8WAS3;C9IZN5;A0A7I2V2W4;A0A087X1G1;A0A7I2V3L8	NADH dehydrogenase [ubiquinone] 1 alpha subcomplex subunit 5	NDUFA5			y
NaN	NaN	-0.635028	NaN	Q7Z7C8;C9J7M8;A0A0A0MRR3;B4DZU5	Q7Z7C8	Transcription initiation factor TFIID subunit 8	TAF8			y
NaN	NaN	-0.622171	NaN	P61586;A0A7I2YQV1;A0A7I2V3G1;C9JNR4;C9JX21;A0A7I2V5E6;C9JRM1	P61586;A0A7I2YQV1;A0A7I2V3G1;C9JNR4;C9JX21	Transforming protein RhoA	RHOA			y
NaN	NaN	-0.609727	NaN	Q9UBK9;S4R2Z4	Q9UBK9;S4R2Z4	Protein UXT	UXT			y
NaN	NaN	-0.576703	NaN	C9JUK7;P16150	C9JUK7;P16150	Leukosialin	SPN			y
NaN	NaN	-0.538283	NaN	E7EPN9;Q9Y520;A0A2R8Y424;A0A0A0MS30;A0A2R8Y7F4;A0A2R8YET2;H7C5N8	E7EPN9;Q9Y520	Protein PRRC2C	PRRC2C			y
NaN	NaN	-0.537718	NaN	P04083;Q5T3N1;Q5T3N0	P04083	Annexin A1	ANXA1			y
NaN	NaN	-0.535447	NaN	Q9BVK6	Q9BVK6	Transmembrane emp24 domain-containing protein 9	TMED9			y
NaN	NaN	-0.492414	NaN	Q14773	Q14773	Intercellular adhesion molecule 4	ICAM4			y
NaN	-6.13487	NaN	NaN	F5GYN0;A6NE01	F5GYN0;A6NE01	Protein FAM186A	FAM186A		y
NaN	-5.59518	NaN	NaN	P09525;Q6P452;B4E1S2	P09525;Q6P452;B4E1S2	Annexin A4;Annexin	ANXA4		y
NaN	-5.41868	NaN	NaN	Q9UBQ6;C9JEG3;F5GZK1	Q9UBQ6;C9JEG3;F5GZK1	Exostosin-like 2;Processed exostosin-like 2	EXTL2		y
NaN	-2.68216	NaN	NaN	P82663	P82663	28S ribosomal protein S25, mitochondrial	MRPS25		y
NaN	-2.29952	NaN	NaN	Q9H0E2;F2Z2Y8;E9PNS3;E9PP67;E9PQ25;E7EN89	Q9H0E2;F2Z2Y8;E9PNS3;E9PP67;E9PQ25;E7EN89	Toll-interacting protein	TOLLIP		y
NaN	-2.07255	NaN	NaN	P62312	P62312	U6 snRNA-associated Sm-like protein LSm6	LSM6		y
NaN	-1.98486	NaN	NaN	Q9UL25	Q9UL25	Ras-related protein Rab-21	RAB21		y
NaN	-1.5818	NaN	NaN	C9JV51;C9J408;F8WBH9;E9PAP3;O15519;C9JSU3;C9J4Q0	C9JV51;C9J408;F8WBH9;E9PAP3;O15519;C9JSU3;C9J4Q0	CASP8 and FADD-like apoptosis regulator;CASP8 and FADD-like apoptosis regulator subunit p43;CASP8 and FADD-like apoptosis regulator subunit p12	CFLAR		y
NaN	-1.58065	NaN	NaN	Q96JP5;A0A0A6YYC7;H3BTR0	Q96JP5;A0A0A6YYC7;H3BTR0	E3 ubiquitin-protein ligase ZFP91	ZFP91;ZFP91-CNTF		y
NaN	-1.51175	NaN	NaN	P62266;D6RD47;D6RDJ2;D6RIX0;D6R9I7	P62266;D6RD47	40S ribosomal protein S23	RPS23		y
NaN	-1.37607	NaN	NaN	B1AUU8;P42566	B1AUU8;P42566	Epidermal growth factor receptor substrate 15	EPS15		y
NaN	-1.37383	NaN	NaN	Q5SW96	Q5SW96	Low density lipoprotein receptor adapter protein 1	LDLRAP1		y
NaN	-1.36715	NaN	NaN	O00762;A0A0A0MSE8;K4DI81;A0A087WVK1	O00762;A0A0A0MSE8	Ubiquitin-conjugating enzyme E2 C	UBE2C		y
NaN	-1.32796	NaN	NaN	A0A0G2JIW1;P0DMV9;P0DMV8;V9GZ37	A0A0G2JIW1;P0DMV9;P0DMV8;V9GZ37	Heat shock 70 kDa protein 1B;Heat shock 70 kDa protein 1A	HSPA1B;HSPA1A		y
NaN	-1.3147	NaN	NaN	Q92598;A0A0A0MSM0;R4GN69;Q5TBM3	Q92598;A0A0A0MSM0	Heat shock protein 105 kDa	HSPH1		y
NaN	-1.25446	NaN	NaN	H0Y993;A0A494C028;P35659;B4DFG0;H0Y8X0;D6RDA2;A0A494C198;D6R9L5	H0Y993;A0A494C028;P35659;B4DFG0;H0Y8X0;D6RDA2;A0A494C198	Protein DEK	DEK		y
NaN	-1.23451	NaN	NaN	Q8N0X7	Q8N0X7	Spartin	SPG20		y
NaN	-1.20156	NaN	NaN	A0A087WTA5;E7ERK9;Q9UI10;A0A087WW69;H7C2L8;F8W8L6	A0A087WTA5;E7ERK9;Q9UI10;A0A087WW69	Translation initiation factor eIF-2B subunit delta	EIF2B4		y
NaN	-1.07594	NaN	NaN	H0Y6K2;A0A140T9E9;A0A0G2JK44;P25440;U3KQA6;A0A0G2JHL0;A0A140T9F7;A0A140T9V2;H0Y799;A0A140T9X8;E9PIQ3;E9PKQ9;A0A0G2JHN8;A0A140T9I1	H0Y6K2;A0A140T9E9;A0A0G2JK44;P25440;U3KQA6;A0A0G2JHL0;A0A140T9F7;A0A140T9V2;H0Y799;A0A140T9X8;E9PIQ3	Bromodomain-containing protein 2	BRD2		y
NaN	-1.04278	NaN	NaN	P05783;F8VZY9;CON__H-INV:HIT000015463;CON__Q92764;C4AM86;CON__Q497I4;Q92764	P05783;F8VZY9	Keratin, type I cytoskeletal 18	KRT18		y
NaN	-1.01437	NaN	NaN	Q9UN36;G3V4S9;H0YJT9;G3V578;G3V5H8;A0A0A0MS87;G3V2A6;G3V5L7;G3V285;G3V4S2;G3V271;G3V358;G3V5S0;G3V5B7;G3V383;G3V5B5;G3V392;G3V5G0;G3V2I9;G3V3X2;G3V4X3;G3V3D5;G3V2Y3;G3V5G7;G3V239;G3V5P9;G3V420;G3V5D7;G3V2S0;G3V3C3;G3V552;G3V280;G3V3P1;G3V3X3;G3V3P6;G3V237;G3V4T9;G3V2T2;G3V5A6;G3V5V9	Q9UN36;G3V4S9;H0YJT9;G3V578;G3V5H8;A0A0A0MS87	Protein NDRG2	NDRG2		y
NaN	-0.958241	NaN	NaN	Q9NQ29;A8MYV2;B8ZZ10;F8WBC1;F2Z322;B8ZZ09;B8ZZ12	Q9NQ29;A8MYV2;B8ZZ10	Putative RNA-binding protein Luc7-like 1	LUC7L		y
NaN	-0.955746	NaN	NaN	Q8IUW1;Q9NXR5	Q8IUW1;Q9NXR5	Ankyrin repeat domain-containing protein 10	ANKRD10		y
NaN	-0.934215	NaN	NaN	P25685;A0A7I2V3K7;M0QXK0;M0R080;M0QYT3;A0A7I2YQW1;M0R1D6;M0QZD0;M0R128;A0A1B0GX60	P25685;A0A7I2V3K7;M0QXK0	DnaJ homolog subfamily B member 1	DNAJB1		y
NaN	-0.916576	NaN	NaN	O14908;K7EM11;K7ELJ2;K7ESN1	O14908;K7EM11	PDZ domain-containing protein GIPC1	GIPC1		y
NaN	-0.901294	NaN	NaN	E9PRW1;E9PSD6;C9JF50;E9PLU1;E9PRK5;Q9H019	E9PRW1;E9PSD6;C9JF50;E9PLU1;E9PRK5;Q9H019	Mitochondrial fission regulator 1-like	MTFR1L		y
NaN	-0.866142	NaN	NaN	O75791;B1AH86	O75791;B1AH86	GRB2-related adapter protein 2	GRAP2		y
NaN	-0.855354	NaN	NaN	A0A0C4DGE4;A0A286YF28;A0A0J9YW33;Q13277	A0A0C4DGE4;A0A286YF28;A0A0J9YW33;Q13277	Syntaxin-3	STX3		y
NaN	-0.853128	NaN	NaN	Q99805	Q99805	Transmembrane 9 superfamily member 2	TM9SF2		y
NaN	-0.841019	NaN	NaN	A0A2R8YDM2;A0A2R8YFD1;A0A2R8Y3X5;C9JMB8;E5KLJ9;O60313;H7C141;A0A2R8YE78;A0A2R8YD53;A0A2R8YGE5	A0A2R8YDM2;A0A2R8YFD1;A0A2R8Y3X5;C9JMB8;E5KLJ9;O60313;H7C141;A0A2R8YE78	Dynamin-like 120 kDa protein, mitochondrial;Dynamin-like 120 kDa protein, form S1	OPA1		y
NaN	-0.835093	NaN	NaN	E9PQS1;A0A087WT99;A0A1W2PRB8;Q9H0W9;E9PR95;E9PSC3;E9PLC5;E9PLB3;E9PIP1;E9PPB5;E9PJU8	E9PQS1;A0A087WT99;A0A1W2PRB8;Q9H0W9;E9PR95;E9PSC3;E9PLC5;E9PLB3;E9PIP1;E9PPB5;E9PJU8	Ester hydrolase C11orf54	C11orf54		y
NaN	-0.804772	NaN	NaN	Q15555;K7EL66;K7ERD8;M0QX52;K7ENB3	Q15555;K7EL66;K7ERD8	Microtubule-associated protein RP/EB family member 2	MAPRE2		y
NaN	-0.781055	NaN	NaN	P49748;G3V1M7;J3QRJ8;J3KSR4;K7EQP4;K7EJW8;K7EMF8;J3KS89;J3QKU9	P49748	Very long-chain specific acyl-CoA dehydrogenase, mitochondrial	ACADVL		y
NaN	-0.773385	NaN	NaN	P05121	P05121	Plasminogen activator inhibitor 1	SERPINE1		y
NaN	-0.756016	NaN	NaN	F8VYY9;P54619;H0YHF8;F8VPF5;F8VVA3;H0YIC9	F8VYY9;P54619	5-AMP-activated protein kinase subunit gamma-1	PRKAG1		y
NaN	-0.745897	NaN	NaN	P02751;H0Y4K8;H0Y7Z1	P02751	Fibronectin;Anastellin;Ugl-Y1;Ugl-Y2;Ugl-Y3	FN1		y
NaN	-0.710306	NaN	NaN	Q6NZI2	Q6NZI2	Polymerase I and transcript release factor	PTRF		y
NaN	-0.689148	NaN	NaN	P51857	P51857	3-oxo-5-beta-steroid 4-dehydrogenase	AKR1D1		y
NaN	-0.685085	NaN	NaN	P04899	P04899	Guanine nucleotide-binding protein G(i) subunit alpha-2	GNAI2		y
NaN	-0.667745	NaN	NaN	O95817;C9JFK9	O95817;C9JFK9	BAG family molecular chaperone regulator 3	BAG3		y
NaN	-0.666819	NaN	NaN	Q06481;E9PSC7;E9PQS3	Q06481	Amyloid-like protein 2	APLP2		y
NaN	-0.658522	NaN	NaN	Q99961;M0QYE0;M0R0I3;Q99962;M0R2K6	Q99961;M0QYE0;M0R0I3	Endophilin-A2	SH3GL1		y
NaN	-0.655316	NaN	NaN	A2IDA3;P29372	A2IDA3;P29372	DNA-3-methyladenine glycosylase	MPG		y
NaN	-0.6434	NaN	NaN	Q9UDY4;C9JUL4	Q9UDY4	DnaJ homolog subfamily B member 4	DNAJB4		y
NaN	-0.626001	NaN	NaN	Q9UHY1;F8W6G1	Q9UHY1;F8W6G1	Nuclear receptor-binding protein	NRBP1		y
NaN	-0.609844	NaN	NaN	Q9H4M9;A0A024R571;C9JC03;C9J2Z4;C9JIJ3;C9IZH1;C9JDQ8	Q9H4M9;A0A024R571;C9JC03;C9J2Z4	EH domain-containing protein 1	EHD1		y
NaN	-0.595808	NaN	NaN	Q53FT3;A0A087WYW7;E9PPG8;E9PJB2	Q53FT3;A0A087WYW7;E9PPG8	Protein Hikeshi	C11orf73		y
NaN	-0.568888	NaN	NaN	Q9UHG3;C9K055;F8W8W4;C9JGT6;C9JM55	Q9UHG3;C9K055;F8W8W4	Prenylcysteine oxidase 1	PCYOX1		y
NaN	-0.548462	NaN	NaN	V9GYJ9;V9GYL9;P51398;V9GZ61;V9GYC9;V9GYW1;V9GYA7;V9GZ03	V9GYJ9;V9GYL9;P51398;V9GZ61;V9GYC9;V9GYW1;V9GYA7;V9GZ03	28S ribosomal protein S29, mitochondrial	DAP3		y
NaN	-0.506931	NaN	NaN	Q15363;E7EQ72;F5GX39	Q15363;E7EQ72;F5GX39	Transmembrane emp24 domain-containing protein 2	TMED2		y
-3.69197	NaN	NaN	NaN	Q86YT6	Q86YT6	E3 ubiquitin-protein ligase MIB1	MIB1	y
-2.15339	NaN	NaN	NaN	Q01085;E7ETC0;A6NKZ9;E7ETJ9	Q01085;E7ETC0	Nucleolysin TIAR	TIAL1	y
-1.85249	NaN	NaN	NaN	Q7KZN9;A0A3B3IRX1	Q7KZN9;A0A3B3IRX1	Cytochrome c oxidase assembly protein COX15 homolog	COX15	y
-1.79251	NaN	NaN	NaN	P17676	P17676	CCAAT/enhancer-binding protein beta	CEBPB	y
-1.71272	NaN	NaN	NaN	C9JBI3;P78330	C9JBI3;P78330	Phosphoserine phosphatase	PSPH	y
-1.70315	NaN	NaN	NaN	A0A1X7SBW3;Q5TA31	A0A1X7SBW3;Q5TA31	E3 ubiquitin-protein ligase RNF187	RNF187	y
-1.6857	NaN	NaN	NaN	A0A2R8Y5V9;A0A2R8YGX3;A0A2R8YH90;A0A2R8YHD2;A0A590UJB9;A0A590UK79	A0A2R8Y5V9;A0A2R8YGX3;A0A2R8YH90;A0A2R8YHD2			y
-1.63428	NaN	NaN	NaN	H7C4M9;C9JZG9;C9JZY6;P62256;C9J8Q9	H7C4M9;C9JZG9;C9JZY6;P62256;C9J8Q9	Ubiquitin-conjugating enzyme E2 H	UBE2H	y
-1.52881	NaN	NaN	NaN	P26232;C9J144;C9IZ88	P26232	Catenin alpha-2	CTNNA2	y
-1.40893	NaN	NaN	NaN	J3KSU6;J3QKW3;J3KSB8;J3QRZ6;J3QLJ5;A0A3B3IU65;A9UHW6;J3QLN4;J3QLD1	J3KSU6;J3QKW3;J3KSB8;J3QRZ6;J3QLJ5;A0A3B3IU65;A9UHW6;J3QLN4;J3QLD1	MIF4G domain-containing protein	MIF4GD	y
-1.33957	NaN	NaN	NaN	P12318;H0YGT0;P31995;V9GY83;V9GY55;F5GXY9;F5GX41;A0A087WXE5;P31994	P12318;H0YGT0;P31995;V9GY83	Low affinity immunoglobulin gamma Fc region receptor II-a;Low affinity immunoglobulin gamma Fc region receptor II-c	FCGR2A;FCGR2C	y
-1.32531	NaN	NaN	NaN	Q92616	Q92616	Translational activator GCN1	GCN1L1	y
-1.3029	NaN	NaN	NaN	P35221;G3XAM7;E5RJ41;E5RIB1;E5RGY6;E5RG03;E5RHV7;E5RGY7;E5RJZ2;E5RIT8;E5RFM3;E5RJL0;E5RIE0;H0YBB8;A0A0A0MRI5;Q9UI47	P35221;G3XAM7	Catenin alpha-1	CTNNA1	y
-1.27133	NaN	NaN	NaN	Q5TG40;Q9NPF5;Q5TG38;Q5TG39;Q5TG37;Q5TG36	Q5TG40;Q9NPF5;Q5TG38;Q5TG39	DNA methyltransferase 1-associated protein 1	DMAP1	y
-1.24607	NaN	NaN	NaN	Q96TA1	Q96TA1	Niban-like protein 1	FAM129B	y
-1.24395	NaN	NaN	NaN	O15479;O15481;Q96LZ2	O15479	Melanoma-associated antigen B2	MAGEB2	y
-1.24139	NaN	NaN	NaN	P23381;H0YJP3;G3V3Y5;G3V3H8;G3V277;G3V456;G3V5U1;G3V227;G3V3P2;G3V423;G3V3X0;G3V3S7;G3V2Y7;G3V5W1;G3V4N8;G3V4C7;G3V2C0;G3V339;G3V313;G3V4S4;G3V3R3;G3V2F2;P78534;G3V4N0;G3V4Q0;G3V4A3;G3V5H5	P23381	Tryptophan--tRNA ligase, cytoplasmic;T1-TrpRS;T2-TrpRS	WARS	y
-1.24096	NaN	NaN	NaN	O95197;B7Z4M1;F5H891;F5GWG7;F5H617	O95197;B7Z4M1;F5H891;F5GWG7;F5H617	Reticulon-3;Reticulon	RTN3	y
-1.22971	NaN	NaN	NaN	P53004;C9J1E1	P53004	Biliverdin reductase A	BLVRA	y
-1.22939	NaN	NaN	NaN	P11021	P11021	78 kDa glucose-regulated protein	HSPA5	y
-1.21313	NaN	NaN	NaN	Q14258;A0A3B3IUA7	Q14258;A0A3B3IUA7	E3 ubiquitin/ISG15 ligase TRIM25	TRIM25	y
-1.20635	NaN	NaN	NaN	G0XQ39;Q13586;E9PNJ4;H0YDB2;E9PIQ8;E9PRE4;E9PR07;E9PJ19;E9PMB4;E9PRZ7;E9PR09;E9PN27	G0XQ39;Q13586;E9PNJ4;H0YDB2	Stromal interaction molecule 1	STIM1	y
-1.2038	NaN	NaN	NaN	A0A1W2PPZ5;P23193;A0A1W2PRL9;E5RIS7;E5RJ93;B7Z4S1;E5RK46;A0A1W2PS15;E5RFI1;A0A1W2PPV7;A0A0A0MT58;Q15560;Q5JRI7	A0A1W2PPZ5;P23193;A0A1W2PRL9;E5RIS7	Transcription elongation factor A protein 1	TCEA1	y
-1.20009	NaN	NaN	NaN	H3BTL1;Q9GZQ8;A6NCE7;Q9H492	H3BTL1;Q9GZQ8;A6NCE7;Q9H492	Microtubule-associated proteins 1A/1B light chain 3B;Microtubule-associated proteins 1A/1B light chain 3 beta 2;Microtubule-associated proteins 1A/1B light chain 3A	MAP1LC3B;MAP1LC3B2;MAP1LC3A	y
-1.184	NaN	NaN	NaN	Q9NQC3;F8W914;H7C106;A0A0U1RQR6	Q9NQC3;F8W914	Reticulon-4;Reticulon	RTN4	y
-1.18125	NaN	NaN	NaN	P47224	P47224	Guanine nucleotide exchange factor MSS4	RABIF	y
-1.1635	NaN	NaN	NaN	K7EKE6;K7EJE8;P36776;K7ER27;K7ERR6;K7ER56;K7EQF8	K7EKE6;K7EJE8;P36776	Lon protease homolog, mitochondrial	LONP1	y
-1.16192	NaN	NaN	NaN	Q9Y617	Q9Y617	Phosphoserine aminotransferase	PSAT1	y
-1.15944	NaN	NaN	NaN	P14550;Q5T621;V9GYG2;V9GYP9	P14550	Alcohol dehydrogenase [NADP(+)]	AKR1A1	y
-1.1594	NaN	NaN	NaN	Q8NAV1	Q8NAV1	Pre-mRNA-splicing factor 38A	PRPF38A	y
-1.1577	NaN	NaN	NaN	O75629;A0A3B3IRL2	O75629;A0A3B3IRL2	Protein CREG1	CREG1	y
-1.15061	NaN	NaN	NaN	Q9Y3B3;A0A0A6YYA0;G3V2Y2	Q9Y3B3;A0A0A6YYA0	Transmembrane emp24 domain-containing protein 7	TMED7;TMED7-TICAM2	y
-1.13024	NaN	NaN	NaN	Q06210;A0A6I8PRN4;A0A6I8PTT9;O94808;A0A6I8PRT6;E5RJP4	Q06210;A0A6I8PRN4;A0A6I8PTT9	Glutamine--fructose-6-phosphate aminotransferase [isomerizing] 1	GFPT1	y
-1.12371	NaN	NaN	NaN	E7EQR4;P15311	E7EQR4;P15311	Ezrin	EZR	y
-1.1233	NaN	NaN	NaN	Q9UBS3	Q9UBS3	DnaJ homolog subfamily B member 9	DNAJB9	y
-1.11379	NaN	NaN	NaN	Q9Y2H0	Q9Y2H0	Disks large-associated protein 4	DLGAP4	y
-1.09697	NaN	NaN	NaN	P62140;E7ETD8;C9J9S3;C9JP48	P62140;E7ETD8	Serine/threonine-protein phosphatase PP1-beta catalytic subunit;Serine/threonine-protein phosphatase	PPP1CB	y
-1.09299	NaN	NaN	NaN	A0A0B4J230;Q9UII2	A0A0B4J230;Q9UII2	ATPase inhibitor, mitochondrial	ATPIF1	y
-1.07242	NaN	NaN	NaN	F8VNT9;F8VV56;F8W022;F8VWK8;P08962	F8VNT9;F8VV56;F8W022;F8VWK8;P08962	Tetraspanin;CD63 antigen	CD63	y
-1.07206	NaN	NaN	NaN	Q5JRA6	Q5JRA6	Melanoma inhibitory activity protein 3	MIA3	y
-1.06673	NaN	NaN	NaN	P20340;F5H3K7;F5GX61;C9JB90;C9JU14;Q14964	P20340;F5H3K7	Ras-related protein Rab-6A	RAB6A	y
-1.0642	NaN	NaN	NaN	G3XAN4;Q15629	G3XAN4;Q15629	Translocating chain-associated membrane protein 1	TRAM1	y
-1.05599	NaN	NaN	NaN	F5GZ78;A0A1B0GTU4;P49023;A0A1B0GU60;REV__D6RBA6;F5H836;A0A1B0GV30	F5GZ78;A0A1B0GTU4;P49023	Paxillin	PXN	y
-1.05379	NaN	NaN	NaN	Q99653;H0YNG9;H0YKE7;F5GX29;H0YLY7;H0YLX1	Q99653;H0YNG9;H0YKE7;F5GX29	Calcineurin B homologous protein 1	CHP1	y
-1.04275	NaN	NaN	NaN	Q5JR08;P08134;E9PQH6;Q5JR07;Q5JR05;E9PLA2;Q5JR06;E9PN11;U3KQA9;U3KQV3	Q5JR08;P08134;E9PQH6;Q5JR07;Q5JR05	Rho-related GTP-binding protein RhoC	RHOC	y
-1.04204	NaN	NaN	NaN	P48730;H7BYT1;H0Y645;B0QY35;B0QY34;A0A669KBC0;P49674;J3KRM8;J3QQI9;B0QY36	P48730;H7BYT1	Casein kinase I isoform delta	CSNK1D	y
-1.03959	NaN	NaN	NaN	Q9NUP1	Q9NUP1	Biogenesis of lysosome-related organelles complex 1 subunit 4	BLOC1S4	y
-1.03465	NaN	NaN	NaN	O60701;E7ER95;E7ER83;E7ETF4;E7EV97	O60701	UDP-glucose 6-dehydrogenase	UGDH	y
-1.03098	NaN	NaN	NaN	P08243;F8WEJ5;C9J057;C9JT45;C9JLN6;C9JM09	P08243;F8WEJ5	Asparagine synthetase [glutamine-hydrolyzing]	ASNS	y
-1.03005	NaN	NaN	NaN	Q8WW01;A0A2R8YEM0;A0A2R8Y5L0;F2Z3M0;A0A2R8Y6M5;E9PPN1;H0YCV5;A0A2R8Y7T8;A0A2R8YG40;A0A2R8YDU8;A0A2U3TZM3;A0A2R8Y6A4;A0A2R8Y5Q6;A0A2R8Y6B3	Q8WW01;A0A2R8YEM0;A0A2R8Y5L0;F2Z3M0;A0A2R8Y6M5;E9PPN1;H0YCV5;A0A2R8Y7T8;A0A2R8YG40;A0A2R8YDU8;A0A2U3TZM3;A0A2R8Y6A4	tRNA-splicing endonuclease subunit Sen15	TSEN15	y
-1.02567	NaN	NaN	NaN	A8MZH8;A8MXQ1;P53801	A8MZH8;A8MXQ1;P53801	Pituitary tumor-transforming gene 1 protein-interacting protein	PTTG1IP	y
-1.01867	NaN	NaN	NaN	J3KSZ6;U3KQ35;H3BR06;Q15554;H3BTA7	J3KSZ6;U3KQ35;H3BR06;Q15554	Telomeric repeat-binding factor 2	TERF2	y
-1.01774	NaN	NaN	NaN	Q5T5C7;P49591	Q5T5C7;P49591	Serine--tRNA ligase, cytoplasmic	SARS	y
-1.01358	NaN	NaN	NaN	O00214;E9PN19	O00214;E9PN19	Galectin-8;Galectin	LGALS8	y
-1.01318	NaN	NaN	NaN	G3V3B3;Q9UBV2	G3V3B3;Q9UBV2	Protein sel-1 homolog 1	SEL1L	y
-1.00547	NaN	NaN	NaN	Q9BV19	Q9BV19	Uncharacterized protein C1orf50	C1orf50	y
-1.00275	NaN	NaN	NaN	Q15942;H0Y2Y8;H7C3D3;C9JJK5;C9IZ41;H7C3R3	Q15942;H0Y2Y8	Zyxin	ZYX	y
-0.990636	NaN	NaN	NaN	P48426;H7BXS3;P78356;S4R320	P48426	Phosphatidylinositol 5-phosphate 4-kinase type-2 alpha	PIP4K2A	y
-0.989063	NaN	NaN	NaN	Q13043;F5H5B4;E5RIM6;A0A087WVN8;Q8NBU1;E5RFQ9;A0A087WYT4	Q13043;F5H5B4	Serine/threonine-protein kinase 4;Serine/threonine-protein kinase 4 37kDa subunit;Serine/threonine-protein kinase 4 18kDa subunit	STK4	y
-0.987124	NaN	NaN	NaN	A0A2R8Y4K8;Q9NSI8;S6FRS6;O94885	A0A2R8Y4K8;Q9NSI8;S6FRS6	SAM domain-containing protein SAMSN-1	SAMSN1	y
-0.983399	NaN	NaN	NaN	A0A087WXP3;E9PEE8;P18564	A0A087WXP3;E9PEE8;P18564	Integrin beta;Integrin beta-6	ITGB6	y
-0.981748	NaN	NaN	NaN	Q12974;E9PMY3;E9PML8;E9PJC0;E9PRR9;Q93096;A0A0D9SGK2;A0A3B3ISR8	Q12974;E9PMY3;E9PML8;E9PJC0;E9PRR9;Q93096	Protein tyrosine phosphatase type IVA 2;Protein tyrosine phosphatase type IVA 1	PTP4A2;PTP4A1	y
-0.974254	NaN	NaN	NaN	P15153;B1AH77;B1AH80;B1AH78;J3KSC4;J3QLK0;F8WET9;B1AH79;G3V4H1;G3V476;P17081;Q9H4E5	P15153;B1AH77;B1AH80;B1AH78	Ras-related C3 botulinum toxin substrate 2	RAC2	y
-0.972125	NaN	NaN	NaN	O14907;A0A087X282	O14907;A0A087X282	Tax1-binding protein 3	TAX1BP3	y
-0.972109	NaN	NaN	NaN	Q03014	Q03014	Hematopoietically-expressed homeobox protein HHEX	HHEX	y
-0.964443	NaN	NaN	NaN	C9JIZ6;P07602;Q5BJH1;A0A0J9YXB8	C9JIZ6;P07602;Q5BJH1	Prosaposin;Saposin-A;Saposin-B-Val;Saposin-B;Saposin-C;Saposin-D	PSAP	y
-0.947112	NaN	NaN	NaN	Q96M27	Q96M27	Protein PRRC1	PRRC1	y
-0.943606	NaN	NaN	NaN	A0A087X054;Q9Y4L1;A0A494C039;E9PJ21;A0A087WWI4;K7EQK2;J3KTF1;J3QL06;Q9BST8;J3QQH7;J3QLE9;A0A087X214;A0A087WW13;A0A2R8Y358;A0A1W2PS94;Q9BXT5	A0A087X054;Q9Y4L1;A0A494C039;E9PJ21;A0A087WWI4;K7EQK2	Hypoxia up-regulated protein 1	HYOU1	y
-0.943544	NaN	NaN	NaN	Q96C19;H0Y4Y4;A0A087X1Z2;C9JTV4;Q8WYH2	Q96C19	EF-hand domain-containing protein D2	EFHD2	y
-0.943424	NaN	NaN	NaN	P54577;A0A6Q8PFX2;A0A0C4DGZ5;A0A6Q8PFX4;A0A6Q8PF15;A0A6Q8PFC1	P54577;A0A6Q8PFX2	Tyrosine--tRNA ligase, cytoplasmic;Tyrosine--tRNA ligase, cytoplasmic, N-terminally processed	YARS	y
-0.940711	NaN	NaN	NaN	Q9BT30	Q9BT30	Alpha-ketoglutarate-dependent dioxygenase alkB homolog 7, mitochondrial	ALKBH7	y
-0.94064	NaN	NaN	NaN	Q9HCN4;F8WD09	Q9HCN4	GPN-loop GTPase 1	GPN1	y
-0.934787	NaN	NaN	NaN	Q13190;H7C3X5;E9PNU4;E9PP18;E9PRW9	Q13190;H7C3X5;E9PNU4	Syntaxin-5	STX5	y
-0.933971	NaN	NaN	NaN	H7C4K3;A0A7I2V2F9;E7EUI6;P05556;A0A7I2V348;C9JPK5;A0A7I2V5Z8;A0A7I2V5T3;Q5T3E6;E9PLR6;E7EQW5;H7C4N8;Q5T3E5;E9PQJ2	H7C4K3;A0A7I2V2F9;E7EUI6;P05556;A0A7I2V348;C9JPK5	Integrin beta;Integrin beta-1	ITGB1	y
-0.930983	NaN	NaN	NaN	Q13217;X6R9L0	Q13217;X6R9L0	DnaJ homolog subfamily C member 3	DNAJC3	y
-0.929956	NaN	NaN	NaN	A0A494C0G1;H0Y987;O95394;A0A087WT27;A0A494C1Q4;J3KN95;A0A494C1E2;A0A494C099;A0A494C163;H0Y8I3;D6RCQ8;D6RIS6;D6RF77;A0A494C076;D6RCD1	A0A494C0G1;H0Y987;O95394;A0A087WT27;A0A494C1Q4;J3KN95;A0A494C1E2;A0A494C099;A0A494C163	Phosphoacetylglucosamine mutase	PGM3	y
-0.926952	NaN	NaN	NaN	A6NHQ2	A6NHQ2	rRNA/tRNA 2-O-methyltransferase fibrillarin-like protein 1	FBLL1	y
-0.925346	NaN	NaN	NaN	P78560	P78560	Death domain-containing protein CRADD	CRADD	y
-0.922037	NaN	NaN	NaN	P40337	P40337	Von Hippel-Lindau disease tumor suppressor	VHL	y
-0.92035	NaN	NaN	NaN	E9PPP7	E9PPP7		MROH6	y
-0.917021	NaN	NaN	NaN	P46940;A0A0J9YXZ5;H0YLE8;H0YKA5	P46940;A0A0J9YXZ5	Ras GTPase-activating-like protein IQGAP1	IQGAP1	y
-0.915331	NaN	NaN	NaN	Q8NBS9	Q8NBS9	Thioredoxin domain-containing protein 5	TXNDC5	y
-0.91045	NaN	NaN	NaN	Q96DB5;E5RGC8;H0YB83;E5RH53;H0YC27;H0YC67;H0YBD9	Q96DB5;E5RGC8;H0YB83;E5RH53	Regulator of microtubule dynamics protein 1	RMDN1	y
-0.905817	NaN	NaN	NaN	Q9BY43;E9PQI5;E9PQ80;E9PSI1;H0YIN6;H0YI89	Q9BY43;E9PQI5;E9PQ80;E9PSI1	Charged multivesicular body protein 4a	CHMP4A	y
-0.903775	NaN	NaN	NaN	O95881	O95881	Thioredoxin domain-containing protein 12	TXNDC12	y
-0.903383	NaN	NaN	NaN	A0A5H1ZRP2;A0A5F9UY30;O43493	A0A5H1ZRP2;A0A5F9UY30;O43493	Trans-Golgi network integral membrane protein 2	TGOLN2	y
-0.901871	NaN	NaN	NaN	Q96IU4;B4DQI4;F8W9U3	Q96IU4;B4DQI4;F8W9U3	Alpha/beta hydrolase domain-containing protein 14B	ABHD14B	y
-0.900622	NaN	NaN	NaN	P80217	P80217	Interferon-induced 35 kDa protein	IFI35	y
-0.897839	NaN	NaN	NaN	P49716	P49716	CCAAT/enhancer-binding protein delta	CEBPD	y
-0.882806	NaN	NaN	NaN	P05362;E7ESS4;K7EKL8	P05362;E7ESS4	Intercellular adhesion molecule 1	ICAM1	y
-0.881312	NaN	NaN	NaN	B4DR61;P61619;F8W776;Q8TC24;Q9H9S3;H7C1Q9;C9JXC6;H7C069;A6NK38;F2Z2C7;A6NIF9;C9JJV4	B4DR61;P61619	Protein transport protein Sec61 subunit alpha isoform 1	SEC61A1	y
-0.879166	NaN	NaN	NaN	P60468;S4R3B5	P60468	Protein transport protein Sec61 subunit beta	SEC61B	y
-0.874215	NaN	NaN	NaN	O95295	O95295	SNARE-associated protein Snapin	SNAPIN	y
-0.871815	NaN	NaN	NaN	P51159;H3BN55;H3BUD9;H3BS49;H3BVH7;H3BU81;O00194	P51159;H3BN55;H3BUD9;H3BS49;H3BVH7	Ras-related protein Rab-27A	RAB27A	y
-0.858204	NaN	NaN	NaN	Q7KZF4;H7C597	Q7KZF4	Staphylococcal nuclease domain-containing protein 1	SND1	y
-0.856903	NaN	NaN	NaN	P51692;C9J4I3	P51692	Signal transducer and activator of transcription 5B	STAT5B	y
-0.855511	NaN	NaN	NaN	Q14165;F5H1S8;H0YG07;F5GX14	Q14165;F5H1S8;H0YG07	Malectin	MLEC	y
-0.850677	NaN	NaN	NaN	F8VVA7;P61923;F8W651;F8VXB1;F8VUC5;F8W156;F8VYZ4;F8VYK5;F8VXR1	F8VVA7;P61923;F8W651;F8VXB1;F8VUC5;F8W156;F8VYZ4	Coatomer subunit zeta-1	COPZ1	y
-0.847515	NaN	NaN	NaN	Q8TEA8;A0A2R8YCT7;A0A2R8Y6X2	Q8TEA8;A0A2R8YCT7;A0A2R8Y6X2	D-tyrosyl-tRNA(Tyr) deacylase 1	DTD1	y
-0.841624	NaN	NaN	NaN	P07237;H7BZ94;H0Y3Z3;I3L398;I3L312;I3NI03;I3L3U6;I3L4M2;I3L0S0;I3L514;I3L3P5;I3L1Y5	P07237;H7BZ94;H0Y3Z3	Protein disulfide-isomerase	P4HB	y
-0.840386	NaN	NaN	NaN	Q96H20;D6RJ86;D6RFY6;H0Y8S5;D6RBI1	Q96H20;D6RJ86;D6RFY6	Vacuolar-sorting protein SNF8	SNF8	y
-0.839833	NaN	NaN	NaN	O14548;E5RJZ1;H0YBD2;E5RFH8	O14548;E5RJZ1;H0YBD2	Cytochrome c oxidase subunit 7A-related protein, mitochondrial	COX7A2L	y
-0.823642	NaN	NaN	NaN	P12236	P12236	ADP/ATP translocase 3;ADP/ATP translocase 3, N-terminally processed	SLC25A6	y
-0.822734	NaN	NaN	NaN	O14730;B4E1Q4;J3QQL5	O14730;B4E1Q4	Serine/threonine-protein kinase RIO3	RIOK3	y
-0.82069	NaN	NaN	NaN	Q16864	Q16864	V-type proton ATPase subunit F	ATP6V1F	y
-0.819806	NaN	NaN	NaN	J3QRS3;P19105;O14950;P24844;J3KTJ1	J3QRS3;P19105;O14950;P24844;J3KTJ1	Myosin regulatory light chain 12A;Myosin regulatory light chain 12B;Myosin regulatory light polypeptide 9	MYL12A;MYL12B;MYL9	y
-0.816805	NaN	NaN	NaN	O43852;H0Y875	O43852	Calumenin	CALU	y
-0.810819	NaN	NaN	NaN	Q9BRF8	Q9BRF8	Serine/threonine-protein phosphatase CPPED1	CPPED1	y
-0.809826	NaN	NaN	NaN	P36959	P36959	GMP reductase 1	GMPR	y
-0.80978	NaN	NaN	NaN	D6RBJ9;P32321;D6RAD7;D6RAR9;D6RC36;D6R9S0;D6RBN2	D6RBJ9;P32321;D6RAD7;D6RAR9;D6RC36;D6R9S0;D6RBN2	Deoxycytidylate deaminase	DCTD	y
-0.806895	NaN	NaN	NaN	Q01518;Q5T0R1;Q5T0R7;Q5T0R6;Q5T0R5;Q5T0R4;Q5T0R3;Q5T0R2;Q5T0R9;Q5T0S3;Q5T0R8;B7Z385;A0A087X0J3;A0A087WZ15;E9PDI2;P40123	Q01518	Adenylyl cyclase-associated protein 1	CAP1	y
-0.800325	NaN	NaN	NaN	O95758;X6R242	O95758	Polypyrimidine tract-binding protein 3	PTBP3	y
-0.796831	NaN	NaN	NaN	Q14126;J3KSI6	Q14126	Desmoglein-2	DSG2	y
-0.793749	NaN	NaN	NaN	Q13510;A0A1B0GUE3;A0A1B0GUH5;A0A1B0GTZ5;A0A1B0GTM3;A0A1B0GUA4;A0A1B0GW68;E7EMM4;A0A1B0GUW4;A0A1B0GTP7;A0A1B0GV06;A0A1B0GUG1;A0A1B0GUB3;A0A1B0GW66;A0A1B0GVG2;A0A1B0GU06;A0A1B0GU62;A0A1B0GVE7;A0A1B0GVJ1;A0A1B0GW48;A0A1B0GUJ3;A0A1B0GV95;A0A1B0GVA3	Q13510;A0A1B0GUE3;A0A1B0GUH5;A0A1B0GTZ5;A0A1B0GTM3;A0A1B0GUA4;A0A1B0GW68;E7EMM4;A0A1B0GUW4;A0A1B0GTP7;A0A1B0GV06;A0A1B0GUG1	Acid ceramidase;Acid ceramidase subunit alpha;Acid ceramidase subunit beta	ASAH1	y
-0.793424	NaN	NaN	NaN	Q9Y3C8	Q9Y3C8	Ubiquitin-fold modifier-conjugating enzyme 1	UFC1	y
-0.784694	NaN	NaN	NaN	F5GYV5;H7BZV4;A0A0C4DG62;F8WCT1;Q66PJ3;F5H7X4;F8WEP2;A0A0C4DH18	F5GYV5;H7BZV4;A0A0C4DG62;F8WCT1;Q66PJ3;F5H7X4	ADP-ribosylation factor-like protein 6-interacting protein 4	ARL6IP4	y
-0.782566	NaN	NaN	NaN	Q9NRP0;A0A087WUD3	Q9NRP0;A0A087WUD3	Oligosaccharyltransferase complex subunit OSTC	OSTC	y
-0.776307	NaN	NaN	NaN	H7BZN1;H7C1T3;C9J050;C9JEJ2;P49585;Q9Y5K3	H7BZN1;H7C1T3;C9J050;C9JEJ2;P49585;Q9Y5K3	Choline-phosphate cytidylyltransferase A;Choline-phosphate cytidylyltransferase B	PCYT1A;PCYT1B	y
-0.776257	NaN	NaN	NaN	Q9NRX1;F8WBJ6	Q9NRX1;F8WBJ6	RNA-binding protein PNO1	PNO1	y
-0.776001	NaN	NaN	NaN	P48723	P48723	Heat shock 70 kDa protein 13	HSPA13	y
-0.774365	NaN	NaN	NaN	P52566;F5H2R5;F5H6Q0;F5H3P3;H0YGX7	P52566;F5H2R5;F5H6Q0;F5H3P3;H0YGX7	Rho GDP-dissociation inhibitor 2	ARHGDIB	y
-0.773394	NaN	NaN	NaN	Q9BQE4;A0A182DWI4;E9PN30	Q9BQE4;A0A182DWI4;E9PN30	Selenoprotein S	VIMP	y
-0.771781	NaN	NaN	NaN	E7EVA0;P27816;H7C4C5;B5MEG9;H0Y2V1;F8W9U4;H7C456;A0A0J9YVV8;A0A0J9YW37	E7EVA0;P27816	Microtubule-associated protein;Microtubule-associated protein 4	MAP4	y
-0.760054	NaN	NaN	NaN	M0QZJ5;M0QZT4;Q9BV35;Q6KCM7;M0QZP9;M0R1W8	M0QZJ5;M0QZT4;Q9BV35;Q6KCM7;M0QZP9;M0R1W8	Calcium-binding mitochondrial carrier protein SCaMC-3;Calcium-binding mitochondrial carrier protein SCaMC-2	SLC25A23;SLC25A25	y
-0.759865	NaN	NaN	NaN	B1AJW0;B1B1H9;Q92913	B1AJW0;B1B1H9;Q92913	Fibroblast growth factor;Fibroblast growth factor 13	FGF13	y
-0.758541	NaN	NaN	NaN	Q9H3H3	Q9H3H3	UPF0696 protein C11orf68	C11orf68	y
-0.757819	NaN	NaN	NaN	Q13287	Q13287	N-myc-interactor	NMI	y
-0.754996	NaN	NaN	NaN	C9J2P0;H7C061;B7Z306;P51965;A0A087X283;R4GND1;A0A1B0GX65;Q96LR5;Q969T4;R4GN77;C9J180	C9J2P0;H7C061;B7Z306;P51965;A0A087X283;R4GND1;A0A1B0GX65;Q96LR5;Q969T4	Ubiquitin-conjugating enzyme E2 E1;Ubiquitin-conjugating enzyme E2 E2;Ubiquitin-conjugating enzyme E2 E3	UBE2E1;UBE2E2;UBE2E3	y
-0.747453	NaN	NaN	NaN	P61960;H0Y614	P61960;H0Y614	Ubiquitin-fold modifier 1	UFM1	y
-0.743356	NaN	NaN	NaN	Q969H8;M0QYN0;M0QXF7	Q969H8;M0QYN0;M0QXF7	Myeloid-derived growth factor	MYDGF	y
-0.737673	NaN	NaN	NaN	J3KTF8;J3QQX2;P52565;J3KRE2;J3KRY1;J3KS60	J3KTF8;J3QQX2;P52565;J3KRE2;J3KRY1	Rho GDP-dissociation inhibitor 1	ARHGDIA	y
-0.734781	NaN	NaN	NaN	H3BM14;H3BM74;Q9Y5A7;H7C5N1;C9JRT6;F8WDB6;H7C5E1	H3BM14;H3BM74;Q9Y5A7;H7C5N1;C9JRT6;F8WDB6	NEDD8 ultimate buster 1	NUB1	y
-0.734196	NaN	NaN	NaN	O60888;C9IZG4;C9IZQ5	O60888;C9IZG4	Protein CutA	CUTA	y
-0.730989	NaN	NaN	NaN	P30046;J3KQ18;B5MC82;A6NHG4;H7C342	P30046;J3KQ18;B5MC82;A6NHG4	D-dopachrome decarboxylase;D-dopachrome decarboxylase-like protein	DDT;DDTL	y
-0.727201	NaN	NaN	NaN	Q9NRY5;E5RGF9;E5RHI8;E5RFK2;E7ESJ7;E5RK42;E5RHP2	Q9NRY5;E5RGF9;E5RHI8;E5RFK2;E7ESJ7	Protein FAM114A2	FAM114A2	y
-0.7254	NaN	NaN	NaN	P53985;Q5T8R3;Q5T8R5	P53985	Monocarboxylate transporter 1	SLC16A1	y
-0.724786	NaN	NaN	NaN	Q16698;E5RJG7;E5RFV2;E5RJD2;E5RID6;H0YAW3	Q16698;E5RJG7;E5RFV2;E5RJD2	2,4-dienoyl-CoA reductase, mitochondrial	DECR1	y
-0.722881	NaN	NaN	NaN	F8W733;Q9NXR7;C9J2G0;A0A075B7D2	F8W733;Q9NXR7;C9J2G0;A0A075B7D2	BRCA1-A complex subunit BRE	BRE	y
-0.718267	NaN	NaN	NaN	Q13951;J3KS23;A0A494C0A9;H3BSC0	Q13951;J3KS23;A0A494C0A9	Core-binding factor subunit beta	CBFB	y
-0.715675	NaN	NaN	NaN	O43736	O43736	Integral membrane protein 2A	ITM2A	y
-0.714994	NaN	NaN	NaN	Q5TD07;P16083;Q5TD05;A2A2U4	Q5TD07;P16083;Q5TD05	Ribosyldihydronicotinamide dehydrogenase [quinone]	NQO2	y
-0.710577	NaN	NaN	NaN	Q8NC56;D6RBV0;H7C2Z0	Q8NC56;D6RBV0;H7C2Z0	LEM domain-containing protein 2	LEMD2	y
-0.707928	NaN	NaN	NaN	Q13011;M0R248;M0QZW4	Q13011;M0R248	Delta(3,5)-Delta(2,4)-dienoyl-CoA isomerase, mitochondrial	ECH1	y
-0.702798	NaN	NaN	NaN	P62873;F6UT28;B1AKQ8;F6X3N5;B3KVK2	P62873;F6UT28;B1AKQ8;F6X3N5	Guanine nucleotide-binding protein G(I)/G(S)/G(T) subunit beta-1	GNB1	y
-0.696989	NaN	NaN	NaN	Q6NUK1;A0A3B3IU96	Q6NUK1	Calcium-binding mitochondrial carrier protein SCaMC-1	SLC25A24	y
-0.696019	NaN	NaN	NaN	Q13438;B4E321	Q13438;B4E321	Protein OS-9	OS9	y
-0.683558	NaN	NaN	NaN	P49588;A0A6Q8PGN5;H3BPK7;A0A6Q8PFY2;A0A6Q8PF33;A0A6Q8PGE8;A0A6Q8PGR9;A0A6Q8PGB5;A0A6Q8PFK3;A0A6Q8PHJ2;A0A6Q8PH44;A0A6Q8PHP7;A0A6Q8PHP3;A0A6Q8PF77;A0A6Q8PG28;A0A6Q8PG62;A0A6Q8PGI8;A0A6Q8PHN5	P49588;A0A6Q8PGN5;H3BPK7;A0A6Q8PFY2;A0A6Q8PF33;A0A6Q8PGE8;A0A6Q8PGR9;A0A6Q8PGB5;A0A6Q8PFK3;A0A6Q8PHJ2;A0A6Q8PH44	Alanine--tRNA ligase, cytoplasmic	AARS	y
-0.681291	NaN	NaN	NaN	Q96K17;E9PL10	Q96K17	Transcription factor BTF3 homolog 4	BTF3L4	y
-0.678453	NaN	NaN	NaN	P78318	P78318	Immunoglobulin-binding protein 1	IGBP1	y
-0.674401	NaN	NaN	NaN	A0A0A0MRX2;Q96HY6	A0A0A0MRX2;Q96HY6	DDRGK domain-containing protein 1	DDRGK1	y
-0.666252	NaN	NaN	NaN	Q16643;D6RFI1;D6R9W4	Q16643;D6RFI1;D6R9W4	Drebrin	DBN1	y
-0.664947	NaN	NaN	NaN	P48637;A0A2R8Y430;A0A2R8Y5T7;A0A2R8YF34;A0A2R8Y6Q7;A0A2R8Y2X9;A0A2R8Y6Y6;A0A2R8Y4V9;A0A2R8Y790;A0A2R8Y446;A0A0S2Z4J7;A0A2R8Y7I7;A0A2R8Y2F2	P48637;A0A2R8Y430;A0A2R8Y5T7	Glutathione synthetase	GSS	y
-0.655418	NaN	NaN	NaN	Q8WZA9;M0QZP8	Q8WZA9	Immunity-related GTPase family Q protein	IRGQ	y
-0.653634	NaN	NaN	NaN	O75438	O75438	NADH dehydrogenase [ubiquinone] 1 beta subcomplex subunit 1	NDUFB1	y
-0.651861	NaN	NaN	NaN	Q9Y623	Q9Y623	Myosin-4	MYH4	y
-0.647993	NaN	NaN	NaN	P18615;A0A0A0MT02;A0A0G2JI50;E9PD43;A0A0A0MSN9;A2ABK4	P18615;A0A0A0MT02;A0A0G2JI50;E9PD43;A0A0A0MSN9	Negative elongation factor E	NELFE	y
-0.637308	NaN	NaN	NaN	O95807	O95807	Transmembrane protein 50A	TMEM50A	y
-0.635417	NaN	NaN	NaN	O75663	O75663	TIP41-like protein	TIPRL	y
-0.634351	NaN	NaN	NaN	P18583;J3QSZ5;H7C1M2;H7C2G8	P18583	Protein SON	SON	y
-0.63098	NaN	NaN	NaN	Q9BSJ8;F8VZB1	Q9BSJ8	Extended synaptotagmin-1	ESYT1	y
-0.624109	NaN	NaN	NaN	Q9UKX7;B0QY21	Q9UKX7	Nuclear pore complex protein Nup50	NUP50	y
-0.623768	NaN	NaN	NaN	P41223;C9JCD9;F8WCN7	P41223;C9JCD9	Protein BUD31 homolog	BUD31	y
-0.623604	NaN	NaN	NaN	O43665	O43665	Regulator of G-protein signaling 10	RGS10	y
-0.619002	NaN	NaN	NaN	Q8NDC0	Q8NDC0	MAPK-interacting and spindle-stabilizing protein-like	MAPK1IP1L	y
-0.610553	NaN	NaN	NaN	Q9BQT8	Q9BQT8	Mitochondrial 2-oxodicarboxylate carrier	SLC25A21	y
-0.610225	NaN	NaN	NaN	P60953;A0A590UJK8;Q5JYX0;A0A494C1M1;A0A494BZX6;A0A3B3IRV0	P60953;A0A590UJK8;Q5JYX0	Cell division control protein 42 homolog	CDC42	y
-0.609085	NaN	NaN	NaN	A0A669KB05;C9JZR2;O60716;A0A669KB62;H0YC95;E9PKY0	A0A669KB05;C9JZR2;O60716;A0A669KB62	Catenin delta-1	CTNND1	y
-0.608981	NaN	NaN	NaN	Q9UIJ7	Q9UIJ7	GTP:AMP phosphotransferase AK3, mitochondrial	AK3	y
-0.601356	NaN	NaN	NaN	P11234;C9J6B1;C9JQB3;F8WEQ6;C9JPE8;C9JYR1	P11234;C9J6B1;C9JQB3	Ras-related protein Ral-B	RALB	y
-0.597022	NaN	NaN	NaN	C9JA28;Q9UNL2	C9JA28;Q9UNL2	Translocon-associated protein subunit gamma	SSR3	y
-0.596955	NaN	NaN	NaN	P05141;Q9H0C2	P05141	ADP/ATP translocase 2;ADP/ATP translocase 2, N-terminally processed	SLC25A5	y
-0.592421	NaN	NaN	NaN	E9PQX9;C9JCC6;Q14919;E9PNC7;E9PMW2	E9PQX9;C9JCC6;Q14919;E9PNC7;E9PMW2	Dr1-associated corepressor	DRAP1	y
-0.587712	NaN	NaN	NaN	Q96QD9;H9KVC6;H9KVC1;H9KVD1;H9KVD5	Q96QD9	UAP56-interacting factor	FYTTD1	y
-0.56436	NaN	NaN	NaN	C9J7K9;O15162;H7C5I5;C9J0H3;C9J9P4;C9JE06	C9J7K9;O15162;H7C5I5	Phospholipid scramblase 1	PLSCR1	y
-0.559157	NaN	NaN	NaN	Q712K3;U3KQ77;U3KPV8	Q712K3	Ubiquitin-conjugating enzyme E2 R2	UBE2R2	y
-0.552651	NaN	NaN	NaN	Q9Y399;Q5T8A0	Q9Y399;Q5T8A0	28S ribosomal protein S2, mitochondrial	MRPS2	y
-0.551273	NaN	NaN	NaN	K7EQ77;K7EK78;K7EP35;K7EMT4;Q86Y39	K7EQ77;K7EK78;K7EP35;K7EMT4;Q86Y39	NADH dehydrogenase [ubiquinone] 1 alpha subcomplex subunit 11	NDUFA11	y
-0.538104	NaN	NaN	NaN	P45973;F8VNY3	P45973	Chromobox protein homolog 5	CBX5	y
-0.534976	NaN	NaN	NaN	B4DR80;Q9Y6E0;H0Y630;Q5JV98;Q5JV99	B4DR80;Q9Y6E0;H0Y630;Q5JV98	Serine/threonine-protein kinase 24;Serine/threonine-protein kinase 24 36 kDa subunit;Serine/threonine-protein kinase 24 12 kDa subunit	STK24	y
-0.521488	NaN	NaN	NaN	Q9BTV4	Q9BTV4	Transmembrane protein 43	TMEM43	y
-0.519977	NaN	NaN	NaN	Q16740;M0R208;A0A2R8YEF5	Q16740;M0R208	ATP-dependent Clp protease proteolytic subunit, mitochondrial;ATP-dependent Clp protease proteolytic subunit	CLPP	y
-0.504759	NaN	NaN	NaN	U3KPX3;A0A590UJ43;P48729;A0A5F9W493;H0Y9X2;U3KQK7;D6REM4;E7ETM0;A0A590UK94;A0A590UJQ7;E5RG27;D6RGE5	U3KPX3;A0A590UJ43;P48729;A0A5F9W493;H0Y9X2;U3KQK7;D6REM4;E7ETM0	Casein kinase I isoform alpha	CSNK1A1	y
-0.498644	NaN	NaN	NaN	Q01650	Q01650	Large neutral amino acids transporter small subunit 1	SLC7A5	y
